# Supplementary material for: Putrescine treatment has a higher effect on 5mC DNA methylation profile of wheat leaves under white than under blue light conditions
Source: Sci Rep. 2025 Jul 2;15:22734. doi: 10.1038/s41598-025-08184-y (PMC12214681; doi:10.1038/s41598-025-08184-y)
Supplement: Supplementary file 8 — Supplementary Material 8 [file 41598_2025_8184_MOESM8_ESM.xlsx]

## Sheet: information
Scientific Reports
Putrescine treatment has a higher effect on 5mC DNA methylation profile of wheat leaves under white than under blue light conditions
Imre Majláth1, Kinga Benczúr1, Altafur Rahman1,2, Tibor Janda1, István Likó3, János Kádas3, Magda Pál1*
1 Hungarian Research Network, Centre for Agricultural Research, Agricultural Institute, H-2462 Hungary Martonvásár, Brunszvik 2.
2 Department of Plant Physiology and Ecology, Institute of Agronomy, MATE, H-1118 Hungary Budapest, Villányi 29-43.
3 UD-GenoMed Medical Genomic Technologies Ltd, University of Debrecen, H-4032 Hungary Debrecen, Nagyerdei Krt. 98.
*Corresponding author:
pal.magda@atk.hun-ren.hu
Table S6: Overlap results between the query loci and reference genomic regions.

## Sheet: Original_combined
seqnames	start	end	width	strand	gene_id	ENSEMBL_gene_ID	transcript_id	product	protein_id	B_K.vs.W_K_logFC	B_K.vs.W_K_PValue	B_K.vs.W_K_FDR	B_P.vs.W_K_logFC	B_P.vs.W_K_PValue	B_P.vs.W_K_FDR	W_P.vs.W_K_logFC	W_P.vs.W_K_PValue	W_P.vs.W_K_FDR	B_P.vs.B_K_logFC	B_P.vs.B_K_PValue	B_P.vs.B_K_FDR	W_P.vs.B_K_logFC	W_P.vs.B_K_PValue	W_P.vs.B_K_FDR	W_P.vs.B_P_logFC	W_P.vs.B_P_PValue	W_P.vs.B_P_FDR
NC_057795.1	656684332	656687334	3003	+	LOC100037575	TraesCS1B02G424900	XM_044565334.1	fasciclin-like arabinogalactan protein 11	XP_044421269.1	-0.893914	0.378458	0.853105	-3.73529	0.00247639	0.0826639	0.00301595	0.997506	1	-2.84138	0.0240397	1	0.89693	0.37796	0.892118	3.73831	0.00249476	0.182841
NC_057805.1	32833414	32836416	3003	+	LOC100049036	NA	XM_044517532.1	tubulin alpha-3 chain	XP_044373467.1	-3.05254	0.0463018	0.435101	0.659937	0.58657	0.891032	1.29453	0.283672	0.867559	3.71247	0.0156361	0.923731	4.34706	0.00462992	0.235048	0.63459	0.594472	0.919433
NC_057808.1	481277886	481280888	3003	+	LOC100286388	TraesCS5D02G415900	XM_044543360.1	homeobox protein rough sheath 1	XP_044399295.1	3.99601	0.00662745	0.164472	3.16611	0.027555	0.303373	2.00002	0.155006	0.762449	-0.829898	0.515916	1	-1.99599	0.131577	0.760165	-1.16609	0.37164	0.860116
NC_057800.1	528829089	528832091	3003	+	LOC100415880	TraesCS3A02G289200	XM_044485384.1	heat stress transcription factor A-4b	XP_044341319.1	2.13977	0.00805455	0.181257	2.07024	0.0100286	0.177148	2.00997	0.0121324	0.266192	-0.0695309	0.925237	1	-0.129796	0.860548	0.985151	-0.0602654	0.934728	0.990667
NC_057807.1	488875505	488878507	3003	+	LOC100682425	TraesCS5B02G300800	XM_044533770.1	bifunctional L-3-cyanoalanine synthase/cysteine synthase 1, mitochondrial	XP_044389705.1	0.771601	0.481297	0.891644	-2.67411	0.0365367	0.350115	0.286575	0.793021	0.978515	-3.44571	0.00778951	0.796388	-0.485026	0.656633	0.952706	2.96068	0.0210691	0.425346
NC_057811.1	163610152	163613154	3003	+	LOC100682433	TraesCS6D02G162800	XM_044563390.1	probable cinnamyl alcohol dehydrogenase	XP_044419325.1	-0.971297	0.494651	0.895958	-0.637914	0.649034	0.911438	-6.42183	0.000973901	0.0896543	0.333383	0.81491	1	-5.45053	0.0044074	0.230861	-5.78391	0.00261393	0.185831
NC_057813.1	440776096	440779098	3003	+	LOC100682470	TraesCS7B02G232700	XM_044574438.1	spermine synthase	XP_044430373.1	4.58342	0.0213616	0.300223	6.45801	0.00245781	0.0823968	4.68162	0.018554	0.322419	1.87459	0.272832	1	0.0981926	0.953373	0.996771	-1.7764	0.291995	0.83353
NC_057813.1	440776096	440779098	3003	+	LOC100682470	TraesCS7B02G232700	XM_044574440.1	spermine synthase	XP_044430375.1	4.58342	0.0213616	0.300223	6.45801	0.00245781	0.0823968	4.68162	0.018554	0.322419	1.87459	0.272832	1	0.0981926	0.953373	0.996771	-1.7764	0.291995	0.83353
NC_057813.1	440776096	440779098	3003	+	LOC100682470	TraesCS7B02G232700	XM_044574439.1	spermine synthase	XP_044430374.1	4.58342	0.0213616	0.300223	6.45801	0.00245781	0.0823968	4.68162	0.018554	0.322419	1.87459	0.272832	1	0.0981926	0.953373	0.996771	-1.7764	0.291995	0.83353
NC_057813.1	440776096	440779098	3003	+	LOC100682470	TraesCS7B02G232700	XM_044574441.1	spermine synthase	XP_044430376.1	4.58342	0.0213616	0.300223	6.45801	0.00245781	0.0823968	4.68162	0.018554	0.322419	1.87459	0.272832	1	0.0981926	0.953373	0.996771	-1.7764	0.291995	0.83353
NC_057796.1	478447480	478450482	3003	+	LOC101290653	TraesCS1D02G417900	XM_044595962.1	protein WHAT'S THIS FACTOR 1 homolog, chloroplastic	XP_044451897.1	-1.29957	0.494164	0.895777	-1.64053	0.390223	0.81369	-6.05214	0.00942701	0.236699	-0.34096	0.857362	1	-4.75258	0.0308415	0.497272	-4.41162	0.040785	0.54077
NC_057797.1	785327788	785330790	3003	+	LOC123038325	NA	XM_044462171.1	E3 ubiquitin-protein ligase RING1-like	XP_044318106.1	3.40394	6.85e-05	0.0197538	2.43541	0.0040112	0.107167	1.41376	0.097676	0.660037	-0.968525	0.199616	1	-1.99017	0.0113504	0.338533	-1.02165	0.192253	0.785352
NC_057798.1	14848905	14851907	3003	+	LOC123038748	TraesCS2B02G026900	XM_044462236.1	E3 ubiquitin-protein ligase WAV3-like	XP_044318171.1	6.67728	0.000571512	0.0486535	4.92895	0.00781049	0.154053	3.98984	0.0273396	0.383769	-1.74834	0.23188	1	-2.68744	0.0777601	0.671617	-0.939102	0.52762	0.902797
NC_057798.1	17467998	17471000	3003	+	LOC123038770	TraesCS2D02G023100 | TraesCS2B02G032300	XM_044462245.1	alpha-terpineol synthase, chloroplastic-like	XP_044318180.1	1.00406	0.435505	0.875645	-0.826575	0.531444	0.871812	-3.1721	0.0339854	0.423714	-1.83064	0.172467	1	-4.17616	0.00647922	0.269819	-2.34552	0.118312	0.718366
NC_057798.1	399282863	399285865	3003	+	LOC123039233	NA	XM_044462483.1	proline-rich protein 36-like	XP_044318418.1	-0.976945	0.318008	0.82471	-4.20206	0.00055946	0.0385653	-0.278679	0.76835	0.974674	-3.22511	0.00894047	0.820755	0.698266	0.476966	0.918154	3.92338	0.00128063	0.144097
NC_057798.1	488162448	488165450	3003	+	LOC123039264	TraesCS2B02G335900	XM_044462498.1	uncharacterized protein LOC123039264	XP_044318433.1	0.170174	0.860308	0.980441	0.735189	0.443964	0.837553	-6.59263	2.05e-05	0.0262025	0.565015	0.558625	1	-6.76281	1.33e-05	0.0428025	-7.32782	2.16e-06	0.0290726
NC_057794.1	109288614	109291616	3003	+	LOC123039280	TraesCS1A02G108300	XM_044462508.1	coiled-coil domain-containing protein 150-like	XP_044318443.1	1.93717	0.1953	0.736386	2.41864	0.109333	0.567075	-2.51815	0.136231	0.7351	0.481468	0.735523	1	-4.45532	0.0109072	0.333006	-4.93679	0.00532431	0.244818
NC_057798.1	669285054	669288056	3003	+	LOC123039379	TraesCS2B02G465900	XM_044462574.1	uncharacterized protein LOC123039379	XP_044318509.1	4.75225	0.0139282	0.240911	5.98364	0.00281	0.088452	5.83527	0.00340747	0.150963	1.23139	0.435564	1	1.08302	0.492115	0.921825	-0.148367	0.922525	0.988645
NC_057798.1	697129513	697132515	3003	+	LOC123039408	NA	XM_044462595.1	aminomethyltransferase, mitochondrial-like	XP_044318530.1	3.23035	0.00473575	0.137899	1.58146	0.161173	0.645575	1.42983	0.203768	0.815832	-1.64889	0.118587	1	-1.80052	0.0889531	0.696093	-0.151627	0.886712	0.982042
NC_057798.1	11299155	11302157	3003	+	LOC123039925	TraesCS2B02G003000	XM_044462897.1	desmethyl-deoxy-podophyllotoxin synthase-like	XP_044318832.1	7.14441	4.66e-05	0.0170782	5.59315	0.00113336	0.0549836	0	1	1	-1.55125	0.208088	1	-7.14441	6.29e-05	0.0632606	-5.59315	0.00146696	0.15125
NC_057798.1	27733249	27736251	3003	+	LOC123040112	TraesCS2B02G049800	XM_044463044.1	obtusifoliol 14-alpha demethylase-like	XP_044318979.1	2.42648	0.00565842	0.15187	0.731686	0.403343	0.820199	-1.20673	0.204671	0.816587	-1.69479	0.0470528	1	-3.63321	0.000143424	0.0773497	-1.93842	0.0407782	0.54077
NC_057798.1	66301646	66304648	3003	+	LOC123040479	TraesCS2B02G099100	XM_044463317.1	uncharacterized protein LOC123040479	XP_044319252.1	1.5853	0.00032262	0.0375954	0.326813	0.458929	0.844155	0.35018	0.425578	0.914454	-1.25849	0.00405197	0.700314	-1.23512	0.00461254	0.23481	0.0233662	0.957555	0.994895
NC_057798.1	66305615	66308617	3003	+	LOC123040480	NA	XM_044463318.1	uncharacterized protein LOC123040480	XP_044319253.1	1.5853	0.00032262	0.0375954	0.326813	0.458929	0.844155	0.35018	0.425578	0.914454	-1.25849	0.00405197	0.700314	-1.23512	0.00461254	0.23481	0.0233662	0.957555	0.994895
NC_057798.1	66313125	66316127	3003	+	LOC123040481	NA	XM_044463319.1	uncharacterized protein LOC123040481	XP_044319254.1	1.5853	0.00032262	0.0375954	0.326813	0.458929	0.844155	0.35018	0.425578	0.914454	-1.25849	0.00405197	0.700314	-1.23512	0.00461254	0.23481	0.0233662	0.957555	0.994895
NC_057798.1	66319115	66322117	3003	+	LOC123040482	TraesCS2B02G099200	XM_044463320.1	uncharacterized protein LOC123040482	XP_044319255.1	2.41257	0.00171937	0.0811828	1.12195	0.137272	0.613729	0.938923	0.213469	0.824806	-1.29062	0.0793318	1	-1.47365	0.0463542	0.57319	-0.183028	0.803544	0.965646
NC_057798.1	121216168	121219170	3003	+	LOC123040766	NA	XM_044463526.1	RNA-binding protein 48-like	XP_044319461.1	1.5092	0.200834	0.741879	1.63443	0.165056	0.650541	-2.14445	0.104916	0.676508	0.125234	0.912317	1	-3.65365	0.00670506	0.273954	-3.77888	0.0050473	0.239553
NC_057794.1	135505246	135508248	3003	+	LOC123040911	TraesCS1A02G121000 | TraesCS1D02G121900	XM_044463631.1	FACT complex subunit SSRP1-B-like	XP_044319566.1	4.35732	0.0206743	0.295323	5.75359	0.00316762	0.0943067	6.72016	0.00081772	0.0839876	1.39627	0.370167	1	2.36284	0.136028	0.765131	0.966571	0.516233	0.900045
NC_057798.1	161891827	161894829	3003	+	LOC123040926	TraesCS2B02G179000	XM_044463643.1	uncharacterized protein LOC123040926	XP_044319578.1	0.00303023	0.998563	1	-6.06482	0.00661036	0.140715	-4.24649	0.0336101	0.421577	-6.06786	0.00668628	0.774142	-4.24952	0.0339617	0.514937	1.81833	0.303584	0.838035
NC_057798.1	161903378	161906380	3003	+	LOC123040927	TraesCS2B02G179200	XM_044463644.1	protein DMP2-like	XP_044319579.1	2.889	0.0027932	0.103958	1.64029	0.0860264	0.517589	2.22238	0.0197314	0.331959	-1.24872	0.163522	1	-0.666622	0.446885	0.911124	0.582094	0.5139	0.899629
NC_057798.1	231782174	231785176	3003	+	LOC123041116	NA	XM_044463818.1	uncharacterized protein LOC123041116	XP_044319753.1	5.96958	0.00152755	0.0767189	7.48165	0.000132588	0.0198022	0	1	1	1.51207	0.283213	1	-5.96958	0.00189082	0.168913	-7.48165	0.000167212	0.0781783
NC_057798.1	262499731	262502733	3003	+	LOC123041186	TraesCS2B02G247900	XM_044463875.1	uncharacterized protein LOC123041186	XP_044319810.1	6.63485	0.000285883	0.035673	5.3966	0.00259144	0.0847048	5.26866	0.00307921	0.144667	-1.23825	0.352622	1	-1.36619	0.303239	0.869253	-0.127937	0.92398	0.9889
NC_057798.1	324535972	324538974	3003	+	LOC123041218	TraesCS2B02G257900	XM_044463888.1	uncharacterized protein LOC123041218	XP_044319823.1	1.81329	0.0563793	0.477012	2.98382	0.0021218	0.0759861	0.272721	0.775401	0.976119	1.17052	0.194648	1	-1.54057	0.101998	0.719744	-2.71109	0.00473567	0.234164
NC_057798.1	420719636	420722638	3003	+	LOC123041320	TraesCS2B02G295000	XM_044463956.1	uncharacterized protein LOC123041320	XP_044319891.1	-1.61259	0.21449	0.75419	0.221432	0.850439	0.968062	1.99045	0.0931116	0.648757	1.83403	0.158869	1	3.60304	0.00671877	0.273999	1.76902	0.133315	0.735842
NC_057794.1	518415809	518418811	3003	+	LOC123041347	TraesCS1A02G326700 | TraesCS1B02G340100	XM_044464002.1	citrate-binding protein-like	XP_044319937.1	4.80258	0.00147162	0.0753639	3.75521	0.0107637	0.184045	1.28574	0.383323	0.903261	-1.04737	0.399582	1	-3.51684	0.0116228	0.341761	-2.46946	0.0696017	0.633884
NC_057794.1	149751539	149754541	3003	+	LOC123041647	TraesCS1A02G124700	XM_044464235.1	probable serine/threonine-protein kinase PBL7 isoform X1	XP_044320170.1	2.77683	0.0180103	0.275441	2.55925	0.0285076	0.308734	3.09448	0.00864113	0.227673	-0.21758	0.83845	1	0.317644	0.764016	0.97096	0.535224	0.613991	0.923865
NC_057794.1	149751539	149754541	3003	+	LOC123041647	TraesCS1A02G124700	XM_044464242.1	probable serine/threonine-protein kinase PBL7 isoform X2	XP_044320177.1	2.77683	0.0180103	0.275441	2.55925	0.0285076	0.308734	3.09448	0.00864113	0.227673	-0.21758	0.83845	1	0.317644	0.764016	0.97096	0.535224	0.613991	0.923865
NC_057798.1	563396141	563399143	3003	+	LOC123041654	TraesCS2B02G390900	XM_044464239.1	ferredoxin-thioredoxin reductase, variable chain-like	XP_044320174.1	4.35238	0.0544997	0.469456	6.92532	0.00837889	0.160054	3.47539	0.0996208	0.664531	2.57294	0.250869	1	-0.876992	0.682697	0.957318	-3.44994	0.136375	0.73917
NC_057794.1	151320678	151323680	3003	+	LOC123041803	NA	XM_044464365.1	uncharacterized protein LOC123041803	XP_044320300.1	6.91093	0.00159892	0.0784209	7.20418	0.00113852	0.0550812	4.81025	0.0168225	0.308553	0.293258	0.858408	1	-2.10068	0.222114	0.833451	-2.39394	0.167809	0.768193
NC_057798.1	651211888	651214890	3003	+	LOC123041901	TraesCS2B02G450200	XM_044464459.1	ent-kaurene oxidase-like 3	XP_044320394.1	-0.877276	0.427487	0.872923	-3.00793	0.014801	0.219764	-3.82898	0.00314989	0.146055	-2.13065	0.0839664	1	-2.9517	0.0223011	0.439669	-0.82105	0.542754	0.906601
NC_057798.1	682704602	682707604	3003	+	LOC123042069	TraesCS2B02G477500	XM_044464595.1	RING-H2 finger protein ATL74-like	XP_044320530.1	-0.130135	0.933022	0.992403	1.70159	0.275573	0.749527	-3.74311	0.0390213	0.452579	1.83173	0.246389	1	-3.61297	0.046814	0.57559	-5.4447	0.00447195	0.229538
NC_057798.1	699087716	699090718	3003	+	LOC123042144	NA	XM_044464663.1	BTB/POZ and MATH domain-containing protein 1-like	XP_044320598.1	2.24113	0.198462	0.739503	-2.81704	0.140364	0.61817	-4.72277	0.0218724	0.347422	-5.05818	0.0136036	0.898198	-6.9639	0.00190693	0.169614	-1.90573	0.271789	0.825621
NC_057798.1	750962943	750965945	3003	+	LOC123042448	TraesCS2B02G545900	XM_044464896.1	uncharacterized protein LOC123042448	XP_044320831.1	6.66875	1.11e-05	0.0103941	5.61899	0.000250306	0.0262374	6.8348	6.13e-06	0.019308	-1.04976	0.295058	1	0.166052	0.863253	0.985425	1.21581	0.221761	0.801019
NC_057798.1	762443113	762446115	3003	+	LOC123042547	TraesCS2B02G561600	XM_044464978.1	uncharacterized protein LOC123042547	XP_044320913.1	4.3726	0.0131932	0.234329	6.83261	0.000166235	0.0218237	5.17779	0.00331333	0.149045	2.46001	0.0755733	1	0.805186	0.555816	0.934161	-1.65482	0.207005	0.793599
NC_057794.1	179415717	179418719	3003	+	LOC123042556	NA	XM_044465030.1	uncharacterized protein LOC123042556 isoform X2	XP_044320965.1	1.34705	0.176674	0.717082	0.10405	0.917581	0.98369	-5.79488	0.000226521	0.0539178	-1.243	0.214683	1	-7.14193	4.63e-06	0.0303907	-5.89893	0.000181541	0.0799884
NC_057794.1	179415717	179418719	3003	+	LOC123042556	NA	XM_044464989.1	uncharacterized protein LOC123042556 isoform X1	XP_044320924.1	1.34705	0.176674	0.717082	0.10405	0.917581	0.98369	-5.79488	0.000226521	0.0539178	-1.243	0.214683	1	-7.14193	4.63e-06	0.0303907	-5.89893	0.000181541	0.0799884
NC_057794.1	179415717	179418719	3003	+	LOC123042556	NA	XM_044464996.1	uncharacterized protein LOC123042556 isoform X1	XP_044320931.1	1.34705	0.176674	0.717082	0.10405	0.917581	0.98369	-5.79488	0.000226521	0.0539178	-1.243	0.214683	1	-7.14193	4.63e-06	0.0303907	-5.89893	0.000181541	0.0799884
NC_057794.1	179415717	179418719	3003	+	LOC123042556	NA	XM_044465014.1	uncharacterized protein LOC123042556 isoform X1	XP_044320949.1	1.34705	0.176674	0.717082	0.10405	0.917581	0.98369	-5.79488	0.000226521	0.0539178	-1.243	0.214683	1	-7.14193	4.63e-06	0.0303907	-5.89893	0.000181541	0.0799884
NC_057794.1	179415717	179418719	3003	+	LOC123042556	NA	XM_044465002.1	uncharacterized protein LOC123042556 isoform X1	XP_044320937.1	1.34705	0.176674	0.717082	0.10405	0.917581	0.98369	-5.79488	0.000226521	0.0539178	-1.243	0.214683	1	-7.14193	4.63e-06	0.0303907	-5.89893	0.000181541	0.0799884
NC_057794.1	179415717	179418719	3003	+	LOC123042556	NA	XM_044465020.1	uncharacterized protein LOC123042556 isoform X1	XP_044320955.1	1.34705	0.176674	0.717082	0.10405	0.917581	0.98369	-5.79488	0.000226521	0.0539178	-1.243	0.214683	1	-7.14193	4.63e-06	0.0303907	-5.89893	0.000181541	0.0799884
NC_057794.1	179415717	179418719	3003	+	LOC123042556	NA	XM_044465023.1	uncharacterized protein LOC123042556 isoform X1	XP_044320958.1	1.34705	0.176674	0.717082	0.10405	0.917581	0.98369	-5.79488	0.000226521	0.0539178	-1.243	0.214683	1	-7.14193	4.63e-06	0.0303907	-5.89893	0.000181541	0.0799884
NC_057794.1	179415717	179418719	3003	+	LOC123042556	NA	XM_044465007.1	uncharacterized protein LOC123042556 isoform X1	XP_044320942.1	1.34705	0.176674	0.717082	0.10405	0.917581	0.98369	-5.79488	0.000226521	0.0539178	-1.243	0.214683	1	-7.14193	4.63e-06	0.0303907	-5.89893	0.000181541	0.0799884
NC_057794.1	182529103	182532105	3003	+	LOC123042683	NA	XM_044465092.1	uncharacterized protein LOC123042683 isoform X2	XP_044321027.1	3.68425	0.0016366	0.0792767	3.57964	0.00215178	0.0764671	1.77578	0.122867	0.713216	-0.10461	0.916611	1	-1.90847	0.0699333	0.652736	-1.80386	0.0859895	0.669034
NC_057794.1	182529103	182532105	3003	+	LOC123042683	NA	XM_044465099.1	uncharacterized protein LOC123042683 isoform X3	XP_044321034.1	3.68425	0.0016366	0.0792767	3.57964	0.00215178	0.0764671	1.77578	0.122867	0.713216	-0.10461	0.916611	1	-1.90847	0.0699333	0.652736	-1.80386	0.0859895	0.669034
NC_057794.1	182529103	182532105	3003	+	LOC123042683	NA	XM_044465085.1	uncharacterized protein LOC123042683 isoform X1	XP_044321020.1	3.68425	0.0016366	0.0792767	3.57964	0.00215178	0.0764671	1.77578	0.122867	0.713216	-0.10461	0.916611	1	-1.90847	0.0699333	0.652736	-1.80386	0.0859895	0.669034
NC_057798.1	796485130	796488132	3003	+	LOC123042832	TraesCS2B02G605400	XM_044465210.1	uncharacterized protein LOC123042832	XP_044321145.1	2.10487	0.000804631	0.0567914	0.544425	0.384348	0.810856	0.831723	0.18074	0.793005	-1.56044	0.0113801	0.86058	-1.27314	0.0361692	0.525273	0.287299	0.640415	0.929776
NC_057798.1	26050976	26053978	3003	+	LOC123043222	NA	XM_044465600.1	uncharacterized protein LOC123043222	XP_044321535.1	-2.98081	0.0319556	0.365155	-0.394924	0.735578	0.938193	1.68991	0.144932	0.748502	2.58588	0.0642196	1	4.67071	0.00103179	0.135909	2.08483	0.0788732	0.65531
NC_057798.1	45578419	45581421	3003	+	LOC123043366	TraesCS2B02G074100	XM_044465782.1	uncharacterized protein LOC123043366	XP_044321717.1	3.83271	0.00550779	0.149739	1.32245	0.334718	0.785217	3.07593	0.0233776	0.358376	-2.51026	0.0501192	1	-0.756779	0.522456	0.927722	1.75348	0.165228	0.765849
NC_057798.1	55786835	55789837	3003	+	LOC123043442	TraesCS2B02G086700	XM_044465891.1	DNA repair protein RAD5B-like	XP_044321826.1	-4.59062	0.0371329	0.392314	2.25711	0.204648	0.692261	-4.59062	0.0267083	0.379951	6.84773	0.00371896	0.685226	0	1	1	-6.84773	0.002513	0.183319
NC_057798.1	64955056	64958058	3003	+	LOC123043507	TraesCS2B02G097100 | TraesCS2A02G083000 | TraesCS2D02G080900 | TraesCS2D02G080800 | TraesCS2B02G097300	XM_044465975.1	elongation factor 1-alpha-like	XP_044321910.1	-2.88722	0.0954239	0.589376	-6.32732	0.00297988	0.0913997	-1.91526	0.237841	0.842711	-3.44009	0.0831274	1	0.971959	0.565066	0.935912	4.41205	0.0292144	0.481099
NC_057794.1	220476301	220479303	3003	+	LOC123043525	TraesCS1A02G136800	XM_044466009.1	ribosomal RNA small subunit methyltransferase I-like isoform X1	XP_044321944.1	5.89055	0.000648956	0.0513779	7.32866	3.16e-05	0.0106585	5.75261	0.000816607	0.0839501	1.43811	0.241271	1	-0.137949	0.910311	0.991427	-1.57606	0.197927	0.78851
NC_057794.1	220476301	220479303	3003	+	LOC123043525	TraesCS1A02G136800	XM_044466017.1	ribosomal RNA small subunit methyltransferase I-like isoform X2	XP_044321952.1	5.89055	0.000648956	0.0513779	7.32866	3.16e-05	0.0106585	5.75261	0.000816607	0.0839501	1.43811	0.241271	1	-0.137949	0.910311	0.991427	-1.57606	0.197927	0.78851
NC_057794.1	220476301	220479303	3003	+	LOC123043525	TraesCS1A02G136800	XM_044466022.1	ribosomal RNA small subunit methyltransferase I-like isoform X3	XP_044321957.1	5.89055	0.000648956	0.0513779	7.32866	3.16e-05	0.0106585	5.75261	0.000816607	0.0839501	1.43811	0.241271	1	-0.137949	0.910311	0.991427	-1.57606	0.197927	0.78851
NC_057794.1	220476301	220479303	3003	+	LOC123043525	TraesCS1A02G136800	XM_044466030.1	ribosomal RNA small subunit methyltransferase I-like isoform X4	XP_044321965.1	5.89055	0.000648956	0.0513779	7.32866	3.16e-05	0.0106585	5.75261	0.000816607	0.0839501	1.43811	0.241271	1	-0.137949	0.910311	0.991427	-1.57606	0.197927	0.78851
NC_057794.1	220476301	220479303	3003	+	LOC123043525	TraesCS1A02G136800	XM_044466037.1	ribosomal RNA small subunit methyltransferase I-like isoform X5	XP_044321972.1	5.89055	0.000648956	0.0513779	7.32866	3.16e-05	0.0106585	5.75261	0.000816607	0.0839501	1.43811	0.241271	1	-0.137949	0.910311	0.991427	-1.57606	0.197927	0.78851
NC_057794.1	220476301	220479303	3003	+	LOC123043525	TraesCS1A02G136800	XM_044466041.1	ribosomal RNA small subunit methyltransferase I-like isoform X6	XP_044321976.1	5.89055	0.000648956	0.0513779	7.32866	3.16e-05	0.0106585	5.75261	0.000816607	0.0839501	1.43811	0.241271	1	-0.137949	0.910311	0.991427	-1.57606	0.197927	0.78851
NC_057798.1	70062416	70065418	3003	+	LOC123043530	TraesCS2B02G101600	XM_044466012.1	protein trichome birefringence-like 28	XP_044321947.1	-6.2489	0.00113628	0.0668488	-4.3371	0.00681233	0.142954	-0.721116	0.572285	0.944949	1.9118	0.294619	1	5.52778	0.00396007	0.22268	3.61598	0.0230929	0.440781
NC_057798.1	83225099	83228101	3003	+	LOC123043611	TraesCS2B02G112400	XM_044466113.1	importin subunit alpha-1a-like isoform X1	XP_044322048.1	3.99478	0.00192265	0.0861354	4.06759	0.00156204	0.0648013	3.94655	0.00206574	0.122668	0.0728094	0.944435	1	-0.0482293	0.96305	0.998225	-0.121039	0.907064	0.985864
NC_057798.1	83225099	83228101	3003	+	LOC123043611	TraesCS2B02G112400	XM_044466114.1	importin subunit alpha-1a-like isoform X2	XP_044322049.1	3.99478	0.00192265	0.0861354	4.06759	0.00156204	0.0648013	3.94655	0.00206574	0.122668	0.0728094	0.944435	1	-0.0482293	0.96305	0.998225	-0.121039	0.907064	0.985864
NC_057798.1	83225897	83228899	3003	+	LOC123043611	TraesCS2B02G112400	XM_044466115.1	importin subunit alpha-4-like isoform X3	XP_044322050.1	3.99478	0.00192265	0.0861354	4.06759	0.00156204	0.0648013	3.94655	0.00206574	0.122668	0.0728094	0.944435	1	-0.0482293	0.96305	0.998225	-0.121039	0.907064	0.985864
NC_057798.1	95848008	95851010	3003	+	LOC123043669	NA	XM_044466189.1	uncharacterized protein LOC123043669	XP_044322124.1	0.16582	0.889413	0.985422	-4.84472	0.00185894	0.0708908	-1.57841	0.202576	0.81469	-5.01054	0.00137973	0.628127	-1.74423	0.162592	0.792163	3.26631	0.0339245	0.507215
NC_057798.1	100612781	100615783	3003	+	LOC123043700	TraesCS2B02G124400	XM_044466234.1	peroxidase 1-like	XP_044322169.1	-2.71437	0.00223501	0.0927619	-0.0677533	0.929387	0.986236	-0.499221	0.516599	0.9346	2.64662	0.00298176	0.665322	2.21515	0.0128119	0.355323	-0.431468	0.577425	0.915334
NC_057798.1	105519102	105522104	3003	+	LOC123043733	TraesCS2B02G130700 | TraesCS2B02G389300	XM_044466274.1	uncharacterized protein At4g17910-like isoform X1	XP_044322209.1	-4.44231	0.00574221	0.152967	-0.22749	0.855291	0.96921	-0.93509	0.459763	0.922548	4.21482	0.00864122	0.816474	3.50722	0.0279588	0.47944	-0.7076	0.576226	0.91492
NC_057798.1	105519102	105522104	3003	+	LOC123043733	TraesCS2B02G130700 | TraesCS2B02G389300	XM_044466275.1	uncharacterized protein At4g17910-like isoform X1	XP_044322210.1	-4.44231	0.00574221	0.152967	-0.22749	0.855291	0.96921	-0.93509	0.459763	0.922548	4.21482	0.00864122	0.816474	3.50722	0.0279588	0.47944	-0.7076	0.576226	0.91492
NC_057798.1	105519633	105522635	3003	+	LOC123043733	TraesCS2B02G130700 | TraesCS2B02G389300	XM_044466276.1	uncharacterized protein At4g17910-like isoform X2	XP_044322211.1	-4.44231	0.00574221	0.152967	-0.22749	0.855291	0.96921	-0.93509	0.459763	0.922548	4.21482	0.00864122	0.816474	3.50722	0.0279588	0.47944	-0.7076	0.576226	0.91492
NC_057798.1	107535331	107538333	3003	+	LOC123043754	TraesCS2B02G133400 | TraesCS2D02G115100 | TraesCS2A02G114300	XM_044466313.1	60S ribosome subunit biogenesis protein NIP7 homolog	XP_044322248.1	0.182465	0.848426	0.978218	1.18287	0.211765	0.699223	-2.74849	0.0117917	0.262664	1.0004	0.292879	1	-2.93096	0.00774519	0.28971	-3.93136	0.000408146	0.100971
NC_057798.1	163986463	163989465	3003	+	LOC123044102	NA	XM_044466743.1	uncharacterized protein LOC123044102 isoform X1	XP_044322678.1	-1.0037	0.412097	0.867191	0.0536271	0.964212	0.993869	-4.45778	0.00251953	0.132942	1.05733	0.38934	1	-3.45408	0.0175347	0.401994	-4.51141	0.00230524	0.177731
NC_057798.1	163986463	163989465	3003	+	LOC123044102	NA	XM_044466744.1	uncharacterized protein LOC123044102 isoform X2	XP_044322679.1	-1.0037	0.412097	0.867191	0.0536271	0.964212	0.993869	-4.45778	0.00251953	0.132942	1.05733	0.38934	1	-3.45408	0.0175347	0.401994	-4.51141	0.00230524	0.177731
NC_057798.1	172584267	172587269	3003	+	LOC123044155	TraesCS2D02G170000	XM_044466810.1	multifunctional methyltransferase subunit TRM112 homolog A-like	XP_044322745.1	2.93526	0.00281095	0.104333	2.64595	0.00684341	0.143356	2.7321	0.00510406	0.179765	-0.289314	0.738101	1	-0.20316	0.813257	0.978787	0.086154	0.920291	0.988262
NC_057794.1	243142049	243145051	3003	+	LOC123044294	TraesCS1A02G141700 | TraesCS1D02G140800	XM_044466999.1	protein GDAP2 homolog isoform X1	XP_044322934.1	-0.916449	0.446055	0.879797	-2.59153	0.0485824	0.402678	0.870626	0.452524	0.920932	-1.67508	0.206601	1	1.78708	0.140865	0.770368	3.46216	0.00958553	0.310857
NC_057794.1	243142049	243145051	3003	+	LOC123044294	TraesCS1A02G141700 | TraesCS1D02G140800	XM_044467006.1	protein GDAP2 homolog isoform X2	XP_044322941.1	-0.916449	0.446055	0.879797	-2.59153	0.0485824	0.402678	0.870626	0.452524	0.920932	-1.67508	0.206601	1	1.78708	0.140865	0.770368	3.46216	0.00958553	0.310857
NC_057798.1	194428377	194431379	3003	+	LOC123044310	TraesCS2A02G180200	XM_044467019.1	galactose mutarotase-like	XP_044322954.1	4.56755	0.013736	0.238926	5.04722	0.00690062	0.143967	6.20719	0.00122587	0.0988656	0.479668	0.748183	1	1.63964	0.271336	0.857371	1.15997	0.425059	0.874905
NC_057798.1	198328262	198331264	3003	+	LOC123044336	TraesCS2B02G208900	XM_044467042.1	probable LRR receptor-like serine/threonine-protein kinase At1g74360	XP_044322977.1	-4.26865	0.00178491	0.0827131	-0.496928	0.624875	0.903631	-0.0300515	0.975989	1	3.77172	0.00634771	0.763633	4.23859	0.0019586	0.171358	0.466876	0.646949	0.93138
NC_057798.1	210575476	210578478	3003	+	LOC123044404	NA	XM_044467135.1	uncharacterized protein LOC123044404	XP_044323070.1	6.36229	0.000462208	0.0445925	6.94447	0.000155652	0.0211975	5.38363	0.00251745	0.132942	0.58218	0.651861	1	-0.978659	0.457645	0.913895	-1.56084	0.23733	0.809378
NC_057798.1	219199489	219202491	3003	+	LOC123044453	TraesCS2B02G220900 | TraesCS2A02G186200	XM_044467191.1	L-type lectin-domain containing receptor kinase SIT2-like	XP_044323126.1	-1.22857	0.135923	0.663175	-1.36538	0.0955113	0.539177	1.10561	0.141632	0.743396	-0.136806	0.876053	1	2.33418	0.00458441	0.234289	2.47098	0.00260321	0.185605
NC_057798.1	236705005	236708007	3003	+	LOC123044543	TraesCS2B02G231700	XM_044467311.1	wall-associated receptor kinase 1-like	XP_044323246.1	6.37386	0.00263038	0.100744	1.90638	0.253683	0.73397	0	1	1	-4.46748	0.0228938	0.998773	-6.37386	0.00310317	0.203767	-1.90638	0.269379	0.824734
NC_057798.1	248261517	248264519	3003	+	LOC123044604	TraesCS2B02G238800	XM_044467398.1	uncharacterized protein LOC123044604	XP_044323333.1	-0.628717	0.528506	0.906039	-0.225519	0.817555	0.959875	-6.60692	2.2e-05	0.0266736	0.403197	0.688104	1	-5.97821	0.000152663	0.0793053	-6.38141	4.47e-05	0.0561777
NC_057798.1	258637469	258640471	3003	+	LOC123044663	TraesCS2B02G246500	XM_044467475.1	phospholipase A I-like	XP_044323410.1	-1.39522	0.325903	0.828976	-4.55529	0.00792436	0.155242	-1.38246	0.32524	0.883892	-3.16007	0.0615646	1	0.0127637	0.992868	1	3.17283	0.058724	0.605122
NC_057798.1	270841216	270844218	3003	+	LOC123044714	TraesCS2A02G226200 | TraesCS2B02G249500	XM_044467547.1	SH3 domain-containing protein 3-like	XP_044323482.1	4.75859	0.00790534	0.179421	6.69335	0.000289456	0.0278385	5.37655	0.00276991	0.137986	1.93476	0.163675	1	0.617961	0.653147	0.952003	-1.3168	0.325162	0.846093
NC_057798.1	289332328	289335330	3003	+	LOC123044762	NA	XM_044467650.1	uncharacterized protein LOC123044762 isoform X1	XP_044323585.1	3.00507	0.0802308	0.552861	2.72223	0.109646	0.567729	-3.35278	0.0763516	0.602797	-0.282843	0.857091	1	-6.35785	0.00250267	0.187695	-6.075	0.00354667	0.21003
NC_057798.1	289332328	289335330	3003	+	LOC123044762	NA	XM_044467652.1	uncharacterized protein LOC123044762 isoform X3	XP_044323587.1	3.00507	0.0802308	0.552861	2.72223	0.109646	0.567729	-3.35278	0.0763516	0.602797	-0.282843	0.857091	1	-6.35785	0.00250267	0.187695	-6.075	0.00354667	0.21003
NC_057798.1	289332328	289335330	3003	+	LOC123044762	NA	XM_044467651.1	uncharacterized protein LOC123044762 isoform X2	XP_044323586.1	3.00507	0.0802308	0.552861	2.72223	0.109646	0.567729	-3.35278	0.0763516	0.602797	-0.282843	0.857091	1	-6.35785	0.00250267	0.187695	-6.075	0.00354667	0.21003
NC_057794.1	252084520	252087522	3003	+	LOC123044797	NA	XM_044467680.1	uncharacterized protein LOC123044797	XP_044323615.1	5.65098	0.00289045	0.105863	7.23212	0.000255283	0.0264497	3.77925	0.0362521	0.43664	1.58114	0.27645	1	-1.87172	0.219104	0.831369	-3.45287	0.0287264	0.477979
NC_057794.1	252084520	252087522	3003	+	LOC123044797	NA	XM_044467685.1	uncharacterized protein LOC123044797	XP_044323620.1	5.65098	0.00289045	0.105863	7.23212	0.000255283	0.0264497	3.77925	0.0362521	0.43664	1.58114	0.27645	1	-1.87172	0.219104	0.831369	-3.45287	0.0287264	0.477979
NC_057794.1	252084520	252087522	3003	+	LOC123044797	NA	XM_044467684.1	uncharacterized protein LOC123044797	XP_044323619.1	5.65098	0.00289045	0.105863	7.23212	0.000255283	0.0264497	3.77925	0.0362521	0.43664	1.58114	0.27645	1	-1.87172	0.219104	0.831369	-3.45287	0.0287264	0.477979
NC_057798.1	345829632	345832634	3003	+	LOC123044901	TraesCS2A02G236600 | TraesCS2D02G234600 | TraesCS2B02G261200	XM_044467785.1	ras-related protein RABH1b	XP_044323720.1	-1.72273	0.111814	0.62308	0.638998	0.509806	0.863995	1.21149	0.210813	0.822334	2.36173	0.0297353	1	2.93422	0.00714652	0.280165	0.572496	0.548502	0.907946
NC_057798.1	376234850	376237852	3003	+	LOC123045006	TraesCS2B02G272200	XM_044467918.1	factor of DNA methylation 1-like	XP_044323853.1	1.31827	0.299662	0.814837	2.15523	0.0926987	0.532953	-1.70626	0.219106	0.829401	0.836963	0.497427	1	-3.02453	0.0318747	0.503493	-3.86149	0.00693566	0.271855
NC_057798.1	408390269	408393271	3003	+	LOC123045188	TraesCS2B02G289000	XM_044468142.1	WRKY transcription factor WRKY51-like	XP_044324077.1	3.88799	0.00959078	0.198697	3.84229	0.0103056	0.179751	1.36433	0.347071	0.891477	-0.0456996	0.971608	1	-2.52366	0.0688458	0.650644	-2.47796	0.0733674	0.64305
NC_057798.1	413096483	413099485	3003	+	LOC123045215	TraesCS2B02G291200	XM_044468177.1	protein MICRORCHIDIA 7-like	XP_044324112.1	5.22391	0.00257638	0.0997233	7.22925	4.53e-05	0.0124863	6.25636	0.000329093	0.0613277	2.00533	0.116453	1	1.03244	0.412694	0.902142	-0.972889	0.423726	0.87465
NC_057798.1	414749417	414752419	3003	+	LOC123045225	TraesCS2B02G292000	XM_044468188.1	importin beta-like SAD2	XP_044324123.1	4.58136	0.00663534	0.164551	5.10458	0.00281724	0.0885666	4.53253	0.0070002	0.20684	0.523219	0.701418	1	-0.0488327	0.97147	0.999125	-0.572051	0.673617	0.937096
NC_057798.1	414771228	414774230	3003	+	LOC123045226	TraesCS2A02G274800 | TraesCS2B02G292100	XM_044468189.1	probable aldo-keto reductase 2	XP_044324124.1	0.641323	0.437403	0.876338	0.859664	0.296764	0.763869	-2.32466	0.0114466	0.258673	0.218341	0.789864	1	-2.96598	0.00145136	0.152757	-3.18432	0.000645424	0.116218
NC_057798.1	426892749	426895751	3003	+	LOC123045287	TraesCS2B02G298500	XM_044468289.1	uncharacterized protein LOC123045287	XP_044324224.1	5.82213	0.000162226	0.0281498	6.63241	1.4e-05	0.00779186	6.35816	3.1e-05	0.0292831	0.810279	0.422049	1	0.536037	0.594636	0.941489	-0.274242	0.779875	0.960648
NC_057798.1	461459260	461462262	3003	+	LOC123045459	TraesCS2B02G317300	XM_044468513.1	protein PHLOEM UNLOADING MODULATOR-like	XP_044324448.1	-1.71284	0.254368	0.785028	-6.07397	0.00230918	0.0797487	-1.38954	0.34153	0.889963	-4.36113	0.0253556	1	0.323302	0.829485	0.981331	4.68443	0.0160227	0.382667
NC_057798.1	483051630	483054632	3003	+	LOC123045574	TraesCS2B02G330700	XM_044468683.1	photosystem II D2 protein-like	XP_044324618.1	1.72526	0.000962745	0.0619884	0.404275	0.435775	0.833989	-0.00756293	0.988408	1	-1.32098	0.0106293	0.848752	-1.73282	0.000949547	0.13195	-0.411837	0.428837	0.875964
NC_057798.1	484601258	484604260	3003	+	LOC123045585	TraesCS2B02G333100	XM_044468696.1	pentatricopeptide repeat-containing protein At2g06000-like isoform X1	XP_044324631.1	-0.02671	0.986923	0.999847	2.25613	0.172852	0.659848	-3.30299	0.073521	0.593889	2.28284	0.171761	1	-3.27628	0.077591	0.671255	-5.55912	0.00514566	0.241627
NC_057798.1	484601258	484604260	3003	+	LOC123045585	TraesCS2B02G333100	XM_044468697.1	pentatricopeptide repeat-containing protein At2g06000-like isoform X1	XP_044324632.1	-0.02671	0.986923	0.999847	2.25613	0.172852	0.659848	-3.30299	0.073521	0.593889	2.28284	0.171761	1	-3.27628	0.077591	0.671255	-5.55912	0.00514566	0.241627
NC_057798.1	484601258	484604260	3003	+	LOC123045585	TraesCS2B02G333100	XM_044468698.1	pentatricopeptide repeat-containing protein At2g06000-like isoform X1	XP_044324633.1	-0.02671	0.986923	0.999847	2.25613	0.172852	0.659848	-3.30299	0.073521	0.593889	2.28284	0.171761	1	-3.27628	0.077591	0.671255	-5.55912	0.00514566	0.241627
NC_057798.1	484601258	484604260	3003	+	LOC123045585	TraesCS2B02G333100	XM_044468695.1	pentatricopeptide repeat-containing protein At2g06000-like isoform X1	XP_044324630.1	-0.02671	0.986923	0.999847	2.25613	0.172852	0.659848	-3.30299	0.073521	0.593889	2.28284	0.171761	1	-3.27628	0.077591	0.671255	-5.55912	0.00514566	0.241627
NC_057798.1	484601258	484604260	3003	+	LOC123045585	TraesCS2B02G333100	XM_044468699.1	pentatricopeptide repeat-containing protein At3g53700, chloroplastic-like isoform X2	XP_044324634.1	-0.02671	0.986923	0.999847	2.25613	0.172852	0.659848	-3.30299	0.073521	0.593889	2.28284	0.171761	1	-3.27628	0.077591	0.671255	-5.55912	0.00514566	0.241627
NC_057798.1	486992863	486995865	3003	+	LOC123045602	TraesCS2B02G335500	XM_044468717.1	mitochondrial phosphate carrier protein 3, mitochondrial-like	XP_044324652.1	-2.06307	0.026397	0.333148	-0.0269983	0.973601	0.995836	0.402252	0.618034	0.952022	2.03607	0.0298298	1	2.46532	0.00797915	0.293184	0.42925	0.598767	0.920522
NC_057798.1	490027032	490030034	3003	+	LOC123045623	TraesCS2B02G337400	XM_044468747.1	uncharacterized protein LOC123045623 isoform X1	XP_044324682.1	2.52224	0.0246493	0.322544	1.19469	0.280951	0.753386	-2.09668	0.108955	0.685233	-1.32755	0.213665	1	-4.61891	0.000441709	0.105024	-3.29136	0.0111548	0.330505
NC_057798.1	490027032	490030034	3003	+	LOC123045623	TraesCS2B02G337400	XM_044468748.1	uncharacterized protein LOC123045623 isoform X2	XP_044324683.1	2.52224	0.0246493	0.322544	1.19469	0.280951	0.753386	-2.09668	0.108955	0.685233	-1.32755	0.213665	1	-4.61891	0.000441709	0.105024	-3.29136	0.0111548	0.330505
NC_057798.1	490027032	490030034	3003	+	LOC123045623	TraesCS2B02G337400	XM_044468749.1	uncharacterized protein LOC123045623 isoform X3	XP_044324684.1	2.52224	0.0246493	0.322544	1.19469	0.280951	0.753386	-2.09668	0.108955	0.685233	-1.32755	0.213665	1	-4.61891	0.000441709	0.105024	-3.29136	0.0111548	0.330505
NC_057798.1	490853680	490856682	3003	+	LOC123045628	NA	XM_044468755.1	uncharacterized protein LOC123045628	XP_044324690.1	3.88623	0.00555612	0.150432	3.9613	0.0047758	0.117716	2.29648	0.0927557	0.647792	0.0750698	0.949722	1	-1.58976	0.197538	0.819038	-1.66482	0.177537	0.774793
NC_057794.1	278757043	278760045	3003	+	LOC123045901	TraesCS1A02G156300	XM_044469141.1	mitochondrial import inner membrane translocase subunit PAM16 like 2-like	XP_044325076.1	1.21844	0.236338	0.772281	1.378	0.179452	0.667241	-2.40777	0.0445338	0.480252	0.159555	0.873488	1	-3.62622	0.00270317	0.193296	-3.78577	0.00173331	0.160034
NC_057798.1	544776217	544779219	3003	+	LOC123045938	TraesCS2B02G375300	XM_044469184.1	probable GMP synthase [glutamine-hydrolyzing]	XP_044325119.1	-1.07042	0.351645	0.841231	0.710551	0.502504	0.861357	1.98912	0.0613779	0.552742	1.78097	0.120712	1	3.05954	0.00820206	0.296119	1.27857	0.218126	0.799556
NC_057798.1	561888681	561891683	3003	+	LOC123046045	TraesCS2B02G390200	XM_044469329.1	general transcription factor 3C polypeptide 6-like	XP_044325264.1	-1.57862	0.350226	0.840542	-1.88013	0.268462	0.744672	-6.52235	0.00273189	0.137265	-0.301508	0.858228	1	-4.94373	0.0167492	0.394888	-4.64222	0.022729	0.437786
NC_057798.1	561888681	561891683	3003	+	LOC123046045	TraesCS2B02G390200	XM_044469330.1	general transcription factor 3C polypeptide 6-like	XP_044325265.1	-1.57862	0.350226	0.840542	-1.88013	0.268462	0.744672	-6.52235	0.00273189	0.137265	-0.301508	0.858228	1	-4.94373	0.0167492	0.394888	-4.64222	0.022729	0.437786
NC_057798.1	577490963	577493965	3003	+	LOC123046127	NA	XM_044469413.1	disease resistance protein RPS2-like	XP_044325348.1	4.75789	0.00803819	0.181088	6.2615	0.000637853	0.0411941	5.66668	0.00174619	0.114723	1.50361	0.277405	1	0.908796	0.509458	0.925129	-0.594815	0.653818	0.933009
NC_057798.1	614962306	614965308	3003	+	LOC123046305	TraesCS2D02G401000 | TraesCS2B02G421900	XM_044469630.1	uncharacterized protein LOC123046305	XP_044325565.1	-2.5695	0.0126844	0.229942	0.678444	0.425329	0.829907	0.361563	0.670949	0.959841	3.24794	0.00164093	0.64131	2.93106	0.00443737	0.231419	-0.316881	0.707785	0.944618
NC_057798.1	616083496	616086498	3003	+	LOC123046316	TraesCS2D02G401700 | TraesCS2B02G422800	XM_044469640.1	cyclin-B2-1-like	XP_044325575.1	-2.80036	0.0219925	0.304914	0.558165	0.56463	0.883756	0.891603	0.35446	0.893705	3.35853	0.00591738	0.750714	3.69197	0.00238117	0.184668	0.333438	0.726775	0.948721
NC_057798.1	645666721	645669723	3003	+	LOC123046472	NA	XM_044469846.1	uncharacterized protein LOC123046472 isoform X1	XP_044325781.1	2.90771	0.000133246	0.0261691	2.33605	0.002014	0.0737634	2.08673	0.00572131	0.189182	-0.571659	0.400716	1	-0.820979	0.229683	0.83773	-0.24932	0.715841	0.946279
NC_057798.1	645666721	645669723	3003	+	LOC123046472	NA	XM_044469847.1	uncharacterized protein LOC123046472 isoform X1	XP_044325782.1	2.90771	0.000133246	0.0261691	2.33605	0.002014	0.0737634	2.08673	0.00572131	0.189182	-0.571659	0.400716	1	-0.820979	0.229683	0.83773	-0.24932	0.715841	0.946279
NC_057798.1	645666721	645669723	3003	+	LOC123046472	NA	XM_044469845.1	uncharacterized protein LOC123046472 isoform X1	XP_044325780.1	2.90771	0.000133246	0.0261691	2.33605	0.002014	0.0737634	2.08673	0.00572131	0.189182	-0.571659	0.400716	1	-0.820979	0.229683	0.83773	-0.24932	0.715841	0.946279
NC_057798.1	645666721	645669723	3003	+	LOC123046472	NA	XM_044469849.1	uncharacterized protein LOC123046472 isoform X3	XP_044325784.1	2.90771	0.000133246	0.0261691	2.33605	0.002014	0.0737634	2.08673	0.00572131	0.189182	-0.571659	0.400716	1	-0.820979	0.229683	0.83773	-0.24932	0.715841	0.946279
NC_057798.1	645667111	645670113	3003	+	LOC123046472	NA	XM_044469848.1	uncharacterized protein LOC123046472 isoform X2	XP_044325783.1	2.90771	0.000133246	0.0261691	2.33605	0.002014	0.0737634	2.08673	0.00572131	0.189182	-0.571659	0.400716	1	-0.820979	0.229683	0.83773	-0.24932	0.715841	0.946279
NC_057798.1	654313043	654316045	3003	+	LOC123046515	TraesCS2B02G452500	XM_044469905.1	putative RNA methyltransferase At5g10620 isoform X1	XP_044325840.1	4.41451	0.00098145	0.0626097	2.83253	0.0303108	0.318645	2.83982	0.0289234	0.393219	-1.58198	0.168115	1	-1.57468	0.166949	0.795652	0.00729221	0.994658	1
NC_057798.1	654313534	654316536	3003	+	LOC123046515	TraesCS2B02G452500	XM_044469906.1	putative RNA methyltransferase At5g10620 isoform X2	XP_044325841.1	4.41451	0.00098145	0.0626097	2.83253	0.0303108	0.318645	2.83982	0.0289234	0.393219	-1.58198	0.168115	1	-1.57468	0.166949	0.795652	0.00729221	0.994658	1
NC_057798.1	675241089	675244091	3003	+	LOC123046644	TraesCS2B02G470800	XM_044470041.1	uncharacterized protein LOC123046644 isoform X1	XP_044325976.1	-1.48522	0.0988586	0.597196	0.354496	0.662583	0.915714	0.86638	0.28157	0.866518	1.83972	0.0414124	1	2.3516	0.00880632	0.304936	0.511884	0.52319	0.901808
NC_057798.1	675241089	675244091	3003	+	LOC123046644	TraesCS2B02G470800	XM_044470040.1	uncharacterized protein LOC123046644 isoform X1	XP_044325975.1	-1.48522	0.0988586	0.597196	0.354496	0.662583	0.915714	0.86638	0.28157	0.866518	1.83972	0.0414124	1	2.3516	0.00880632	0.304936	0.511884	0.52319	0.901808
NC_057798.1	675241089	675244091	3003	+	LOC123046644	TraesCS2B02G470800	XM_044470042.1	uncharacterized protein LOC123046644 isoform X2	XP_044325977.1	-1.48522	0.0988586	0.597196	0.354496	0.662583	0.915714	0.86638	0.28157	0.866518	1.83972	0.0414124	1	2.3516	0.00880632	0.304936	0.511884	0.52319	0.901808
NC_057798.1	708914794	708917796	3003	+	LOC123046869	TraesCS2B02G505700	XM_044470310.1	uncharacterized protein LOC123046869	XP_044326245.1	1.99635	0.185783	0.726846	2.2963	0.130514	0.602938	-4.59398	0.01579	0.300184	0.299946	0.835004	1	-6.59033	0.00100389	0.13451	-6.89027	0.000641277	0.115939
NC_057798.1	712908308	712911310	3003	+	LOC123046890	TraesCS2B02G508000	XM_044470326.1	anthocyanidin reductase ((2S)-flavan-3-ol-forming)-like isoform X1	XP_044326261.1	6.30188	0.000490592	0.0455615	6.78735	0.000196481	0.0236737	5.88181	0.00101648	0.0911982	0.48547	0.705585	1	-0.420066	0.745404	0.968161	-0.905537	0.482632	0.891744
NC_057798.1	712908308	712911310	3003	+	LOC123046890	TraesCS2B02G508000	XM_044470327.1	anthocyanidin reductase ((2S)-flavan-3-ol-forming)-like isoform X2	XP_044326262.1	6.30188	0.000490592	0.0455615	6.78735	0.000196481	0.0236737	5.88181	0.00101648	0.0911982	0.48547	0.705585	1	-0.420066	0.745404	0.968161	-0.905537	0.482632	0.891744
NC_057798.1	725895757	725898759	3003	+	LOC123046974	NA	XM_044470439.1	uncharacterized protein LOC123046974	XP_044326374.1	2.75571	0.0153557	0.253923	3.47493	0.00236594	0.0807014	2.08361	0.0650843	0.566026	0.719222	0.471915	1	-0.672097	0.509737	0.925147	-1.39132	0.170303	0.769581
NC_057798.1	728390795	728393797	3003	+	LOC123046990	TraesCS2B02G525800	XM_044470462.1	protein HEAT INTOLERANT 4-like	XP_044326397.1	3.12771	0.0482545	0.443881	3.18475	0.0434714	0.381483	4.41355	0.00676881	0.203901	0.0570347	0.967128	1	1.28584	0.356814	0.885833	1.2288	0.3745	0.860796
NC_057798.1	789671682	789674684	3003	+	LOC123047443	TraesCSU02G021500 | TraesCS2D02G600000	XM_044470999.1	putative callose synthase 6	XP_044326934.1	2.71503	0.00259177	0.100014	2.71671	0.00252571	0.0835816	2.30643	0.00991952	0.242264	0.0016887	0.998391	1	-0.408599	0.612729	0.944756	-0.410287	0.61037	0.923018
NC_057794.1	314439754	314442756	3003	+	LOC123048165	TraesCS1A02G175000	XM_044471321.1	putative leucine-rich repeat-containing protein DDB_G0290503	XP_044327256.1	0.758585	0.369823	0.849439	1.18084	0.160437	0.644669	-1.17898	0.186569	0.798647	0.422251	0.611657	1	-1.93757	0.0311978	0.499157	-2.35982	0.00863322	0.298306
NC_057799.1	29241058	29244060	3003	+	LOC123048463	TraesCS2D02G063400 | TraesCS2A02G065400	XM_044471561.1	2-oxoglutarate-dependent dioxygenase 11-like	XP_044327496.1	4.93062	0.0102614	0.206125	6.24033	0.0017284	0.0682637	5.50564	0.00464942	0.172476	1.30971	0.396347	1	0.575024	0.707837	0.961486	-0.734689	0.625208	0.926511
NC_057799.1	29424314	29427316	3003	+	LOC123048470	TraesCS2D02G063800	XM_044471565.1	2-oxoglutarate-dependent dioxygenase 11-like	XP_044327500.1	3.49206	0.00168579	0.0804265	1.7666	0.105684	0.560415	2.71515	0.0127548	0.272318	-1.72546	0.0907946	1	-0.776911	0.427859	0.906432	0.948549	0.347325	0.852937
NC_057794.1	326449674	326452676	3003	+	LOC123048731	NA	XM_044471777.1	uncharacterized protein LOC123048731	XP_044327712.1	2.0567	0.0036614	0.120379	0.930247	0.188686	0.67664	1.00325	0.153471	0.7603	-1.12645	0.100316	1	-1.05345	0.121149	0.747054	0.0730014	0.915442	0.987383
NC_057799.1	79574561	79577563	3003	+	LOC123048832	TraesCS2D02G132400	XM_044471859.1	BTB/POZ and MATH domain-containing protein 2-like	XP_044327794.1	4.35637	0.0276024	0.340375	0	1	1	6.04275	0.00406304	0.16293	-4.35637	0.0363087	1	1.68639	0.325396	0.876854	6.04275	0.0056746	0.250458
NC_057799.1	101709380	101712382	3003	+	LOC123048931	NA	XM_044471945.1	uncharacterized protein LOC123048931	XP_044327880.1	6.11097	0.00168855	0.0804706	3.26484	0.0700134	0.475036	6.22331	0.00140669	0.104669	-2.84613	0.0798644	1	0.112341	0.93832	0.995013	2.95847	0.0684834	0.63122
NC_057799.1	101709380	101712382	3003	+	LOC123048931	NA	XM_044471946.1	uncharacterized protein LOC123048931	XP_044327881.1	6.11097	0.00168855	0.0804706	3.26484	0.0700134	0.475036	6.22331	0.00140669	0.104669	-2.84613	0.0798644	1	0.112341	0.93832	0.995013	2.95847	0.0684834	0.63122
NC_057799.1	133423815	133426817	3003	+	LOC123049040	NA	XM_044472042.1	protein PELPK1-like	XP_044327977.1	0.467719	0.71306	0.952722	-5.26995	0.00390693	0.105674	1.49512	0.237491	0.84252	-5.73767	0.00180638	0.643811	1.02741	0.414505	0.902713	6.76508	0.000250434	0.0881769
NC_057799.1	148939622	148942624	3003	+	LOC123049089	NA	XM_044472079.1	putative zinc finger CCCH domain-containing protein 51	XP_044328014.1	-0.113712	0.940304	0.993427	2.11694	0.164498	0.649829	-3.05072	0.0777028	0.606629	2.23065	0.149766	1	-2.93701	0.0921214	0.702108	-5.16766	0.00465144	0.233315
NC_057799.1	251436654	251439656	3003	+	LOC123049212	NA	XM_044472176.1	uncharacterized protein LOC123049212 isoform X4	XP_044328111.1	4.57879	0.0130151	0.23282	6.57888	0.000633392	0.0410568	0	1	1	2.00009	0.178363	1	-4.57879	0.0154531	0.382608	-6.57888	0.00078816	0.122812
NC_057799.1	251436654	251439656	3003	+	LOC123049212	NA	XM_044472174.1	uncharacterized protein LOC123049212 isoform X2	XP_044328109.1	4.57879	0.0130151	0.23282	6.57888	0.000633392	0.0410568	0	1	1	2.00009	0.178363	1	-4.57879	0.0154531	0.382608	-6.57888	0.00078816	0.122812
NC_057799.1	251438180	251441182	3003	+	LOC123049212	NA	XM_044472172.1	uncharacterized protein LOC123049212 isoform X1	XP_044328107.1	4.57879	0.0130151	0.23282	6.57888	0.000633392	0.0410568	0	1	1	2.00009	0.178363	1	-4.57879	0.0154531	0.382608	-6.57888	0.00078816	0.122812
NC_057799.1	251438180	251441182	3003	+	LOC123049212	NA	XM_044472175.1	uncharacterized protein LOC123049212 isoform X3	XP_044328110.1	4.57879	0.0130151	0.23282	6.57888	0.000633392	0.0410568	0	1	1	2.00009	0.178363	1	-4.57879	0.0154531	0.382608	-6.57888	0.00078816	0.122812
NC_057799.1	376534188	376537190	3003	+	LOC123049367	NA	XM_044472291.1	protein BIC1-like	XP_044328226.1	2.20843	0.0284741	0.345777	1.44399	0.150168	0.63146	2.60805	0.00976338	0.240487	-0.764438	0.421726	1	0.399618	0.666886	0.954578	1.16406	0.218718	0.79979
NC_057799.1	377637521	377640523	3003	+	LOC123049369	TraesCS2D02G292700	XM_044472297.1	uncharacterized protein LOC123049369	XP_044328232.1	-0.545105	0.722747	0.954619	-0.664255	0.665727	0.916869	-6.43539	0.0019021	0.118435	-0.11915	0.938546	1	-5.89029	0.00394995	0.222463	-5.77114	0.00458255	0.23157
NC_057799.1	387835754	387838756	3003	+	LOC123049394	TraesCS2D02G302400	XM_044472319.1	glycine-rich RNA-binding protein GRP1A-like	XP_044328254.1	4.27436	0.000628375	0.0506512	2.34798	0.0643952	0.457715	4.28553	0.000578583	0.0742407	-1.92638	0.0715765	1	0.0111732	0.990997	1	1.93755	0.0683257	0.630709
NC_057799.1	402544031	402547033	3003	+	LOC123049428	TraesCS2D02G311400	XM_044472346.1	23.2 kDa heat shock protein-like	XP_044328281.1	3.84016	0.00556282	0.150508	3.27612	0.0168704	0.235512	3.86874	0.0051277	0.18016	-0.564045	0.634944	1	0.0285804	0.980527	1	0.592625	0.616285	0.924249
NC_057799.1	437367406	437370408	3003	+	LOC123049534	TraesCS2D02G341100	XM_044472436.1	BAG family molecular chaperone regulator 3-like	XP_044328371.1	-0.112679	0.928904	0.991754	-5.43675	0.00273927	0.0872249	0.996766	0.420895	0.913478	-5.32407	0.00358288	0.681042	1.10945	0.379435	0.892691	6.43352	0.000432079	0.102518
NC_057799.1	476895361	476898363	3003	+	LOC123049620	TraesCS2D02G370100	XM_044472518.1	annexin-like protein RJ4	XP_044328453.1	-0.404943	0.711981	0.95245	-1.94244	0.095157	0.53839	-3.55968	0.00572346	0.189182	-1.5375	0.189227	1	-3.15474	0.0145026	0.372782	-1.61724	0.215094	0.797884
NC_057799.1	500948600	500951602	3003	+	LOC123049707	TraesCS2D02G391700	XM_044472592.1	uncharacterized protein LOC123049707	XP_044328527.1	-0.963604	0.431119	0.874244	-1.33585	0.278677	0.751819	-3.70358	0.00934068	0.235639	-0.372245	0.767147	1	-2.73998	0.0550293	0.606881	-2.36773	0.0960064	0.686851
NC_057799.1	515197447	515200449	3003	+	LOC123049733	TraesCS2D02G399900	XM_044472618.1	mitochondrial import inner membrane translocase subunit TIM23-3-like	XP_044328553.1	-0.177278	0.921182	0.990503	-0.730973	0.684644	0.922814	-6.09725	0.00746078	0.212684	-0.553695	0.759272	1	-5.91997	0.00898971	0.307472	-5.36627	0.0151955	0.37451
NC_057799.1	558935114	558938116	3003	+	LOC123049956	TraesCS2D02G444700	XM_044472809.1	E3 ubiquitin-protein ligase RNF14-like isoform X1	XP_044328744.1	-6.80925	0.000288618	0.0358566	-0.112817	0.925174	0.985306	-0.208214	0.862376	0.987981	6.69644	0.000364446	0.533866	6.60104	0.000438935	0.104837	-0.0953972	0.936796	0.9911
NC_057799.1	558935114	558938116	3003	+	LOC123049956	TraesCS2D02G444700	XM_044472810.1	E3 ubiquitin-protein ligase RNF14-like isoform X2	XP_044328745.1	-6.80925	0.000288618	0.0358566	-0.112817	0.925174	0.985306	-0.208214	0.862376	0.987981	6.69644	0.000364446	0.533866	6.60104	0.000438935	0.104837	-0.0953972	0.936796	0.9911
NC_057799.1	564900312	564903314	3003	+	LOC123049991	TraesCS2D02G452200	XM_044472840.1	probable purine permease 11 isoform X1	XP_044328775.1	5.33091	0.00990551	0.20233	4.10531	0.0362223	0.348536	6.31189	0.00323968	0.147703	-1.22561	0.47832	1	0.980981	0.560253	0.934899	2.20659	0.208032	0.794004
NC_057799.1	564900312	564903314	3003	+	LOC123049991	TraesCS2D02G452200	XM_044472841.1	probable purine permease 11 isoform X2	XP_044328776.1	5.33091	0.00990551	0.20233	4.10531	0.0362223	0.348536	6.31189	0.00323968	0.147703	-1.22561	0.47832	1	0.980981	0.560253	0.934899	2.20659	0.208032	0.794004
NC_057799.1	565385637	565388639	3003	+	LOC123050003	TraesCS2D02G453400	XM_044472851.1	FCS-Like Zinc finger 1-like	XP_044328786.1	4.5688	0.0282061	0.344211	6.1445	0.0059488	0.132711	4.39317	0.0325259	0.415375	1.5757	0.392192	1	-0.175636	0.923094	0.993247	-1.75134	0.340436	0.850695
NC_057799.1	570583946	570586948	3003	+	LOC123050048	TraesCS2B02G482800	XM_044472892.1	uncharacterized protein LOC123050048	XP_044328827.1	6.67136	0.0023627	0.0955194	5.47541	0.00893133	0.165982	4.71009	0.0198419	0.332811	-1.19594	0.484237	1	-1.96126	0.260585	0.852929	-0.765319	0.655313	0.933291
NC_057799.1	589454451	589457453	3003	+	LOC123050200	NA	XM_044473026.1	protein DOG1-like 4	XP_044328961.1	2.47561	0.0394592	0.403723	-1.0042	0.427479	0.830719	1.2226	0.299389	0.874266	-3.47981	0.00698072	0.779307	-1.25301	0.273113	0.85784	2.2268	0.0771674	0.651222
NC_057799.1	590671579	590674581	3003	+	LOC123050213	TraesCS2D02G488100	XM_044473038.1	uncharacterized protein LOC123050213	XP_044328973.1	2.81183	0.0707457	0.525055	4.39717	0.00680709	0.142899	2.96909	0.0561326	0.533261	1.58534	0.263784	1	0.157262	0.910704	0.991501	-1.42808	0.308834	0.839985
NC_057799.1	591972290	591975292	3003	+	LOC123050222	TraesCS2D02G490100	XM_044473045.1	receptor-like protein 15	XP_044328980.1	1.11178	0.227603	0.765191	-5.65423	0.00026801	0.0270011	0.600049	0.513551	0.933989	-6.766	8.2e-06	0.366125	-0.511726	0.572258	0.937081	6.25428	4.29e-05	0.0561513
NC_057799.1	594133063	594136065	3003	+	LOC123050240	TraesCS2D02G493800	XM_044473063.1	auxin-responsive protein SAUR19-like	XP_044328998.1	2.16211	0.0568657	0.478792	2.98748	0.00812297	0.157323	1.86036	0.0985724	0.662291	0.825372	0.417136	1	-0.301748	0.770529	0.972145	-1.12712	0.267165	0.823685
NC_057794.1	357898008	357901010	3003	+	LOC123050932	TraesCS1B02G212900 | TraesCS1A02G198200	XM_044473652.1	putative E3 ubiquitin-protein ligase RING1a isoform X1	XP_044329587.1	5.73509	0.00134791	0.0723662	6.6693	0.000241746	0.0257964	6.75487	0.000201857	0.0517656	0.934203	0.473935	1	1.01978	0.432909	0.907632	0.0855725	0.946289	0.992923
NC_057794.1	357898008	357901010	3003	+	LOC123050932	TraesCS1B02G212900 | TraesCS1A02G198200	XM_044473660.1	myelin transcription factor 1-like isoform X2	XP_044329595.1	5.73509	0.00134791	0.0723662	6.6693	0.000241746	0.0257964	6.75487	0.000201857	0.0517656	0.934203	0.473935	1	1.01978	0.432909	0.907632	0.0855725	0.946289	0.992923
NC_057799.1	10032956	10035958	3003	+	LOC123051036	TraesCS2D02G021300	XM_044473785.1	UDP-glucose flavonoid 3-O-glucosyltransferase 7-like	XP_044329720.1	6.23977	0.000293697	0.0361237	5.52065	0.00124633	0.0578595	6.16193	0.000332138	0.0615516	-0.719118	0.556157	1	-0.0778371	0.948244	0.996169	0.641281	0.597362	0.92016
NC_057799.1	13441906	13444908	3003	+	LOC123051101	TraesCS2D02G034400	XM_044473883.1	calvin cycle protein CP12-1, chloroplastic-like	XP_044329818.1	4.13572	0.0436774	0.423577	3.92994	0.0531055	0.420394	-2.51392	0.178435	0.790405	-0.205778	0.908117	1	-6.64965	0.00430718	0.229254	-6.44387	0.00525862	0.243476
NC_057799.1	13983424	13986426	3003	+	LOC123051117	TraesCS2D02G036900	XM_044473903.1	1-aminocyclopropane-1-carboxylate oxidase homolog 1-like	XP_044329838.1	5.73466	0.000206993	0.0311736	5.67085	0.000238334	0.0256604	6.35307	3.12e-05	0.0292831	-0.0638167	0.95049	1	0.61841	0.540457	0.931584	0.682226	0.498175	0.895679
NC_057799.1	52328052	52331054	3003	+	LOC123051500	TraesCS2D02G097400	XM_044474388.1	SNF1-related protein kinase regulatory subunit beta-1-like	XP_044330323.1	2.3366	0.0830866	0.560283	3.86477	0.00457589	0.115103	2.96503	0.0268237	0.380669	1.52816	0.205796	1	0.628421	0.601139	0.942582	-0.89974	0.441022	0.87941
NC_057799.1	65422727	65425729	3003	+	LOC123051606	TraesCS2D02G113500	XM_044474541.1	F-actin-capping protein subunit alpha-like	XP_044330476.1	5.20043	0.0150631	0.251387	6.46225	0.00423229	0.110351	4.80555	0.0217095	0.346371	1.26183	0.48477	1	-0.394875	0.825979	0.980744	-1.6567	0.361764	0.85767
NC_057799.1	85539385	85542387	3003	+	LOC123051817	TraesCS2D02G141600	XM_044474796.1	translation initiation factor IF-2-like	XP_044330731.1	-6.46237	0.00193538	0.0864614	-0.652902	0.650392	0.911865	-1.74502	0.241255	0.845053	5.80947	0.00490326	0.727656	4.71736	0.0205158	0.425207	-1.09211	0.460023	0.885085
NC_057799.1	87284030	87287032	3003	+	LOC123051829	TraesCS2D02G142900	XM_044474808.1	BSD domain-containing protein 1-like	XP_044330743.1	-0.506549	0.704915	0.950821	-1.12751	0.405509	0.82115	-4.51801	0.00630211	0.197825	-0.620957	0.649152	1	-4.01146	0.0147971	0.375566	-3.39051	0.0374988	0.525591
NC_057799.1	100252785	100255787	3003	+	LOC123051923	TraesCS2D02G154600	XM_044474925.1	kinesin-like protein KIN-12E isoform X2	XP_044330860.1	1.44913	0.345622	0.83841	-0.300065	0.844969	0.966815	-5.2608	0.0079147	0.218637	-1.7492	0.262511	1	-6.70994	0.00118233	0.142258	-4.96074	0.0117709	0.337985
NC_057799.1	100252785	100255787	3003	+	LOC123051923	TraesCS2D02G154600	XM_044474924.1	kinesin-like protein KIN-12E isoform X1	XP_044330859.1	1.44913	0.345622	0.83841	-0.300065	0.844969	0.966815	-5.2608	0.0079147	0.218637	-1.7492	0.262511	1	-6.70994	0.00118233	0.142258	-4.96074	0.0117709	0.337985
NC_057799.1	100255193	100258195	3003	+	LOC123051923	TraesCS2D02G154600	XM_044474926.1	kinesin-like protein KIN-12E isoform X3	XP_044330861.1	1.44913	0.345622	0.83841	-0.300065	0.844969	0.966815	-5.2608	0.0079147	0.218637	-1.7492	0.262511	1	-6.70994	0.00118233	0.142258	-4.96074	0.0117709	0.337985
NC_057799.1	119534309	119537311	3003	+	LOC123052065	NA	XM_044475130.1	uncharacterized protein LOC123052065	XP_044331065.1	-2.68354	0.00576018	0.153196	-1.41786	0.107809	0.564523	-0.394072	0.641272	0.955172	1.26568	0.200342	1	2.28947	0.0185342	0.409887	1.02379	0.246629	0.8142
NC_057799.1	137947068	137950070	3003	+	LOC123052215	TraesCS2A02G183700 | TraesCS2D02G191600	XM_044475331.1	zinc finger SWIM domain-containing protein 7-like	XP_044331266.1	-2.42803	0.00887144	0.190721	0.0360542	0.964141	0.993866	-0.831994	0.311224	0.878714	2.46408	0.0081791	0.804125	1.59604	0.0893262	0.696855	-0.868048	0.293281	0.833948
NC_057799.1	137946365	137949367	3003	+	LOC123052216	NA	XM_044475332.1	uncharacterized protein LOC123052216	XP_044331267.1	-2.42803	0.00887144	0.190721	0.0360542	0.964141	0.993866	-0.831994	0.311224	0.878714	2.46408	0.0081791	0.804125	1.59604	0.0893262	0.696855	-0.868048	0.293281	0.833948
NC_057799.1	139907658	139910660	3003	+	LOC123052230	NA	XM_044475356.1	classical arabinogalactan protein 9-like	XP_044331291.1	0	1	1	6.73945	0.000834637	0.0472473	5.91127	0.00261409	0.134843	6.73945	0.00167619	0.64131	5.91127	0.00506438	0.244109	-0.828181	0.57846	0.91557
NC_057799.1	148802447	148805449	3003	+	LOC123052277	NA	XM_044475407.1	proteasome subunit alpha type-2	XP_044331342.1	5.06194	0.0146095	0.247239	6.28626	0.00389163	0.105429	2.5985	0.149771	0.755469	1.22432	0.481174	1	-2.46344	0.18685	0.811891	-3.68775	0.05612	0.597472
NC_057799.1	184974096	184977098	3003	+	LOC123052461	TraesCS2D02G218800	XM_044475654.1	probable proteasome inhibitor	XP_044331589.1	1.84525	0.134439	0.660882	1.03266	0.39768	0.81733	-2.79115	0.049377	0.503264	-0.812596	0.498821	1	-4.6364	0.0016239	0.158921	-3.8238	0.00818076	0.29218
NC_057799.1	188932729	188935731	3003	+	LOC123052476	TraesCS2A02G213600 | TraesCS2D02G219500	XM_044475662.1	peptide chain release factor PrfB1, chloroplastic-like isoform X1	XP_044331597.1	4.00888	0.00586032	0.154707	4.94591	0.000708738	0.0435386	3.33104	0.0213352	0.343828	0.937037	0.415474	1	-0.677837	0.564958	0.935899	-1.61487	0.167164	0.76759
NC_057799.1	193207108	193210110	3003	+	LOC123052513	TraesCS2D02G224000	XM_044475724.1	protein ACCELERATED CELL DEATH 6-like isoform X3	XP_044331659.1	5.7401	0.000869023	0.0589671	6.82309	9.07e-05	0.0168778	4.83182	0.00461031	0.171782	1.08299	0.376917	1	-0.908279	0.470056	0.916728	-1.99127	0.113988	0.712914
NC_057799.1	193207108	193210110	3003	+	LOC123052513	TraesCS2D02G224000	XM_044475722.1	protein ACCELERATED CELL DEATH 6-like isoform X1	XP_044331657.1	5.7401	0.000869023	0.0589671	6.82309	9.07e-05	0.0168778	4.83182	0.00461031	0.171782	1.08299	0.376917	1	-0.908279	0.470056	0.916728	-1.99127	0.113988	0.712914
NC_057799.1	193207108	193210110	3003	+	LOC123052513	TraesCS2D02G224000	XM_044475723.1	protein ACCELERATED CELL DEATH 6-like isoform X2	XP_044331658.1	5.7401	0.000869023	0.0589671	6.82309	9.07e-05	0.0168778	4.83182	0.00461031	0.171782	1.08299	0.376917	1	-0.908279	0.470056	0.916728	-1.99127	0.113988	0.712914
NC_057799.1	245721102	245724104	3003	+	LOC123052680	NA	XM_044475979.1	DDT domain-containing protein DDR4-like isoform X2	XP_044331914.1	-2.21689	0.0070924	0.169992	-1.51043	0.0541523	0.42392	-0.73431	0.333245	0.887078	0.706462	0.395788	1	1.48258	0.0709917	0.655579	0.776123	0.322732	0.844963
NC_057799.1	245721102	245724104	3003	+	LOC123052680	NA	XM_044475978.1	DDT domain-containing protein DDR4-like isoform X1	XP_044331913.1	-2.21689	0.0070924	0.169992	-1.51043	0.0541523	0.42392	-0.73431	0.333245	0.887078	0.706462	0.395788	1	1.48258	0.0709917	0.655579	0.776123	0.322732	0.844963
NC_057799.1	257680492	257683494	3003	+	LOC123052709	NA	XM_044476028.1	vegetative cell wall protein gp1-like isoform X1	XP_044331963.1	-4.21158	0.00205466	0.0891378	0.156013	0.87589	0.974175	0.384683	0.698693	0.963852	4.36759	0.00142115	0.628127	4.59626	0.000763274	0.12306	0.228669	0.818444	0.968732
NC_057799.1	257680492	257683494	3003	+	LOC123052709	NA	XM_044476029.1	predicted GPI-anchored protein 58 isoform X2	XP_044331964.1	-4.21158	0.00205466	0.0891378	0.156013	0.87589	0.974175	0.384683	0.698693	0.963852	4.36759	0.00142115	0.628127	4.59626	0.000763274	0.12306	0.228669	0.818444	0.968732
NC_057799.1	257680492	257683494	3003	+	LOC123052709	NA	XM_044476027.1	vegetative cell wall protein gp1-like isoform X1	XP_044331962.1	-4.21158	0.00205466	0.0891378	0.156013	0.87589	0.974175	0.384683	0.698693	0.963852	4.36759	0.00142115	0.628127	4.59626	0.000763274	0.12306	0.228669	0.818444	0.968732
NC_057799.1	297574150	297577152	3003	+	LOC123052820	TraesCS2D02G249100	XM_044476162.1	ubiquitin C-terminal hydrolase 12-like	XP_044332097.1	-1.95602	0.0203457	0.292687	0.00854084	0.991098	0.999435	0.364901	0.63294	0.95412	1.96456	0.0202231	0.975043	2.32092	0.00612	0.263855	0.35636	0.642295	0.930209
NC_057799.1	307559553	307562555	3003	+	LOC123052862	TraesCS2D02G252900	XM_044476217.1	pentatricopeptide repeat-containing protein At4g21065-like	XP_044332152.1	-0.681639	0.677793	0.944461	-6.12427	0.00491578	0.119722	-1.40286	0.398698	0.907573	-5.44263	0.0109162	0.851854	-0.721218	0.664194	0.95395	4.72141	0.0235789	0.444565
NC_057799.1	349106671	349109673	3003	+	LOC123053096	TraesCS2D02G276900	XM_044476493.1	chloroplast envelope quinone oxidoreductase homolog	XP_044332428.1	-1.59829	0.0752073	0.538221	-0.00336364	0.996801	1	0.923594	0.253491	0.852777	1.59493	0.0775372	1	2.52189	0.00511359	0.244746	0.926958	0.2551	0.818559
NC_057799.1	362090781	362093783	3003	+	LOC123053158	NA	XM_044476573.1	ATP synthase subunit beta, chloroplastic	XP_044332508.1	2.42548	0.0167689	0.265381	0.571515	0.565265	0.883992	-0.793925	0.442677	0.918713	-1.85396	0.0616889	1	-3.2194	0.00251406	0.188104	-1.36544	0.186787	0.781642
NC_057794.1	403902018	403905020	3003	+	LOC123053175	TraesCS1A02G229700	XM_044476601.1	uncharacterized protein LOC123053175 isoform X2	XP_044332536.1	-3.54181	0.017425	0.270804	0.0260138	0.981973	0.997572	0.714144	0.532423	0.937246	3.56782	0.0170695	0.939451	4.25595	0.00431678	0.229457	0.68813	0.550082	0.908381
NC_057794.1	403902018	403905020	3003	+	LOC123053175	TraesCS1A02G229700	XM_044476596.1	uncharacterized protein LOC123053175 isoform X1	XP_044332531.1	-3.54181	0.017425	0.270804	0.0260138	0.981973	0.997572	0.714144	0.532423	0.937246	3.56782	0.0170695	0.939451	4.25595	0.00431678	0.229457	0.68813	0.550082	0.908381
NC_057799.1	382029974	382032976	3003	+	LOC123053274	TraesCS2D02G297100	XM_044476730.1	G-type lectin S-receptor-like serine/threonine-protein kinase At2g19130	XP_044332665.1	0.625636	0.713994	0.952867	-3.53882	0.0676395	0.46788	-6.17037	0.00530705	0.18293	-4.16446	0.0359761	1	-6.796	0.00275414	0.194509	-2.63155	0.159383	0.760997
NC_057799.1	382029974	382032976	3003	+	LOC123053274	TraesCS2D02G297100	XM_044476731.1	G-type lectin S-receptor-like serine/threonine-protein kinase At2g19130	XP_044332666.1	0.625636	0.713994	0.952867	-3.53882	0.0676395	0.46788	-6.17037	0.00530705	0.18293	-4.16446	0.0359761	1	-6.796	0.00275414	0.194509	-2.63155	0.159383	0.760997
NC_057799.1	419392820	419395822	3003	+	LOC123053541	NA	XM_044477007.1	ATPase GET3B-like	XP_044332942.1	1.02739	0.522746	0.904302	1.59955	0.322906	0.778934	-4.9624	0.0138378	0.2828	0.572162	0.718377	1	-5.98978	0.0041604	0.226938	-6.56195	0.00203552	0.168891
NC_057799.1	429745175	429748177	3003	+	LOC123053617	TraesCS2D02G333900	XM_044477112.1	putative protein Brevis radix-like 5	XP_044333047.1	5.53644	0.00330129	0.11371	5.80993	0.00213522	0.0762052	6.38625	0.000883146	0.0866764	0.273495	0.848226	1	0.849812	0.552029	0.933519	0.576318	0.683002	0.939305
NC_057799.1	453314468	453317470	3003	+	LOC123053781	TraesCS2D02G352700	XM_044477331.1	psbP domain-containing protein 4, chloroplastic-like isoform X1	XP_044333266.1	-3.14196	0.023768	0.31704	0.369825	0.74692	0.941572	0.9112	0.425068	0.914393	3.51178	0.0119995	0.872981	4.05316	0.00391879	0.221694	0.541376	0.634232	0.928554
NC_057799.1	453314652	453317654	3003	+	LOC123053781	TraesCS2D02G352700	XM_044477332.1	psbP domain-containing protein 4, chloroplastic-like isoform X2	XP_044333267.1	-3.14196	0.023768	0.31704	0.369825	0.74692	0.941572	0.9112	0.425068	0.914393	3.51178	0.0119995	0.872981	4.05316	0.00391879	0.221694	0.541376	0.634232	0.928554
NC_057799.1	486529629	486532631	3003	+	LOC123054002	TraesCS2D02G379700	XM_044477641.1	60S ribosomal protein L14-1	XP_044333576.1	6.63206	0.00139618	0.0736143	5.31436	0.0074169	0.149835	4.23289	0.0264486	0.378411	-1.3177	0.407451	1	-2.39917	0.146586	0.776578	-1.08147	0.503074	0.896818
NC_057799.1	514030903	514033905	3003	+	LOC123054144	TraesCS2D02G398700	XM_044477840.1	E3 ubiquitin-protein ligase At1g12760-like	XP_044333775.1	0.686294	0.400586	0.862319	2.20766	0.00623997	0.136184	0.31109	0.702211	0.964455	1.52136	0.0550722	1	-0.375204	0.643693	0.95034	-1.89657	0.0174615	0.395776
NC_057799.1	530753221	530756223	3003	+	LOC123054261	TraesCS2D02G414600	XM_044477991.1	ethylene-responsive transcription factor 2-like	XP_044333926.1	1.58235	0.0161429	0.260355	1.97852	0.00251234	0.0833409	1.35398	0.0381847	0.447972	0.396168	0.522875	1	-0.22837	0.714733	0.962785	-0.624538	0.31245	0.841299
NC_057794.1	433265575	433268577	3003	+	LOC123054304	TraesCS1A02G243200	XM_044478041.1	E3 ubiquitin-protein ligase RLIM-like	XP_044333976.1	5.74155	0.000888771	0.0595947	6.5564	0.000164363	0.0217013	5.09096	0.00293797	0.141496	0.814846	0.506894	1	-0.650593	0.603062	0.942832	-1.46544	0.239141	0.810188
NC_057799.1	540076225	540079227	3003	+	LOC123054341	TraesCS2D02G425100	XM_044478094.1	probable potassium transporter 15 isoform X1	XP_044334029.1	6.42084	0.000984961	0.062761	7.48907	0.000194414	0.0235506	5.3078	0.00492231	0.176672	1.06823	0.458019	1	-1.11305	0.445712	0.910759	-2.18128	0.143143	0.746804
NC_057799.1	556776930	556779932	3003	+	LOC123054468	NA	XM_044478249.1	secretory carrier-associated membrane protein 6	XP_044334184.1	6.06872	0.00883475	0.190346	6.6804	0.0050841	0.121959	4.40933	0.0377948	0.445638	0.611677	0.745823	1	-1.65939	0.392167	0.896646	-2.27107	0.249322	0.815777
NC_057799.1	556872913	556875915	3003	+	LOC123054470	TraesCS2D02G443200	XM_044478250.1	receptor protein kinase-like protein ZAR1	XP_044334185.1	2.81273	0.0716281	0.527668	5.00474	0.00233102	0.080108	3.29512	0.0350361	0.429578	2.19201	0.121467	1	0.482388	0.727054	0.964992	-1.70962	0.214405	0.79753
NC_057799.1	565625963	565628965	3003	+	LOC123054541	TraesCS2D02G453800	XM_044478325.1	FCS-Like Zinc finger 2-like	XP_044334260.1	1.79754	0.0365726	0.389399	2.59666	0.00298943	0.0915478	1.33531	0.116943	0.701934	0.799119	0.330947	1	-0.462226	0.575476	0.937734	-1.26135	0.128022	0.730463
NC_057799.1	588385078	588388080	3003	+	LOC123054741	TraesCS2D02G483800	XM_044478578.1	organic cation/carnitine transporter 4-like	XP_044334513.1	3.42795	0.051484	0.457383	5.75842	0.00132796	0.0598277	6.48626	0.000359376	0.0629715	2.33046	0.111867	1	3.05831	0.0386992	0.537454	0.727845	0.575691	0.914825
NC_057799.1	593025983	593028985	3003	+	LOC123054785	TraesCS2A02G491300 | TraesCS2D02G491600	XM_044478631.1	probable LRR receptor-like serine/threonine-protein kinase At3g47570	XP_044334566.1	0.503185	0.46486	0.885962	1.53017	0.0247094	0.287154	-0.464903	0.507297	0.933171	1.02698	0.128984	1	-0.968088	0.16932	0.797343	-1.99507	0.00437852	0.227054
NC_057799.1	610875105	610878107	3003	+	LOC123054941	TraesCS2D02G516500	XM_044478819.1	BRAP2 RING ZnF UBP domain-containing protein 1-like isoform X2	XP_044334754.1	-2.74827	0.0265598	0.334279	0.554086	0.605443	0.897407	0.216522	0.839467	0.984718	3.30235	0.00846473	0.811293	2.96479	0.0171688	0.398831	-0.337564	0.752562	0.954437
NC_057799.1	610875150	610878152	3003	+	LOC123054941	TraesCS2D02G516500	XM_044478818.1	BRAP2 RING ZnF UBP domain-containing protein 1-like isoform X1	XP_044334753.1	-2.74827	0.0265598	0.334279	0.554086	0.605443	0.897407	0.216522	0.839467	0.984718	3.30235	0.00846473	0.811293	2.96479	0.0171688	0.398831	-0.337564	0.752562	0.954437
NC_057799.1	176522143	176525145	3003	+	LOC123055736	NA	XM_044479622.1	uncharacterized protein LOC123055736	XP_044335557.1	2.81806	0.030942	0.359979	3.6421	0.00551481	0.127516	2.5475	0.0492844	0.502859	0.824033	0.469413	1	-0.270562	0.814084	0.978986	-1.0946	0.336221	0.849217
NC_057799.1	210243994	210246996	3003	+	LOC123055755	NA	XM_044479631.1	WAS/WASL-interacting protein family member 3-like	XP_044335566.1	5.341	0.0111233	0.215114	6.66138	0.00268138	0.0862204	5.11253	0.0138915	0.283297	1.32037	0.448688	1	-0.228473	0.894832	0.989435	-1.54885	0.374886	0.861041
NC_057799.1	591903169	591906171	3003	+	LOC123056000	NA	XM_044479779.1	uncharacterized protein LOC123056000	XP_044335714.1	7.08232	6.8e-06	0.00885984	7.26423	3.93e-06	0.00469482	3.10074	0.0569485	0.536784	0.181911	0.857422	1	-3.98158	0.00126475	0.14443	-4.16349	0.000764537	0.122056
NC_057799.1	631256937	631259939	3003	+	LOC123056111	NA	XM_044479843.1	ATP synthase subunit beta, chloroplastic-like	XP_044335778.1	2.00128	0.000746468	0.0547553	0.541825	0.351795	0.794094	-0.798387	0.179959	0.791926	-1.45945	0.0123793	0.879494	-2.79967	5.82e-06	0.0338478	-1.34021	0.0251276	0.455468
NC_057794.1	460633400	460636402	3003	+	LOC123056463	TraesCS1B02G274000 | TraesCS1A02G263400	XM_044479918.1	zinc finger CCCH domain-containing protein 44-like isoform X1	XP_044335853.1	-6.04978	0.00486469	0.13978	-1.34871	0.391057	0.814137	-1.19221	0.443991	0.919045	4.70107	0.0251533	1	4.85757	0.0208018	0.427855	0.156505	0.920691	0.988283
NC_057794.1	460633400	460636402	3003	+	LOC123056463	TraesCS1B02G274000 | TraesCS1A02G263400	XM_044479919.1	zinc finger CCCH domain-containing protein 44-like isoform X2	XP_044335854.1	-6.04978	0.00486469	0.13978	-1.34871	0.391057	0.814137	-1.19221	0.443991	0.919045	4.70107	0.0251533	1	4.85757	0.0208018	0.427855	0.156505	0.920691	0.988283
NC_057794.1	460633400	460636402	3003	+	LOC123056463	TraesCS1B02G274000 | TraesCS1A02G263400	XM_044479921.1	zinc finger CCCH domain-containing protein 44-like isoform X3	XP_044335856.1	-6.04978	0.00486469	0.13978	-1.34871	0.391057	0.814137	-1.19221	0.443991	0.919045	4.70107	0.0251533	1	4.85757	0.0208018	0.427855	0.156505	0.920691	0.988283
NC_057800.1	428718948	428721950	3003	+	LOC123056921	NA	XM_044480141.1	protein FAR1-RELATED SEQUENCE 3-like	XP_044336076.1	-0.591655	0.411804	0.867065	1.10078	0.111603	0.571419	-1.02572	0.156345	0.764201	1.69243	0.0190202	0.962073	-0.434063	0.560377	0.934939	-2.12649	0.00350705	0.209119
NC_057800.1	728168100	728171102	3003	+	LOC123057290	NA	XM_044480355.1	uncharacterized protein LOC123057290	XP_044336290.1	1.32911	0.319861	0.825535	1.36995	0.303673	0.767852	-5.04315	0.00556365	0.186815	0.0408443	0.974933	1	-6.37226	0.000614059	0.116192	-6.4131	0.000560361	0.11168
NC_057800.1	9641727	9644729	3003	+	LOC123057495	TraesCS3A02G012600	XM_044480451.1	germin-like protein 8-8	XP_044336386.1	1.22282	0.424985	0.872037	-0.576836	0.707563	0.930076	-3.81211	0.0346232	0.427233	-1.79966	0.251349	1	-5.03493	0.00726934	0.282511	-3.23527	0.0700403	0.635314
NC_057800.1	57144161	57147163	3003	+	LOC123057865	TraesCS3A02G087900	XM_044480741.1	RING-H2 finger protein ATL2-like	XP_044336676.1	3.32798	0.0147974	0.248875	2.40687	0.0723441	0.481716	-1.06587	0.468212	0.924325	-0.921106	0.453011	1	-4.39385	0.00299676	0.200886	-3.47274	0.0169187	0.39091
NC_057800.1	60846286	60849288	3003	+	LOC123057906	TraesCS3A02G094700	XM_044480774.1	premnaspirodiene oxygenase-like	XP_044336709.1	-2.15329	0.0815797	0.556509	-0.459058	0.688489	0.924064	-3.82553	0.00481342	0.175122	1.69423	0.169053	1	-1.67224	0.219951	0.83191	-3.36648	0.0124392	0.345498
NC_057800.1	108214419	108217421	3003	+	LOC123058073	TraesCS3A02G307200 | TraesCS3D02G132000	XM_044480901.1	probable carboxylesterase 15	XP_044336836.1	0	1	1	6.88833	5.01e-05	0.0131286	4.83536	0.00389137	0.159885	6.88833	0.000153249	0.4949	4.83536	0.00880878	0.304936	-2.05297	0.0909567	0.678107
NC_057800.1	131918632	131921634	3003	+	LOC123058131	TraesCS3A02G141400	XM_044480952.1	GDSL esterase/lipase At1g28600-like	XP_044336887.1	-5.20041	0.0282793	0.344647	-1.69757	0.383459	0.810432	1.25441	0.507145	0.933171	3.50284	0.111853	1	6.45482	0.00941605	0.313253	2.95198	0.145046	0.748705
NC_057800.1	132458581	132461583	3003	+	LOC123058132	TraesCS3A02G141600	XM_044480953.1	ervatamin-B-like	XP_044336888.1	6.8515	0.00157099	0.0777027	4.74438	0.0176843	0.241456	4.67442	0.0187467	0.323942	-2.10711	0.218473	1	-2.17707	0.202579	0.822349	-0.0699636	0.966825	0.996404
NC_057800.1	136007405	136010407	3003	+	LOC123058139	TraesCS3A02G143400	XM_044480961.1	uncharacterized protein LOC123058139	XP_044336896.1	2.91575	0.103616	0.607099	6.81102	0.00057557	0.0390747	3.1018	0.080304	0.61438	3.89527	0.0221226	0.990609	0.186054	0.912092	0.991734	-3.70922	0.024387	0.450241
NC_057800.1	278632705	278635707	3003	+	LOC123058301	NA	XM_044481066.1	uncharacterized protein LOC123058301	XP_044337001.1	1.14123	0.401905	0.862888	2.44694	0.0775642	0.496009	-2.16479	0.153575	0.76044	1.30571	0.327853	1	-3.30602	0.032117	0.504733	-4.61174	0.00367582	0.21338
NC_057800.1	375716741	375719743	3003	+	LOC123058345	TraesCS3A02G207100	XM_044481092.1	uncharacterized protein LOC123058345	XP_044337027.1	-0.936381	0.28051	0.802133	1.31495	0.10042	0.549945	0.98423	0.218153	0.828849	2.25133	0.00912201	0.823208	1.92061	0.0257664	0.464734	-0.330717	0.670514	0.936347
NC_057800.1	507910998	507914000	3003	+	LOC123058509	TraesCS3A02G269700	XM_044481225.1	aldehyde oxidase GLOX-like	XP_044337160.1	6.67902	0.000150356	0.0273405	6.44887	0.00023993	0.0257337	6.32011	0.000301287	0.0597183	-0.23015	0.850916	1	-0.358911	0.768869	0.971868	-0.12876	0.916311	0.987513
NC_057800.1	625476239	625479241	3003	+	LOC123058826	NA	XM_044481498.1	uncharacterized protein LOC123058826	XP_044337433.1	2.35106	0.00384893	0.123669	2.36726	0.00351456	0.0998076	1.02253	0.209269	0.82094	0.0162039	0.982646	1	-1.32853	0.0857271	0.689234	-1.34473	0.0808991	0.659517
NC_057800.1	639869977	639872979	3003	+	LOC123058883	TraesCS4A02G392600 | TraesCS3A02G392000	XM_044481557.1	early nodulin-93-like	XP_044337492.1	5.73625	0.00225338	0.0931522	6.31917	0.000887999	0.0489227	4.22571	0.0195268	0.330436	0.582918	0.678254	1	-1.51054	0.302982	0.869253	-2.09346	0.155128	0.757114
NC_057794.1	483224478	483227480	3003	+	LOC123058904	TraesCS1A02G283700	XM_044481585.1	uncharacterized protein LOC123058904 isoform X1	XP_044337520.1	2.29887	0.036929	0.39125	3.25676	0.00323371	0.0953038	2.95606	0.00707345	0.207685	0.957884	0.333842	1	0.657192	0.505686	0.924396	-0.300692	0.755267	0.955057
NC_057794.1	483224478	483227480	3003	+	LOC123058904	TraesCS1A02G283700	XM_044481576.1	uncharacterized protein LOC123058904 isoform X1	XP_044337511.1	2.29887	0.036929	0.39125	3.25676	0.00323371	0.0953038	2.95606	0.00707345	0.207685	0.957884	0.333842	1	0.657192	0.505686	0.924396	-0.300692	0.755267	0.955057
NC_057794.1	483224478	483227480	3003	+	LOC123058904	TraesCS1A02G283700	XM_044481589.1	uncharacterized protein LOC123058904 isoform X1	XP_044337524.1	2.29887	0.036929	0.39125	3.25676	0.00323371	0.0953038	2.95606	0.00707345	0.207685	0.957884	0.333842	1	0.657192	0.505686	0.924396	-0.300692	0.755267	0.955057
NC_057794.1	483224478	483227480	3003	+	LOC123058904	TraesCS1A02G283700	XM_044481596.1	uncharacterized protein LOC123058904 isoform X2	XP_044337531.1	2.29887	0.036929	0.39125	3.25676	0.00323371	0.0953038	2.95606	0.00707345	0.207685	0.957884	0.333842	1	0.657192	0.505686	0.924396	-0.300692	0.755267	0.955057
NC_057800.1	683585989	683588991	3003	+	LOC123059072	TraesCS3B02G475300 | TraesCS3A02G441300	XM_044481715.1	trihelix transcription factor ASR3-like	XP_044337650.1	-1.0655	0.498536	0.897113	-1.73374	0.280898	0.753353	-6.12969	0.00292374	0.141309	-0.668242	0.677515	1	-5.06419	0.0115012	0.34034	-4.39595	0.0251433	0.45549
NC_057800.1	700946295	700949297	3003	+	LOC123059250	NA	XM_044481859.1	uncharacterized protein LOC123059250	XP_044337794.1	1.85912	0.312723	0.822102	0.564276	0.755278	0.944	-4.62334	0.029784	0.398411	-1.29485	0.477983	1	-6.48246	0.00505703	0.244049	-5.18761	0.0179738	0.4001
NC_057794.1	486577731	486580733	3003	+	LOC123059275	TraesCS1A02G287500	XM_044481881.1	protein CANDIDATE G-PROTEIN COUPLED RECEPTOR 7-like	XP_044337816.1	6.7268	7.39e-05	0.0204622	6.28365	0.000194531	0.0235546	5.53897	0.000956865	0.0890336	-0.443153	0.701616	1	-1.18783	0.313641	0.87289	-0.744675	0.525487	0.902375
NC_057800.1	721102184	721105186	3003	+	LOC123059436	NA	XM_044482013.1	uncharacterized protein LOC123059436 isoform X3	XP_044337948.1	3.41497	0.0834163	0.56104	1.33848	0.47248	0.849814	-3.01689	0.120836	0.709409	-2.07649	0.265714	1	-6.43186	0.00521298	0.247047	-4.35537	0.0385822	0.530599
NC_057800.1	721101866	721104868	3003	+	LOC123059436	NA	XM_044482012.1	uncharacterized protein LOC123059436 isoform X2	XP_044337947.1	3.41497	0.0834163	0.56104	1.33848	0.47248	0.849814	-3.01689	0.120836	0.709409	-2.07649	0.265714	1	-6.43186	0.00521298	0.247047	-4.35537	0.0385822	0.530599
NC_057800.1	721101816	721104818	3003	+	LOC123059436	NA	XM_044482011.1	uncharacterized protein LOC123059436 isoform X1	XP_044337946.1	3.41497	0.0834163	0.56104	1.33848	0.47248	0.849814	-3.01689	0.120836	0.709409	-2.07649	0.265714	1	-6.43186	0.00521298	0.247047	-4.35537	0.0385822	0.530599
NC_057800.1	734775835	734778837	3003	+	LOC123059571	TraesCS3A02G514800	XM_044482107.1	F-box/FBD/LRR-repeat protein At1g13570-like	XP_044338042.1	5.1925	0.00239103	0.0960534	3.1334	0.056244	0.431195	1.35711	0.410771	0.910661	-2.05911	0.149259	1	-3.8354	0.0145547	0.373214	-1.77629	0.241269	0.811171
NC_057800.1	734775835	734778837	3003	+	LOC123059571	TraesCS3A02G514800	XM_044482109.1	F-box/FBD/LRR-repeat protein At1g13570-like	XP_044338044.1	5.1925	0.00239103	0.0960534	3.1334	0.056244	0.431195	1.35711	0.410771	0.910661	-2.05911	0.149259	1	-3.8354	0.0145547	0.373214	-1.77629	0.241269	0.811171
NC_057800.1	734775835	734778837	3003	+	LOC123059571	TraesCS3A02G514800	XM_044482108.1	F-box/FBD/LRR-repeat protein At1g13570-like	XP_044338043.1	5.1925	0.00239103	0.0960534	3.1334	0.056244	0.431195	1.35711	0.410771	0.910661	-2.05911	0.149259	1	-3.8354	0.0145547	0.373214	-1.77629	0.241269	0.811171
NC_057800.1	734775835	734778837	3003	+	LOC123059571	TraesCS3A02G514800	XM_044482110.1	F-box/FBD/LRR-repeat protein At1g13570-like	XP_044338045.1	5.1925	0.00239103	0.0960534	3.1334	0.056244	0.431195	1.35711	0.410771	0.910661	-2.05911	0.149259	1	-3.8354	0.0145547	0.373214	-1.77629	0.241269	0.811171
NC_057800.1	12554231	12557233	3003	+	LOC123059828	TraesCS3A02G021600	XM_044482342.1	cysteine-rich receptor-like protein kinase 2 isoform X1	XP_044338277.1	5.81431	0.000781857	0.0560308	4.09365	0.0167049	0.234332	6.35365	0.000252458	0.0558404	-1.72066	0.191024	1	0.539341	0.659695	0.953234	2.26	0.0852031	0.667567
NC_057800.1	12554231	12557233	3003	+	LOC123059828	TraesCS3A02G021600	XM_044482343.1	cysteine-rich receptor-like protein kinase 2 isoform X2	XP_044338278.1	5.81431	0.000781857	0.0560308	4.09365	0.0167049	0.234332	6.35365	0.000252458	0.0558404	-1.72066	0.191024	1	0.539341	0.659695	0.953234	2.26	0.0852031	0.667567
NC_057800.1	12616790	12619792	3003	+	LOC123059829	TraesCS3A02G021800	XM_044482344.1	alpha-1,3-arabinosyltransferase XAT3-like	XP_044338279.1	3.42661	0.0590988	0.486722	6.37095	0.00103323	0.0525689	4.86466	0.00903486	0.231961	2.94435	0.0678459	1	1.43805	0.36273	0.887932	-1.50629	0.307073	0.839315
NC_057794.1	495342346	495345348	3003	+	LOC123060012	TraesCS1D02G292400 | TraesCS1A02G298900	XM_044482576.1	TOM1-like protein 6	XP_044338511.1	1.7389	0.187118	0.728166	2.16452	0.102626	0.554338	-4.75435	0.00788295	0.218196	0.425614	0.735845	1	-6.49325	0.000385343	0.102072	-6.91886	0.000169809	0.0786763
NC_057800.1	47421140	47424142	3003	+	LOC123060155	TraesCS3A02G075700	XM_044482733.1	inner membrane protein ALBINO3, chloroplastic-like	XP_044338668.1	6.85645	2.88e-05	0.014334	6.53747	6.21e-05	0.0144095	5.08654	0.00183039	0.116937	-0.318976	0.769703	1	-1.76991	0.121356	0.747375	-1.45094	0.200862	0.789951
NC_057800.1	47629579	47632581	3003	+	LOC123060160	NA	XM_044482737.1	probable folate-biopterin transporter 8, chloroplastic	XP_044338672.1	4.10907	0.0217518	0.303297	6.99435	0.000194633	0.0235616	5.73738	0.00165361	0.112055	2.88528	0.0494547	1	1.62831	0.256503	0.850866	-1.25698	0.34971	0.853789
NC_057800.1	52804575	52807577	3003	+	LOC123060196	TraesCS3A02G081100	XM_044482783.1	protein NRT1/ PTR FAMILY 6.1-like	XP_044338718.1	5.98125	0.000897312	0.0598597	6.2547	0.000539345	0.0379036	5.98443	0.000860378	0.0856905	0.273457	0.833592	1	0.00318565	0.998026	1	-0.270271	0.834297	0.971723
NC_057794.1	499549347	499552349	3003	+	LOC123060421	TraesCS1A02G305400 | TraesCS1B02G316100	XM_044483137.1	uncharacterized protein At5g19025-like	XP_044339072.1	6.81031	0.000166733	0.0284379	5.0147	0.0043816	0.112423	4.85763	0.00555285	0.186608	-1.7956	0.175225	1	-1.95267	0.141076	0.7705	-0.157068	0.905806	0.985631
NC_057800.1	105920987	105923989	3003	+	LOC123060531	NA	XM_044483288.1	photosystem I P700 chlorophyll a apoprotein A2	XP_044339223.1	2.26855	0.0211787	0.29897	0.796373	0.411381	0.82377	-0.810882	0.420756	0.913478	-1.47218	0.124328	1	-3.07943	0.00289764	0.19874	-1.60725	0.111573	0.709591
NC_057800.1	115633944	115636946	3003	+	LOC123060592	TraesCS3A02G313300	XM_044483367.1	probable serine/threonine-protein kinase At1g54610	XP_044339302.1	0.930412	0.253473	0.784444	2.25388	0.00551366	0.127516	0.459873	0.571636	0.94484	1.32347	0.0934216	1	-0.470539	0.55886	0.934693	-1.79401	0.0244032	0.450358
NC_057800.1	124182576	124185578	3003	+	LOC123060621	TraesCS3A02G135600	XM_044483402.1	uncharacterized protein LOC123060621	XP_044339337.1	3.46936	0.00298576	0.107615	2.97967	0.0102538	0.17932	3.35928	0.00383007	0.15864	-0.489698	0.625581	1	-0.110079	0.911643	0.991677	0.379619	0.703577	0.943787
NC_057800.1	131454115	131457117	3003	+	LOC123060667	TraesCS3A02G140900	XM_044483473.1	GDSL esterase/lipase At5g45910-like	XP_044339408.1	6.88138	0.0013463	0.0723106	4.91697	0.0139754	0.212844	2.57284	0.146169	0.749935	-1.96441	0.242865	1	-4.30853	0.0221791	0.43884	-2.34412	0.189554	0.783524
NC_057800.1	171875274	171878276	3003	+	LOC123060845	TraesCS3A02G160500	XM_044483702.1	D-amino-acid transaminase, chloroplastic-like	XP_044339637.1	4.92871	0.0218598	0.304042	6.66438	0.0042079	0.110024	1.83086	0.276038	0.864166	1.73567	0.357433	1	-3.09785	0.13102	0.759497	-4.83352	0.0266826	0.465127
NC_057800.1	188571047	188574049	3003	+	LOC123060912	TraesCS3A02G168900	XM_044483781.1	uncharacterized protein LOC123060912 isoform X1	XP_044339716.1	5.74518	0.000844581	0.0581473	6.40497	0.000211482	0.0244583	6.38821	0.000215584	0.0527704	0.659792	0.588655	1	0.643034	0.597186	0.941969	-0.0167581	0.988803	1
NC_057800.1	188571047	188574049	3003	+	LOC123060912	TraesCS3A02G168900	XM_044483782.1	uncharacterized protein LOC123060912 isoform X2	XP_044339717.1	5.74518	0.000844581	0.0581473	6.40497	0.000211482	0.0244583	6.38821	0.000215584	0.0527704	0.659792	0.588655	1	0.643034	0.597186	0.941969	-0.0167581	0.988803	1
NC_057800.1	221750496	221753498	3003	+	LOC123061040	TraesCS3A02G181600	XM_044483942.1	uncharacterized protein LOC123061040	XP_044339877.1	-2.51505	0.0717232	0.527972	1.2106	0.322944	0.778945	-0.766933	0.537526	0.938177	3.72566	0.00911549	0.823208	1.74812	0.21112	0.827184	-1.97754	0.117837	0.717722
NC_057800.1	225148434	225151436	3003	+	LOC123061058	TraesCS3A02G183800	XM_044483963.1	tonoplast dicarboxylate transporter-like	XP_044339898.1	1.09582	0.0791545	0.549876	0.834881	0.179592	0.667315	2.16967	0.000524182	0.0715457	-0.260941	0.66926	1	1.07385	0.0749412	0.665473	1.33479	0.0275033	0.470085
NC_057800.1	376101537	376104539	3003	+	LOC123061337	TraesCS3A02G207200 | TraesCS3D02G208700	XM_044484402.1	egalitarian protein homolog	XP_044340337.1	1.80804	0.0870327	0.570486	3.11016	0.00351748	0.0998421	0.266247	0.805621	0.980285	1.30212	0.185058	1	-1.54179	0.141079	0.770505	-2.84391	0.0069441	0.271871
NC_057800.1	413151719	413154721	3003	+	LOC123061460	TraesCS3A02G219100	XM_044484586.1	putative cytochrome c oxidase subunit 5b-like	XP_044340521.1	3.18925	0.0322328	0.366885	5.30567	0.000406213	0.0330046	4.88542	0.0010199	0.091369	2.11642	0.0854345	1	1.69617	0.164792	0.793885	-0.420255	0.713397	0.945827
NC_057800.1	414068424	414071426	3003	+	LOC123061464	TraesCS3D02G233100 | TraesCS3A02G219400	XM_044484592.1	uncharacterized protein LOC123061464	XP_044340527.1	5.02848	0.00126337	0.0700825	5.41845	0.000567579	0.0388115	1.37178	0.383654	0.903388	0.389967	0.747539	1	-3.65671	0.0100708	0.321982	-4.04667	0.00475166	0.234434
NC_057794.1	2049186	2052188	3003	+	LOC123061498	TraesCSU02G000100	XM_044484656.1	bisdemethoxycurcumin synthase-like	XP_044340591.1	1.30562	0.00641409	0.161893	0.337107	0.480801	0.852975	-0.812422	0.0973094	0.65916	-0.96851	0.0420702	1	-2.11804	2.06e-05	0.0476888	-1.14953	0.0195167	0.412521
NC_057800.1	442632112	442635114	3003	+	LOC123061577	TraesCS3A02G230900	XM_044484739.1	AAA-ATPase At3g50940-like	XP_044340674.1	0.573253	0.600371	0.925671	0.63901	0.557288	0.880905	-2.84303	0.0251602	0.370204	0.0657566	0.951748	1	-3.41628	0.00784856	0.291121	-3.48204	0.00661561	0.266904
NC_057800.1	456757526	456760528	3003	+	LOC123061636	TraesCS3A02G238100	XM_044484815.1	uncharacterized protein LOC123061636	XP_044340750.1	-3.65926	0.0507359	0.454205	-3.69799	0.0480173	0.400602	-6.56748	0.00246603	0.131756	-0.0387291	0.979359	1	-2.90822	0.127066	0.754784	-2.8695	0.131644	0.734233
NC_057800.1	461275763	461278765	3003	+	LOC123061648	NA	XM_044484826.1	vegetative cell wall protein gp1-like	XP_044340761.1	2.40167	0.0946514	0.587609	1.30949	0.350966	0.793668	-4.84294	0.00923917	0.23456	-1.09218	0.426978	1	-7.24461	0.000215929	0.0863248	-6.15243	0.00127961	0.144071
NC_057794.1	516347386	516350388	3003	+	LOC123061676	TraesCS1A02G324000	XM_044484878.1	protein SULFUR DEFICIENCY-INDUCED 2-like	XP_044340813.1	5.4441	0.0100053	0.203336	6.25782	0.00414637	0.109151	4.04167	0.0411979	0.463506	0.813726	0.637383	1	-1.40243	0.429246	0.906832	-2.21615	0.218036	0.79955
NC_057800.1	481135250	481138252	3003	+	LOC123061744	TraesCS7D02G189200	XM_044484981.1	uncharacterized protein LOC123061744	XP_044340916.1	5.88989	0.00280814	0.104294	6.69253	0.000919498	0.0496637	5.66309	0.0037356	0.15677	0.802646	0.593945	1	-0.2268	0.88014	0.987289	-1.02945	0.494001	0.894605
NC_057800.1	484716956	484719958	3003	+	LOC123061761	TraesCS3A02G252500	XM_044485015.1	anoctamin-like protein Os01g0706700 isoform X1	XP_044340950.1	2.87032	0.0136188	0.23793	4.63292	0.00010191	0.0177579	2.43889	0.0347882	0.428127	1.7626	0.0823406	1	-0.43143	0.672811	0.955594	-2.19403	0.0324537	0.49932
NC_057800.1	484717330	484720332	3003	+	LOC123061761	TraesCS3A02G252500	XM_044485016.1	anoctamin-like protein Os01g0706700 isoform X2	XP_044340951.1	2.87032	0.0136188	0.23793	4.63292	0.00010191	0.0177579	2.43889	0.0347882	0.428127	1.7626	0.0823406	1	-0.43143	0.672811	0.955594	-2.19403	0.0324537	0.49932
NC_057800.1	486473504	486476506	3003	+	LOC123061769	TraesCS3A02G253700	XM_044485027.1	ABC transporter G family member STR2-like	XP_044340962.1	1.12884	0.357739	0.844223	-0.434119	0.725811	0.935359	-3.4449	0.0176521	0.314895	-1.56296	0.213015	1	-4.57374	0.0021911	0.178657	-3.01078	0.0381902	0.528841
NC_057800.1	495372605	495375607	3003	+	LOC123061822	TraesCS3A02G261000	XM_044485102.1	uncharacterized protein LOC123061822	XP_044341037.1	3.0349	0.0384211	0.39879	5.5323	0.000163312	0.0216338	4.03592	0.00502054	0.178332	2.4974	0.0389857	1	1.00103	0.401959	0.899354	-1.49637	0.187832	0.782376
NC_057800.1	556011805	556014807	3003	+	LOC123062201	TraesCS3A02G295200 | TraesCS3D02G307900	XM_044485601.1	histone-lysine N-methyltransferase SUVR3-like	XP_044341536.1	6.58744	6.57e-05	0.0194388	7.03565	2.12e-05	0.0091274	6.5257	7.28e-05	0.0365053	0.448204	0.684784	1	-0.0617378	0.955486	0.997105	-0.509942	0.642239	0.930196
NC_057800.1	596868219	596871221	3003	+	LOC123062463	NA	XM_044485993.1	histone H4	XP_044341928.1	2.3943	0.0619427	0.49662	3.54122	0.0069618	0.144595	0.64674	0.614362	0.95156	1.14692	0.330481	1	-1.74756	0.15998	0.789992	-2.89448	0.0223051	0.434599
NC_057800.1	615427619	615430621	3003	+	LOC123062616	TraesCS3A02G366100	XM_044486202.1	40S ribosomal protein S2-3-like	XP_044342137.1	3.8243	0.0350768	0.381803	6.68654	0.000498625	0.0363591	6.21306	0.00104418	0.0924682	2.86224	0.0639575	1	2.38876	0.117627	0.74261	-0.473481	0.732583	0.950004
NC_057800.1	624824402	624827404	3003	+	LOC123062693	TraesCS3A02G375100	XM_044486328.1	uncharacterized protein LOC123062693	XP_044342263.1	6.8858	1.79e-06	0.00558881	7.26144	4.18e-07	0.0020916	6.88288	1.67e-06	0.0162363	0.375642	0.671704	1	-0.00291865	0.997359	1	-0.378561	0.666853	0.935608
NC_057800.1	659734567	659737569	3003	+	LOC123063013	TraesCS3D02G412700 | TraesCS3A02G417200	XM_044486719.1	aldehyde dehydrogenase family 2 member C4-like	XP_044342654.1	4.35979	0.0134709	0.236662	6.96759	0.000130727	0.0196933	4.38541	0.0120591	0.265385	2.6078	0.060768	1	0.0256187	0.985191	1	-2.58218	0.0590703	0.60616
NC_057800.1	663123403	663126405	3003	+	LOC123063055	TraesCS3A02G421400	XM_044486787.1	transcription factor bHLH77-like isoform X1	XP_044342722.1	-3.01274	0.000561205	0.0482045	-0.58447	0.430765	0.832013	-1.06897	0.155134	0.762558	2.42827	0.00572339	0.745957	1.94376	0.0275875	0.477198	-0.484503	0.524047	0.902102
NC_057800.1	663123403	663126405	3003	+	LOC123063055	TraesCS3A02G421400	XM_044486788.1	uncharacterized protein LOC123063055 isoform X2	XP_044342723.1	-3.01274	0.000561205	0.0482045	-0.58447	0.430765	0.832013	-1.06897	0.155134	0.762558	2.42827	0.00572339	0.745957	1.94376	0.0275875	0.477198	-0.484503	0.524047	0.902102
NC_057800.1	663123403	663126405	3003	+	LOC123063055	TraesCS3A02G421400	XM_044486789.1	transcription factor bHLH77-like isoform X3	XP_044342724.1	-3.01274	0.000561205	0.0482045	-0.58447	0.430765	0.832013	-1.06897	0.155134	0.762558	2.42827	0.00572339	0.745957	1.94376	0.0275875	0.477198	-0.484503	0.524047	0.902102
NC_057800.1	678486070	678489072	3003	+	LOC123063141	TraesCS3A02G435200	XM_044486883.1	G-type lectin S-receptor-like serine/threonine-protein kinase At2g19130	XP_044342818.1	1.13523	0.269108	0.794427	1.05299	0.303618	0.767806	-2.24122	0.0511523	0.511294	-0.0822436	0.934931	1	-3.37645	0.00388363	0.221076	-3.29421	0.00469474	0.23372
NC_057794.1	529741531	529744533	3003	+	LOC123063304	TraesCS1A02G338500	XM_044487048.1	cyclic phosphodiesterase-like	XP_044342983.1	5.91097	0.00424289	0.130175	6.69744	0.00162658	0.0660563	5.8407	0.00453023	0.170757	0.786472	0.626306	1	-0.0702671	0.965216	0.998475	-0.85674	0.594386	0.919388
NC_057794.1	529741531	529744533	3003	+	LOC123063304	TraesCS1A02G338500	XM_044487067.1	cyclic phosphodiesterase-like	XP_044343002.1	5.91097	0.00424289	0.130175	6.69744	0.00162658	0.0660563	5.8407	0.00453023	0.170757	0.786472	0.626306	1	-0.0702671	0.965216	0.998475	-0.85674	0.594386	0.919388
NC_057794.1	529741531	529744533	3003	+	LOC123063304	TraesCS1A02G338500	XM_044487058.1	cyclic phosphodiesterase-like	XP_044342993.1	5.91097	0.00424289	0.130175	6.69744	0.00162658	0.0660563	5.8407	0.00453023	0.170757	0.786472	0.626306	1	-0.0702671	0.965216	0.998475	-0.85674	0.594386	0.919388
NC_057800.1	735486526	735489528	3003	+	LOC123063611	TraesCS3A02G517100 | TraesKAR3A01G0464270 | TraesPAR_scaffold_024381_01G000100 | TraesWEE_scaffold_149922_01G000200 | TraesCLE_scaffold_022433_01G000100 | TraesROB_scaffold_067620_01G000300	XM_044487469.1	wheatwin-1	XP_044343404.1	4.09484	0.00372749	0.121531	4.23295	0.00263944	0.0855195	5.12242	0.000290131	0.0591791	0.138115	0.901137	1	1.02759	0.34915	0.883755	0.88947	0.41331	0.871602
NC_057801.1	6590184	6593186	3003	+	LOC123064276	TraesCS3B02G015700 | TraesCSU02G045800	XM_044487788.1	protein FLOWERING LOCUS T-like	XP_044343723.1	2.00239	0.00857246	0.187196	1.68476	0.026623	0.298036	-0.309012	0.699909	0.964101	-0.31763	0.657532	1	-2.3114	0.00313194	0.204216	-1.99377	0.0106286	0.3235
NC_057801.1	16687081	16690083	3003	+	LOC123064368	TraesCS3B02G026600	XM_044487858.1	uncharacterized protein LOC123064368	XP_044343793.1	-2.34255	0.222584	0.761429	-1.01415	0.574283	0.887216	-5.79192	0.00970604	0.239876	1.3284	0.481213	1	-3.44937	0.0884936	0.695257	-4.77777	0.0259426	0.460822
NC_057801.1	26215717	26218719	3003	+	LOC123064481	NA	XM_044487958.1	uncharacterized protein LOC123064481	XP_044343893.1	1.46867	0.00068721	0.0526909	0.399888	0.356476	0.79688	0.236825	0.584342	0.947033	-1.06878	0.012792	0.887269	-1.23184	0.00417129	0.227073	-0.163062	0.70612	0.94418
NC_057801.1	110794410	110797412	3003	+	LOC123064982	NA	XM_044488360.1	uncharacterized protein LOC123064982 isoform X1	XP_044344295.1	-4.97309	0.0228002	0.310519	0.947088	0.567967	0.884899	0.304192	0.853981	0.986696	5.92018	0.00825664	0.806398	5.27729	0.0166201	0.393736	-0.642896	0.696933	0.942497
NC_057801.1	110794410	110797412	3003	+	LOC123064982	NA	XM_044488361.1	uncharacterized protein LOC123064982 isoform X2	XP_044344296.1	-4.97309	0.0228002	0.310519	0.947088	0.567967	0.884899	0.304192	0.853981	0.986696	5.92018	0.00825664	0.806398	5.27729	0.0166201	0.393736	-0.642896	0.696933	0.942497
NC_057801.1	116686643	116689645	3003	+	LOC123064995	TraesCS3B02G127100	XM_044488369.1	protein IQ-domain 26-like	XP_044344304.1	-0.319541	0.704565	0.950728	-1.91407	0.034585	0.340422	0.485505	0.554339	0.941568	-1.59453	0.0828344	1	0.805046	0.338769	0.881124	2.39958	0.00834956	0.29457
NC_057794.1	543513609	543516611	3003	+	LOC123065067	NA	XM_044488437.1	endoglucanase 3-like	XP_044344372.1	-0.995759	0.542746	0.910344	-0.546725	0.734357	0.93786	-5.9114	0.00481581	0.175122	0.449034	0.784365	1	-4.91564	0.0158276	0.385893	-5.36467	0.00932137	0.307523
NC_057801.1	199174478	199177480	3003	+	LOC123065216	NA	XM_044488561.1	uncharacterized protein LOC123065216	XP_044344496.1	6.80741	0.000609647	0.0499227	0	1	1	0	1	1	-6.80741	0.000940344	0.598128	-6.80741	0.000750113	0.12275	0	1	1
NC_057801.1	303492783	303495785	3003	+	LOC123065365	NA	XM_044488674.1	uncharacterized protein LOC123065365	XP_044344609.1	1.91345	0.299102	0.814414	3.0607	0.10648	0.562009	-3.01609	0.11715	0.702396	1.14726	0.517445	1	-4.92954	0.020613	0.426125	-6.07679	0.00631536	0.261285
NC_057801.1	452035083	452038085	3003	+	LOC123065513	TraesCS3B02G272600	XM_044488774.1	monothiol glutaredoxin-S5-like	XP_044344709.1	2.73665	0.168997	0.707317	-4.14342	0.0579603	0.43696	-0.705125	0.712221	0.966079	-6.88007	0.00529435	0.735518	-3.44178	0.094736	0.707182	3.43829	0.101831	0.695829
NC_057801.1	465605807	465608809	3003	+	LOC123065536	TraesCS3B02G281900	XM_044488794.1	uncharacterized protein LOC123065536	XP_044344729.1	0.0157597	0.984634	0.999541	-0.989478	0.244213	0.726886	1.25402	0.118099	0.704142	-1.00524	0.24316	1	1.23826	0.127881	0.755596	2.24349	0.00853271	0.29681
NC_057801.1	530383807	530386809	3003	+	LOC123065653	NA	XM_044488894.1	probable monogalactosyldiacylglycerol synthase 3, chloroplastic	XP_044344829.1	5.07819	0.00245632	0.0974193	7.1196	2.45e-05	0.00964438	4.84562	0.00359836	0.154385	2.04141	0.0901262	1	-0.232572	0.848728	0.983905	-2.27398	0.0587353	0.605182
NC_057801.1	536654648	536657650	3003	+	LOC123065664	NA	XM_044488903.1	uncharacterized protein LOC123065664	XP_044344838.1	-2.52892	0.00718489	0.171136	-2.25138	0.0134645	0.208454	-0.504846	0.545818	0.940157	0.277534	0.777764	1	2.02407	0.0313615	0.500177	1.74654	0.0549985	0.594053
NC_057801.1	571877532	571880534	3003	+	LOC123065761	TraesCS3B02G347200 | TraesCS3D02G312500	XM_044488981.1	protein SOSEKI 1-like	XP_044344916.1	-2.43893	0.0996159	0.598578	0.026397	0.98413	0.998101	1.90605	0.138384	0.738289	2.46533	0.099502	1	4.34498	0.004402	0.230776	1.87965	0.148171	0.751133
NC_057801.1	654175494	654178496	3003	+	LOC123065958	TraesCS3B02G404300	XM_044489139.1	bZIP transcription factor ABI5 homolog	XP_044345074.1	-0.574805	0.735065	0.957099	-2.60319	0.156845	0.640469	-6.01618	0.00576119	0.189825	-2.02838	0.265736	1	-5.44138	0.0109231	0.333197	-3.41299	0.0846715	0.666351
NC_057801.1	654175494	654178496	3003	+	LOC123065958	TraesCS3B02G404300	XM_044489140.1	bZIP transcription factor ABI5 homolog	XP_044345075.1	-0.574805	0.735065	0.957099	-2.60319	0.156845	0.640469	-6.01618	0.00576119	0.189825	-2.02838	0.265736	1	-5.44138	0.0109231	0.333197	-3.41299	0.0846715	0.666351
NC_057801.1	654175494	654178496	3003	+	LOC123065958	TraesCS3B02G404300	XM_044489141.1	bZIP transcription factor ABI5 homolog	XP_044345076.1	-0.574805	0.735065	0.957099	-2.60319	0.156845	0.640469	-6.01618	0.00576119	0.189825	-2.02838	0.265736	1	-5.44138	0.0109231	0.333197	-3.41299	0.0846715	0.666351
NC_057801.1	715256965	715259967	3003	+	LOC123066172	TraesCS3B02G458000	XM_044489312.1	forkhead box protein B2-like	XP_044345247.1	3.13752	0.0464276	0.435687	4.44492	0.00616517	0.135302	4.41451	0.00643833	0.199772	1.30739	0.346414	1	1.27698	0.356951	0.885879	-0.0304081	0.981955	0.998936
NC_057801.1	764853487	764856489	3003	+	LOC123066429	TraesCS3B02G505900 | TraesCS3D02G456800	XM_044489517.1	uncharacterized protein LOC123066429	XP_044345452.1	7.17792	0.000172021	0.0287748	5.9111	0.00140058	0.0614548	3.44392	0.0498716	0.505498	-1.26683	0.354259	1	-3.734	0.0152767	0.380897	-2.46718	0.0969006	0.688373
NC_057801.1	781195087	781198089	3003	+	LOC123066545	TraesCS3B02G523300	XM_044489603.1	disease resistance protein PIK6-NP-like	XP_044345538.1	2.10025	0.215866	0.755502	5.57738	0.00283995	0.0890157	6.56299	0.000613549	0.0759362	3.47713	0.0429601	1	4.46274	0.0105978	0.329027	0.985613	0.483273	0.891894
NC_057801.1	804233596	804236598	3003	+	LOC123066718	TraesCS3B02G553100	XM_044489752.1	GPI-anchored protein LLG1-like	XP_044345687.1	2.58772	0.00364843	0.120124	1.20909	0.167911	0.654081	0.842366	0.336985	0.888343	-1.37863	0.102914	1	-1.74536	0.0413877	0.551346	-0.366724	0.667118	0.935653
NC_057801.1	26220973	26223975	3003	+	LOC123067201	TraesCS3B02G041500	XM_044490104.1	putative F-box/FBD/LRR-repeat protein At1g78760	XP_044346039.1	1.46867	0.00068721	0.0526909	0.399888	0.356476	0.79688	0.236825	0.584342	0.947033	-1.06878	0.012792	0.887269	-1.23184	0.00417129	0.227073	-0.163062	0.70612	0.94418
NC_057794.1	556462067	556465069	3003	+	LOC123067330	NA	XM_044490173.1	photosystem II D2 protein-like	XP_044346108.1	3.11452	0.00382039	0.123124	1.03447	0.324667	0.780083	-0.942272	0.40352	0.908775	-2.08004	0.0425692	1	-4.05679	0.00042225	0.104173	-1.97675	0.0768581	0.650489
NC_057794.1	556462067	556465069	3003	+	LOC123067330	NA	XM_044490173.1	photosystem II D2 protein-like	XP_044346108.1	2.04892	3.95e-05	0.0160822	0.501324	0.30381	0.767913	-0.929335	0.0632248	0.559105	-1.54759	0.00160509	0.636029	-2.97825	1.16e-08	0.000701573	-1.43066	0.00446719	0.229424
NC_057794.1	556481927	556484929	3003	+	LOC123067371	NA	XM_044490195.1	ATP synthase subunit a, chloroplastic-like	XP_044346130.1	1.91748	0.0647634	0.506163	1.30733	0.202604	0.690451	-1.03165	0.329735	0.88567	-0.610152	0.542663	1	-2.94913	0.00712823	0.280008	-2.33898	0.030039	0.485823
NC_057794.1	556485276	556488278	3003	+	LOC123067393	NA	XM_044490207.1	ATP synthase subunit alpha, chloroplastic-like	XP_044346142.1	5.1721	0.00115388	0.0672895	3.61597	0.0198273	0.256372	3.01127	0.0513975	0.512376	-1.55613	0.226445	1	-2.16083	0.100648	0.717258	-0.6047	0.642913	0.930384
NC_057801.1	536655772	536658774	3003	+	LOC123067577	NA	XM_044490318.1	uncharacterized protein LOC123067577	XP_044346253.1	-2.52892	0.00718489	0.171136	-2.25138	0.0134645	0.208454	-0.504846	0.545818	0.940157	0.277534	0.777764	1	2.02407	0.0313615	0.500177	1.74654	0.0549985	0.594053
NC_057801.1	556704173	556707175	3003	+	LOC123067590	TraesCS3B02G335300	XM_044490326.1	probable indole-3-acetic acid-amido synthetase GH3.2	XP_044346261.1	3.64528	0.00505405	0.142553	4.39347	0.000854718	0.0478598	2.47411	0.0538437	0.523541	0.748198	0.494841	1	-1.17116	0.300152	0.868385	-1.91936	0.0910303	0.678205
NC_057801.1	654795004	654798006	3003	+	LOC123067662	NA	XM_044490365.1	bZIP transcription factor ABI5 homolog	XP_044346300.1	2.28759	0.114172	0.627592	0.688364	0.627327	0.904437	-2.15084	0.170037	0.780623	-1.59923	0.25981	1	-4.43843	0.00722995	0.281772	-2.8392	0.0742446	0.645007
NC_057801.1	24498017	24501019	3003	+	LOC123068342	TraesCS3B02G039300	XM_044490917.1	protein DETOXIFICATION 32-like	XP_044346852.1	4.10698	0.0247088	0.322834	6.77225	0.000468575	0.0352273	5.10243	0.00593485	0.192272	2.66527	0.0817625	1	0.995456	0.506636	0.924554	-1.66982	0.246878	0.814295
NC_057794.1	569865657	569868659	3003	+	LOC123068673	TraesCS1A02G403800	XM_044491289.1	chlorophyll a-b binding protein, chloroplastic-like	XP_044347224.1	1.73696	0.00931421	0.195502	1.03007	0.120094	0.586296	-0.053344	0.936338	0.998417	-0.706889	0.276285	1	-1.79031	0.00769606	0.288944	-1.08342	0.103974	0.699174
NC_057801.1	74519026	74522028	3003	+	LOC123068678	TraesCS3B02G094400	XM_044491297.1	ubiquitin-like domain-containing protein CIP73 isoform X2	XP_044347232.1	6.0672	0.00168039	0.0803053	6.54988	0.000809237	0.0465225	6.38271	0.00102823	0.0917422	0.482686	0.737655	1	0.315508	0.826253	0.980793	-0.167178	0.906748	0.985797
NC_057801.1	74519026	74522028	3003	+	LOC123068678	TraesCS3B02G094400	XM_044491295.1	ubiquitin-like domain-containing protein CIP73 isoform X1	XP_044347230.1	6.0672	0.00168039	0.0803053	6.54988	0.000809237	0.0465225	6.38271	0.00102823	0.0917422	0.482686	0.737655	1	0.315508	0.826253	0.980793	-0.167178	0.906748	0.985797
NC_057801.1	74519026	74522028	3003	+	LOC123068678	TraesCS3B02G094400	XM_044491296.1	ubiquitin-like domain-containing protein CIP73 isoform X1	XP_044347231.1	6.0672	0.00168039	0.0803053	6.54988	0.000809237	0.0465225	6.38271	0.00102823	0.0917422	0.482686	0.737655	1	0.315508	0.826253	0.980793	-0.167178	0.906748	0.985797
NC_057801.1	76855339	76858341	3003	+	LOC123068704	TraesCS3B02G098100	XM_044491326.1	non-specific phospholipase C6-like	XP_044347261.1	-0.354051	0.79114	0.968332	-0.566158	0.671766	0.918802	-4.51239	0.00649527	0.200432	-0.212107	0.875049	1	-4.15834	0.0118906	0.345007	-3.94623	0.0162901	0.385061
NC_057801.1	95622841	95625843	3003	+	LOC123068847	TraesCS3B02G116900	XM_044491530.1	DEAD-box ATP-dependent RNA helicase 18-like	XP_044347465.1	2.65168	0.029051	0.349142	2.5465	0.0355558	0.345243	-4.5258	0.00783808	0.217691	-0.105181	0.925149	1	-7.17749	2.86e-05	0.0509038	-7.0723	3.66e-05	0.054696
NC_057801.1	109498767	109501769	3003	+	LOC123068893	NA	XM_044491576.1	uncharacterized protein LOC123068893	XP_044347511.1	2.82915	0.00533877	0.147057	2.30814	0.021836	0.269393	2.06743	0.039184	0.453316	-0.521004	0.571212	1	-0.761714	0.409248	0.901402	-0.24071	0.794367	0.963877
NC_057801.1	113660445	113663447	3003	+	LOC123068902	NA	XM_044491593.1	ATP synthase subunit a, chloroplastic-like	XP_044347528.1	2.07162	2.83e-05	0.0142324	0.549266	0.255174	0.735191	-0.151061	0.755119	0.972426	-1.52236	0.00174266	0.643811	-2.22268	8.28e-06	0.0376847	-0.700327	0.148873	0.751799
NC_057801.1	273105050	273108052	3003	+	LOC123069695	TraesCS3B02G218400	XM_044492627.1	E3 ubiquitin-protein ligase SIRP1-like isoform X2	XP_044348562.1	6.72399	6.74e-05	0.0196314	6.7127	6.83e-05	0.0149701	6.46961	0.000116332	0.042494	-0.0112865	0.992058	1	-0.254382	0.823482	0.980322	-0.243096	0.830943	0.971096
NC_057801.1	273104856	273107858	3003	+	LOC123069695	TraesCS3B02G218400	XM_044492625.1	E3 ubiquitin-protein ligase SIRP1-like isoform X1	XP_044348560.1	6.72399	6.74e-05	0.0196314	6.7127	6.83e-05	0.0149701	6.46961	0.000116332	0.042494	-0.0112865	0.992058	1	-0.254382	0.823482	0.980322	-0.243096	0.830943	0.971096
NC_057801.1	290840569	290843571	3003	+	LOC123069753	NA	XM_044492692.1	piezo-type mechanosensitive ion channel homolog isoform X3	XP_044348627.1	-5.63508	0.00400244	0.126341	0.399026	0.762942	0.946024	1.20337	0.36487	0.897872	6.0341	0.00214632	0.647984	6.83844	0.000556225	0.112801	0.804342	0.541891	0.906386
NC_057801.1	339388943	339391945	3003	+	LOC123069847	NA	XM_044492796.1	RAB11-binding protein RELCH-like isoform X2	XP_044348731.1	5.31863	0.0067118	0.165473	5.11377	0.00859334	0.162532	6.15953	0.0021851	0.125616	-0.204859	0.895453	1	0.840899	0.586936	0.940242	1.04576	0.499978	0.896081
NC_057801.1	339388943	339391945	3003	+	LOC123069847	NA	XM_044492795.1	RAB11-binding protein RELCH-like isoform X1	XP_044348730.1	5.31863	0.0067118	0.165473	5.11377	0.00859334	0.162532	6.15953	0.0021851	0.125616	-0.204859	0.895453	1	0.840899	0.586936	0.940242	1.04576	0.499978	0.896081
NC_057801.1	339388943	339391945	3003	+	LOC123069847	NA	XM_044492797.1	RAB11-binding protein RELCH-like isoform X3	XP_044348732.1	5.31863	0.0067118	0.165473	5.11377	0.00859334	0.162532	6.15953	0.0021851	0.125616	-0.204859	0.895453	1	0.840899	0.586936	0.940242	1.04576	0.499978	0.896081
NC_057801.1	354311121	354314123	3003	+	LOC123069885	NA	XM_044492846.1	uncharacterized protein LOC123069885	XP_044348781.1	0.614283	0.729233	0.956019	-4.32559	0.0416816	0.373834	1.9817	0.271241	0.861681	-4.93988	0.0237774	1	1.36742	0.442216	0.909755	6.3073	0.00588371	0.254277
NC_057801.1	378753776	378756778	3003	+	LOC123069952	TraesCS3D02G204500	XM_044492938.1	uncharacterized protein LOC123069952 isoform X1	XP_044348873.1	-2.5593	0.139774	0.669047	-5.99945	0.00476633	0.117606	-0.651861	0.680326	0.961152	-3.44015	0.0842654	1	1.90743	0.265426	0.855231	5.34759	0.0104238	0.321172
NC_057801.1	378753776	378756778	3003	+	LOC123069952	TraesCS3D02G204500	XM_044492939.1	uncharacterized protein LOC123069952 isoform X2	XP_044348874.1	-2.5593	0.139774	0.669047	-5.99945	0.00476633	0.117606	-0.651861	0.680326	0.961152	-3.44015	0.0842654	1	1.90743	0.265426	0.855231	5.34759	0.0104238	0.321172
NC_057801.1	382984920	382987922	3003	+	LOC123069963	TraesCS3B02G237700	XM_044492963.1	protein indeterminate-domain 7-like	XP_044348898.1	1.24824	0.3102	0.820808	-2.60169	0.0698708	0.47459	1.08909	0.372953	0.900648	-3.84993	0.00840426	0.808505	-0.159156	0.894561	0.989389	3.69077	0.0110477	0.328851
NC_057801.1	399033877	399036879	3003	+	LOC123070055	NA	XM_044493068.1	aspartyl protease family protein 2-like	XP_044349003.1	5.91726	0.00843528	0.18564	6.95806	0.00309599	0.0932291	4.04237	0.0476534	0.495108	1.04079	0.570368	1	-1.87489	0.322347	0.875528	-2.91569	0.136104	0.738903
NC_057801.1	404398740	404401742	3003	+	LOC123070077	NA	XM_044493093.1	uncharacterized protein LOC123070077	XP_044349028.1	5.32163	0.000731676	0.0543523	7.46427	1.48e-06	0.00336804	6.50819	2.56e-05	0.0276333	2.14263	0.0433938	1	1.18655	0.258743	0.852014	-0.956082	0.336776	0.849477
NC_057801.1	410664233	410667235	3003	+	LOC123070109	TraesCS3B02G250200	XM_044493132.1	GDSL esterase/lipase At2g27360-like	XP_044349067.1	2.07885	0.0166839	0.26468	3.12846	0.000293603	0.0280072	2.8031	0.00110428	0.094954	1.04961	0.177535	1	0.724253	0.351263	0.884403	-0.325357	0.665535	0.935465
NC_057801.1	437409064	437412066	3003	+	LOC123070236	TraesCS3B02G264100	XM_044493328.1	protein CHUP1, chloroplastic-like	XP_044349263.1	-2.60218	0.00331831	0.114025	-0.626529	0.427957	0.8309	-1.12505	0.159315	0.767807	1.97565	0.0263661	1	1.47713	0.0966968	0.710548	-0.498521	0.537192	0.905164
NC_057801.1	472314963	472317965	3003	+	LOC123070441	TraesCS3B02G287000	XM_044493668.1	phosphatidylinositol/phosphatidylcholine transfer protein SFH8-like isoform X2	XP_044349603.1	1.60572	0.0329625	0.370852	1.94377	0.00931601	0.170029	0.833172	0.271089	0.861594	0.338047	0.631565	1	-0.772547	0.286635	0.863055	-1.11059	0.121897	0.722477
NC_057801.1	472314963	472317965	3003	+	LOC123070441	TraesCS3B02G287000	XM_044493667.1	phosphatidylinositol/phosphatidylcholine transfer protein SFH8-like isoform X1	XP_044349602.1	1.60572	0.0329625	0.370852	1.94377	0.00931601	0.170029	0.833172	0.271089	0.861594	0.338047	0.631565	1	-0.772547	0.286635	0.863055	-1.11059	0.121897	0.722477
NC_057801.1	472314963	472317965	3003	+	LOC123070441	TraesCS3B02G287000	XM_044493669.1	phosphatidylinositol/phosphatidylcholine transfer protein SFH8-like isoform X3	XP_044349604.1	1.60572	0.0329625	0.370852	1.94377	0.00931601	0.170029	0.833172	0.271089	0.861594	0.338047	0.631565	1	-0.772547	0.286635	0.863055	-1.11059	0.121897	0.722477
NC_057801.1	472314963	472317965	3003	+	LOC123070441	TraesCS3B02G287000	XM_044493671.1	phosphatidylinositol/phosphatidylcholine transfer protein SFH8-like isoform X5	XP_044349606.1	1.60572	0.0329625	0.370852	1.94377	0.00931601	0.170029	0.833172	0.271089	0.861594	0.338047	0.631565	1	-0.772547	0.286635	0.863055	-1.11059	0.121897	0.722477
NC_057801.1	472314963	472317965	3003	+	LOC123070441	TraesCS3B02G287000	XM_044493670.1	phosphatidylinositol/phosphatidylcholine transfer protein SFH8-like isoform X4	XP_044349605.1	1.60572	0.0329625	0.370852	1.94377	0.00931601	0.170029	0.833172	0.271089	0.861594	0.338047	0.631565	1	-0.772547	0.286635	0.863055	-1.11059	0.121897	0.722477
NC_057801.1	506515530	506518532	3003	+	LOC123070617	TraesCS3B02G307100	XM_044493892.1	dynamin-related protein 5A-like	XP_044349827.1	6.53	1.29e-05	0.011023	7.06224	2.08e-06	0.00373038	6.62992	8.6e-06	0.020441	0.532237	0.573483	1	0.0999186	0.916003	0.992133	-0.432318	0.643633	0.930565
NC_057801.1	552614803	552617805	3003	+	LOC123070852	TraesCS3B02G331900	XM_044494222.1	probable CoA ligase CCL8	XP_044350157.1	2.19764	0.0622571	0.497628	3.35782	0.0041032	0.108517	2.47472	0.0332372	0.419477	1.16018	0.266599	1	0.277078	0.791898	0.975538	-0.883099	0.386168	0.864171
NC_057801.1	620037849	620040851	3003	+	LOC123071308	TraesCS3B02G384700	XM_044494836.1	uncharacterized protein At4g08330, chloroplastic-like	XP_044350771.1	7.03916	0.00139196	0.0735179	3.41081	0.0743555	0.487273	3.77086	0.0500026	0.50601	-3.62835	0.0528382	1	-3.2683	0.0721107	0.658755	0.360049	0.836909	0.972239
NC_057801.1	696809804	696812806	3003	+	LOC123071829	TraesCS3B02G442400	XM_044495408.1	ubiquitin carboxyl-terminal hydrolase 21-like isoform X1	XP_044351343.1	-0.108719	0.943376	0.993928	1.32702	0.379155	0.808178	-4.86156	0.0120863	0.265714	1.43574	0.349644	1	-4.75284	0.0145208	0.372823	-6.18858	0.00205853	0.169727
NC_057801.1	696809804	696812806	3003	+	LOC123071829	TraesCS3B02G442400	XM_044495410.1	ubiquitin carboxyl-terminal hydrolase 21-like isoform X3	XP_044351345.1	-0.108719	0.943376	0.993928	1.32702	0.379155	0.808178	-4.86156	0.0120863	0.265714	1.43574	0.349644	1	-4.75284	0.0145208	0.372823	-6.18858	0.00205853	0.169727
NC_057801.1	696809804	696812806	3003	+	LOC123071829	TraesCS3B02G442400	XM_044495409.1	ubiquitin carboxyl-terminal hydrolase 21-like isoform X2	XP_044351344.1	-0.108719	0.943376	0.993928	1.32702	0.379155	0.808178	-4.86156	0.0120863	0.265714	1.43574	0.349644	1	-4.75284	0.0145208	0.372823	-6.18858	0.00205853	0.169727
NC_057801.1	721081659	721084661	3003	+	LOC123072003	TraesCS3B02G463300	XM_044495576.1	F-box/FBD/LRR-repeat protein At1g13570-like isoform X2	XP_044351511.1	5.55574	0.00268907	0.101866	6.03077	0.00123207	0.0575259	6.80722	0.000342459	0.0620967	0.475033	0.732353	1	1.25148	0.368699	0.889645	0.776449	0.569928	0.913441
NC_057801.1	721081659	721084661	3003	+	LOC123072003	TraesCS3B02G463300	XM_044495575.1	F-box/FBD/LRR-repeat protein At1g13570-like isoform X1	XP_044351510.1	5.55574	0.00268907	0.101866	6.03077	0.00123207	0.0575259	6.80722	0.000342459	0.0620967	0.475033	0.732353	1	1.25148	0.368699	0.889645	0.776449	0.569928	0.913441
NC_057801.1	737728950	737731952	3003	+	LOC123072082	TraesCS3B02G473700	XM_044495636.1	E3 ubiquitin-protein ligase At3g02290-like	XP_044351571.1	6.72237	0.000710519	0.0535627	4.94814	0.00887633	0.165402	2.61289	0.132067	0.728778	-1.77423	0.241456	1	-4.10948	0.0162959	0.390495	-2.33525	0.156678	0.75827
NC_057801.1	806125666	806128668	3003	+	LOC123072564	NA	XM_044496141.1	UPF0481 protein At3g47200-like	XP_044352076.1	5.53648	0.0109266	0.213152	5.26981	0.0140533	0.213431	6.31139	0.0050013	0.178	-0.266671	0.881752	1	0.774913	0.665112	0.954217	1.04158	0.561596	0.911284
NC_057801.1	817802870	817805872	3003	+	LOC123072638	NA	XM_044496237.1	uncharacterized protein LOC123072638 isoform X1	XP_044352172.1	6.76953	0.0002349	0.0327405	6.60567	0.000312514	0.0289043	4.99767	0.00496288	0.177347	-0.163853	0.899371	1	-1.77185	0.189926	0.81388	-1.608	0.232077	0.806721
NC_057801.1	817802779	817805781	3003	+	LOC123072638	NA	XM_044496238.1	uncharacterized protein LOC123072638 isoform X2	XP_044352173.1	6.76953	0.0002349	0.0327405	6.60567	0.000312514	0.0289043	4.99767	0.00496288	0.177347	-0.163853	0.899371	1	-1.77185	0.189926	0.81388	-1.608	0.232077	0.806721
NC_057802.1	46906596	46909598	3003	+	LOC123074059	NA	XM_044497006.1	uncharacterized protein LOC123074059 isoform X1	XP_044352941.1	-5.22953	0.00646586	0.162507	1.71592	0.189399	0.677407	0.372224	0.773502	0.975653	6.94545	0.00034164	0.525299	5.60175	0.00358123	0.214718	-1.3437	0.298762	0.835891
NC_057802.1	46906596	46909598	3003	+	LOC123074059	NA	XM_044497008.1	uncharacterized protein LOC123074059 isoform X3	XP_044352943.1	-5.22953	0.00646586	0.162507	1.71592	0.189399	0.677407	0.372224	0.773502	0.975653	6.94545	0.00034164	0.525299	5.60175	0.00358123	0.214718	-1.3437	0.298762	0.835891
NC_057802.1	46906596	46909598	3003	+	LOC123074059	NA	XM_044497007.1	uncharacterized protein LOC123074059 isoform X2	XP_044352942.1	-5.22953	0.00646586	0.162507	1.71592	0.189399	0.677407	0.372224	0.773502	0.975653	6.94545	0.00034164	0.525299	5.60175	0.00358123	0.214718	-1.3437	0.298762	0.835891
NC_057802.1	114586217	114589219	3003	+	LOC123074303	TraesCS3D02G149100	XM_044497185.1	probable hexosyltransferase MUCI70	XP_044353120.1	5.89834	0.000920243	0.0605901	5.35943	0.00235758	0.0805952	6.16559	0.0005411	0.072443	-0.538917	0.678164	1	0.267243	0.834387	0.981877	0.80616	0.531456	0.903674
NC_057802.1	121278966	121281968	3003	+	LOC123074329	NA	XM_044497202.1	uncharacterized protein LOC123074329	XP_044353137.1	-0.154399	0.918629	0.990057	-5.59235	0.00596971	0.13293	0.834494	0.577319	0.945841	-5.43795	0.00754033	0.792701	0.988893	0.514677	0.926206	6.42684	0.00197829	0.167584
NC_057802.1	166171172	166174174	3003	+	LOC123074438	TraesCS3D02G182000	XM_044497288.1	uncharacterized protein LOC123074438	XP_044353223.1	4.07406	0.00327933	0.11337	4.18219	0.00254311	0.0838643	2.69876	0.0483658	0.498348	0.108124	0.924218	1	-1.37531	0.242918	0.844931	-1.48343	0.206897	0.793548
NC_057802.1	166171172	166174174	3003	+	LOC123074438	TraesCS3D02G182000	XM_044497287.1	uncharacterized protein LOC123074438	XP_044353222.1	4.07406	0.00327933	0.11337	4.18219	0.00254311	0.0838643	2.69876	0.0483658	0.498348	0.108124	0.924218	1	-1.37531	0.242918	0.844931	-1.48343	0.206897	0.793548
NC_057802.1	254801227	254804229	3003	+	LOC123074490	NA	XM_044497320.1	uncharacterized protein LOC123074490	XP_044353255.1	-6.24851	0.00277621	0.103673	-0.62048	0.670051	0.918295	-0.659769	0.650387	0.956613	5.62803	0.00654424	0.770961	5.58874	0.00688212	0.276362	-0.0392888	0.978399	0.998324
NC_057802.1	316251557	316254559	3003	+	LOC123074548	TraesCS3D02G226800	XM_044497352.1	ATP synthase subunit alpha, mitochondrial-like	XP_044353287.1	2.94956	0.0540651	0.467728	2.58633	0.0878732	0.522075	-1.85312	0.26808	0.860163	-0.36323	0.794874	1	-4.80268	0.00576461	0.257199	-4.43945	0.00995546	0.314919
NC_057802.1	317011097	317014099	3003	+	LOC123074553	TraesCS3D02G225900	XM_044497356.1	cytochrome P450 72A15-like	XP_044353291.1	2.25363	0.281097	0.802439	-0.271932	0.893174	0.978103	-4.32786	0.052665	0.51805	-2.52556	0.233553	1	-6.58149	0.00900694	0.307678	-4.05593	0.0650597	0.622493
NC_057802.1	329173591	329176593	3003	+	LOC123074591	TraesCS3D02G236900	XM_044497391.1	D-inositol 3-phosphate glycosyltransferase 2-like	XP_044353326.1	6.42906	0.00184907	0.0842813	0	1	1	5.45047	0.00624169	0.196795	-6.42906	0.00268315	0.658022	-0.978588	0.53499	0.930381	5.45047	0.00882773	0.301147
NC_057802.1	423771502	423774504	3003	+	LOC123074821	NA	XM_044497562.1	signal recognition particle 54 kDa protein 2-like isoform X1	XP_044353497.1	6.04737	0.00377987	0.122474	6.25511	0.00293649	0.0906338	5.61038	0.00622326	0.196564	0.20774	0.898098	1	-0.436992	0.788123	0.975024	-0.644732	0.691443	0.941258
NC_057802.1	423771502	423774504	3003	+	LOC123074821	NA	XM_044497563.1	signal recognition particle 54 kDa protein 2-like isoform X2	XP_044353498.1	6.04737	0.00377987	0.122474	6.25511	0.00293649	0.0906338	5.61038	0.00622326	0.196564	0.20774	0.898098	1	-0.436992	0.788123	0.975024	-0.644732	0.691443	0.941258
NC_057802.1	595871130	595874132	3003	+	LOC123075767	NA	XM_044498292.1	wall-associated receptor kinase 3-like	XP_044354227.1	1.44408	0.103309	0.606456	1.27076	0.150122	0.631402	-1.88119	0.0597292	0.546902	-0.173317	0.839837	1	-3.32526	0.000937604	0.131355	-3.15195	0.00163729	0.156818
NC_057802.1	596923162	596926164	3003	+	LOC123075780	TraesCS3D02G507400	XM_044498303.1	triphosphate tunnel metalloenzyme 3-like	XP_044354238.1	-3.6536	0.0708204	0.525223	-3.6536	0.0588751	0.440104	2.70653	0.0911942	0.644499	0	1	1	6.36012	0.00272807	0.193944	6.36012	0.00205983	0.169782
NC_057802.1	53900130	53903132	3003	+	LOC123076139	NA	XM_044498540.1	probable methyltransferase At1g27930	XP_044354475.1	-6.04799	0.0092348	0.194757	-1.9579	0.278179	0.751491	0.460318	0.788941	0.978034	4.09008	0.0614118	1	6.50831	0.00578304	0.257606	2.41822	0.186862	0.781701
NC_057802.1	94850378	94853380	3003	+	LOC123076178	NA	XM_044498563.1	F-box/kelch-repeat protein At1g57790-like	XP_044354498.1	5.07948	0.00714469	0.170605	5.44299	0.00419371	0.109794	6.25517	0.00127161	0.100364	0.363508	0.806355	1	1.17569	0.426936	0.906132	0.812178	0.576969	0.915156
NC_057802.1	182890332	182893334	3003	+	LOC123076232	NA	XM_044498596.1	uncharacterized protein LOC123076232	XP_044354531.1	-1.03414	0.558589	0.914564	-6.0988	0.00736609	0.149233	-1.85757	0.303226	0.875739	-5.06467	0.0211861	0.981312	-0.823435	0.644916	0.950545	4.24123	0.0456271	0.559742
NC_057802.1	359527249	359530251	3003	+	LOC123076297	NA	XM_044498622.1	mitogen-activated protein kinase kinase kinase 17-like	XP_044354557.1	4.92843	0.00641777	0.161955	6.4292	0.000518452	0.0370093	5.44216	0.00269362	0.136505	1.50077	0.279695	1	0.513731	0.710305	0.962026	-0.987043	0.463779	0.886114
NC_057802.1	529398710	529401712	3003	+	LOC123076450	NA	XM_044498693.1	peptidyl-prolyl cis-trans isomerase FKBP15-2-like	XP_044354628.1	6.43133	0.000533157	0.0471601	6.63385	0.000368349	0.0313679	4.93298	0.00605858	0.194235	0.202522	0.878856	1	-1.49835	0.276855	0.859044	-1.70087	0.216675	0.79858
NC_057802.1	581056448	581059450	3003	+	LOC123076576	NA	XM_044498750.1	G-type lectin S-receptor-like serine/threonine-protein kinase SD2-5	XP_044354685.1	6.76857	0.00146587	0.0751977	3.56754	0.0581793	0.437657	0	1	1	-3.20103	0.0705456	1	-6.76857	0.00174174	0.163457	-3.56754	0.065404	0.623292
NC_057802.1	7400393	7403395	3003	+	LOC123076831	NA	XM_044498973.1	beta-1,2-xylosyltransferase XYXT1-like isoform X1	XP_044354908.1	0.446663	0.57514	0.91871	0.978518	0.204802	0.692424	2.3024	0.00251724	0.132942	0.531855	0.492677	1	1.85573	0.0146427	0.37398	1.32388	0.0696661	0.634021
NC_057802.1	7400393	7403395	3003	+	LOC123076831	NA	XM_044498975.1	beta-1,2-xylosyltransferase XYXT1-like isoform X2	XP_044354910.1	0.446663	0.57514	0.91871	0.978518	0.204802	0.692424	2.3024	0.00251724	0.132942	0.531855	0.492677	1	1.85573	0.0146427	0.37398	1.32388	0.0696661	0.634021
NC_057802.1	22359688	22362690	3003	+	LOC123076994	NA	XM_044499166.1	nascent polypeptide-associated complex subunit alpha, muscle-specific form-like	XP_044355101.1	6.3165	4.15e-05	0.0164737	5.1776	0.000905037	0.0493172	6.82279	8.39e-06	0.020441	-1.1389	0.275185	1	0.50629	0.61029	0.944227	1.64519	0.111677	0.709775
NC_057802.1	25511631	25514633	3003	+	LOC123077035	TraesCS3D02G058800	XM_044499232.1	tRNA 2'-phosphotransferase 1-like isoform X1	XP_044355167.1	2.0692	0.144407	0.675556	-0.119843	0.932914	0.987028	-2.92668	0.0745001	0.596792	-2.18905	0.126682	1	-4.99588	0.00342739	0.210817	-2.80684	0.0881988	0.673321
NC_057802.1	25511631	25514633	3003	+	LOC123077035	TraesCS3D02G058800	XM_044499234.1	tRNA 2'-phosphotransferase 1-like isoform X1	XP_044355169.1	2.0692	0.144407	0.675556	-0.119843	0.932914	0.987028	-2.92668	0.0745001	0.596792	-2.18905	0.126682	1	-4.99588	0.00342739	0.210817	-2.80684	0.0881988	0.673321
NC_057802.1	25511631	25514633	3003	+	LOC123077035	TraesCS3D02G058800	XM_044499231.1	tRNA 2'-phosphotransferase 1-like isoform X1	XP_044355166.1	2.0692	0.144407	0.675556	-0.119843	0.932914	0.987028	-2.92668	0.0745001	0.596792	-2.18905	0.126682	1	-4.99588	0.00342739	0.210817	-2.80684	0.0881988	0.673321
NC_057802.1	25511631	25514633	3003	+	LOC123077035	TraesCS3D02G058800	XM_044499236.1	tRNA 2'-phosphotransferase 1-like isoform X2	XP_044355171.1	2.0692	0.144407	0.675556	-0.119843	0.932914	0.987028	-2.92668	0.0745001	0.596792	-2.18905	0.126682	1	-4.99588	0.00342739	0.210817	-2.80684	0.0881988	0.673321
NC_057802.1	25511631	25514633	3003	+	LOC123077035	TraesCS3D02G058800	XM_044499235.1	tRNA 2'-phosphotransferase 1-like isoform X1	XP_044355170.1	2.0692	0.144407	0.675556	-0.119843	0.932914	0.987028	-2.92668	0.0745001	0.596792	-2.18905	0.126682	1	-4.99588	0.00342739	0.210817	-2.80684	0.0881988	0.673321
NC_057802.1	27862938	27865940	3003	+	LOC123077068	TraesCS3D02G063100	XM_044499270.1	uncharacterized protein LOC123077068 isoform X2	XP_044355205.1	3.35597	0.0687188	0.518631	-0.235067	0.893038	0.978089	-3.64746	0.0641875	0.562636	-3.59103	0.0581108	1	-7.00343	0.00189701	0.169186	-3.41239	0.0841132	0.665359
NC_057802.1	27862938	27865940	3003	+	LOC123077068	TraesCS3D02G063100	XM_044499269.1	rust resistance kinase Lr10-like isoform X1	XP_044355204.1	3.35597	0.0687188	0.518631	-0.235067	0.893038	0.978089	-3.64746	0.0641875	0.562636	-3.59103	0.0581108	1	-7.00343	0.00189701	0.169186	-3.41239	0.0841132	0.665359
NC_057802.1	47739037	47742039	3003	+	LOC123077288	TraesCS3D02G093600	XM_044499540.1	zinc finger protein 511-like	XP_044355475.1	3.21736	0.0485597	0.445269	4.03149	0.0140407	0.213369	4.615	0.0053224	0.183155	0.81413	0.55953	1	1.39764	0.31472	0.873293	0.58351	0.665094	0.935453
NC_057802.1	88331570	88334572	3003	+	LOC123077610	NA	XM_044499902.1	WAS/WASL-interacting protein family member 3-like isoform X1	XP_044355837.1	0.200697	0.911001	0.988891	1.50344	0.407569	0.821976	-4.99481	0.0208858	0.340628	1.30274	0.473495	1	-5.19551	0.0175647	0.402224	-6.49825	0.00485136	0.236404
NC_057802.1	88331570	88334572	3003	+	LOC123077610	NA	XM_044499903.1	WAS/WASL-interacting protein family member 3-like isoform X1	XP_044355838.1	0.200697	0.911001	0.988891	1.50344	0.407569	0.821976	-4.99481	0.0208858	0.340628	1.30274	0.473495	1	-5.19551	0.0175647	0.402224	-6.49825	0.00485136	0.236404
NC_057802.1	88331570	88334572	3003	+	LOC123077610	NA	XM_044499904.1	acrosin-like isoform X2	XP_044355839.1	0.200697	0.911001	0.988891	1.50344	0.407569	0.821976	-4.99481	0.0208858	0.340628	1.30274	0.473495	1	-5.19551	0.0175647	0.402224	-6.49825	0.00485136	0.236404
NC_057802.1	88331570	88334572	3003	+	LOC123077610	NA	XM_044499905.1	acrosin-like isoform X2	XP_044355840.1	0.200697	0.911001	0.988891	1.50344	0.407569	0.821976	-4.99481	0.0208858	0.340628	1.30274	0.473495	1	-5.19551	0.0175647	0.402224	-6.49825	0.00485136	0.236404
NC_057802.1	108150851	108153853	3003	+	LOC123077721	TraesCS3D02G144300	XM_044500030.1	histone-lysine N-methyltransferase ATX4-like isoform X4	XP_044355965.1	-0.44409	0.583086	0.92101	0.185432	0.815693	0.959465	-2.13331	0.0135187	0.280014	0.629522	0.438236	1	-1.68922	0.0521838	0.597127	-2.31874	0.00761925	0.283278
NC_057802.1	108150851	108153853	3003	+	LOC123077721	TraesCS3D02G144300	XM_044500029.1	histone-lysine N-methyltransferase ATX4-like isoform X3	XP_044355964.1	-0.44409	0.583086	0.92101	0.185432	0.815693	0.959465	-2.13331	0.0135187	0.280014	0.629522	0.438236	1	-1.68922	0.0521838	0.597127	-2.31874	0.00761925	0.283278
NC_057802.1	108150851	108153853	3003	+	LOC123077721	TraesCS3D02G144300	XM_044500028.1	histone-lysine N-methyltransferase ATX4-like isoform X2	XP_044355963.1	-0.44409	0.583086	0.92101	0.185432	0.815693	0.959465	-2.13331	0.0135187	0.280014	0.629522	0.438236	1	-1.68922	0.0521838	0.597127	-2.31874	0.00761925	0.283278
NC_057802.1	108150851	108153853	3003	+	LOC123077721	TraesCS3D02G144300	XM_044500027.1	histone-lysine N-methyltransferase ATX4-like isoform X1	XP_044355962.1	-0.44409	0.583086	0.92101	0.185432	0.815693	0.959465	-2.13331	0.0135187	0.280014	0.629522	0.438236	1	-1.68922	0.0521838	0.597127	-2.31874	0.00761925	0.283278
NC_057802.1	114584762	114587764	3003	+	LOC123077759	TraesCS3D02G149000	XM_044500080.1	heme-binding protein 2-like	XP_044356015.1	5.89834	0.000920243	0.0605901	5.35943	0.00235758	0.0805952	6.16559	0.0005411	0.072443	-0.538917	0.678164	1	0.267243	0.834387	0.981877	0.80616	0.531456	0.903674
NC_057802.1	123022938	123025938	3001	+	LOC123077805	NA	XM_044500133.1	uncharacterized protein LOC123077805	XP_044356068.1	2.51865	0.0129363	0.232149	3.62701	0.000387625	0.0323194	1.0808	0.293133	0.871669	1.10836	0.217927	1	-1.43785	0.131344	0.7599	-2.54621	0.00774032	0.285441
NC_057802.1	123023047	123026048	3002	+	LOC123077805	NA	XM_044500133.1	uncharacterized protein LOC123077805	XP_044356068.1	2.51865	0.0129363	0.232149	3.62701	0.000387625	0.0323194	1.0808	0.293133	0.871669	1.10836	0.217927	1	-1.43785	0.131344	0.7599	-2.54621	0.00774032	0.285441
NC_057794.1	24565712	24568714	3003	+	LOC123077818	NA	XM_044500181.1	subtilisin-chymotrypsin inhibitor-2B-like	XP_044356116.1	1.84082	0.245363	0.778879	0.313816	0.841365	0.96598	-4.74626	0.0158642	0.300828	-1.52701	0.334223	1	-6.58708	0.00159436	0.157828	-5.06008	0.0112409	0.331544
NC_057802.1	127487456	127490458	3003	+	LOC123077837	TraesCS3D02G158200	XM_044500170.1	SMR domain-containing protein At5g58720-like isoform X1	XP_044356105.1	-6.53117	0.00488341	0.140088	-0.657525	0.69641	0.926745	-1.94432	0.2661	0.859064	5.87365	0.00989945	0.835369	4.58685	0.0365906	0.527269	-1.2868	0.455611	0.883822
NC_057802.1	127487456	127490458	3003	+	LOC123077837	TraesCS3D02G158200	XM_044500172.1	SMR domain-containing protein At5g58720-like isoform X2	XP_044356107.1	-6.53117	0.00488341	0.140088	-0.657525	0.69641	0.926745	-1.94432	0.2661	0.859064	5.87365	0.00989945	0.835369	4.58685	0.0365906	0.527269	-1.2868	0.455611	0.883822
NC_057802.1	131026157	131029159	3003	+	LOC123077855	TraesCS3D02G159800	XM_044500187.1	probable chlorophyll(ide) b reductase NYC1, chloroplastic	XP_044356122.1	4.85786	0.000550537	0.047819	4.14572	0.00307573	0.0929293	4.61269	0.000967176	0.0894661	-0.712133	0.513358	1	-0.245168	0.818909	0.979646	0.466965	0.666407	0.935512
NC_057802.1	136896854	136899856	3003	+	LOC123077890	NA	XM_044500247.1	serine/threonine-protein kinase RHS3-like	XP_044356182.1	-2.56015	0.0303016	0.356164	0.13565	0.890791	0.977612	1.01801	0.298829	0.873921	2.6958	0.022924	0.999153	3.57816	0.00250994	0.187965	0.882361	0.368328	0.859325
NC_057802.1	136896854	136899856	3003	+	LOC123077890	NA	XM_044500248.1	serine/threonine-protein kinase RHS3-like	XP_044356183.1	-2.56015	0.0303016	0.356164	0.13565	0.890791	0.977612	1.01801	0.298829	0.873921	2.6958	0.022924	0.999153	3.57816	0.00250994	0.187965	0.882361	0.368328	0.859325
NC_057802.1	137496514	137499516	3003	+	LOC123077896	TraesCS3D02G165300	XM_044500260.1	25.3 kDa vesicle transport protein-like	XP_044356195.1	-1.17172	0.154102	0.688526	-2.04	0.0179726	0.243438	0.331196	0.665597	0.958932	-0.868283	0.33599	1	1.50292	0.0676304	0.647316	2.3712	0.00603443	0.256673
NC_057802.1	141656415	141659417	3003	+	LOC123077912	NA	XM_044500280.1	probable protein ABIL3	XP_044356215.1	4.66391	2.76e-05	0.0141483	5.50438	8.44e-07	0.00281012	3.12162	0.00559544	0.187258	0.840464	0.315878	1	-1.54229	0.0813138	0.679503	-2.38275	0.00738929	0.279715
NC_057802.1	160029175	160032177	3003	+	LOC123078026	TraesCS3D02G177700	XM_044500410.1	zinc finger CCCH domain-containing protein 3-like	XP_044356345.1	-1.58502	0.128048	0.650913	-3.77101	0.00174082	0.0685326	-0.705044	0.477597	0.92669	-2.18599	0.0737502	1	0.87998	0.399008	0.898509	3.06597	0.0106131	0.323314
NC_057802.1	164481315	164484317	3003	+	LOC123078058	NA	XM_044500446.1	translation initiation factor IF-2-like isoform X2	XP_044356381.1	-6.22827	0.00848961	0.186188	-3.03496	0.11628	0.579504	-1.35726	0.448718	0.920255	3.19331	0.132537	1	4.87101	0.0315217	0.501199	1.67771	0.368551	0.859432
NC_057802.1	164482544	164485546	3003	+	LOC123078058	NA	XM_044500445.1	translation initiation factor IF-2-like isoform X1	XP_044356380.1	-6.22827	0.00848961	0.186188	-3.03496	0.11628	0.579504	-1.35726	0.448718	0.920255	3.19331	0.132537	1	4.87101	0.0315217	0.501199	1.67771	0.368551	0.859432
NC_057802.1	185886314	185889316	3003	+	LOC123078196	NA	XM_044500609.1	magnesium-protoporphyrin IX monomethyl ester [oxidative] cyclase, chloroplastic	XP_044356544.1	-2.78398	0.0685591	0.518217	1.33304	0.311716	0.772185	-0.512687	0.698647	0.963852	4.11702	0.00877196	0.817981	2.2713	0.137328	0.766847	-1.84573	0.170892	0.769968
NC_057802.1	192155510	192158512	3003	+	LOC123078215	TraesCS3D02G195800	XM_044500633.1	CRS2-associated factor 2, chloroplastic-like	XP_044356568.1	2.0071	0.0760954	0.540779	3.07895	0.00765626	0.152421	0.188639	0.86823	0.988779	1.07185	0.313271	1	-1.81846	0.105664	0.725698	-2.89031	0.011573	0.335721
NC_057802.1	292605069	292608071	3003	+	LOC123078492	TraesCS3D02G215200	XM_044501022.1	FCS-Like Zinc finger 11-like	XP_044356957.1	6.67906	0.000351969	0.0391493	6.44388	0.000524294	0.0372439	5.34293	0.00320181	0.147021	-0.235189	0.859975	1	-1.33614	0.327032	0.877384	-1.10095	0.417697	0.872874
NC_057802.1	292605069	292608071	3003	+	LOC123078492	TraesCS3D02G215200	XM_044501023.1	FCS-Like Zinc finger 11-like	XP_044356958.1	6.67906	0.000351969	0.0391493	6.44388	0.000524294	0.0372439	5.34293	0.00320181	0.147021	-0.235189	0.859975	1	-1.33614	0.327032	0.877384	-1.10095	0.417697	0.872874
NC_057802.1	294980829	294983831	3003	+	LOC123078505	TraesCS3D02G216400	XM_044501040.1	F-box/FBD/LRR-repeat protein At5g22660-like	XP_044356975.1	6.428	0.00390211	0.124641	3.85984	0.0512348	0.413077	0	1	1	-2.56816	0.167954	1	-6.428	0.00451699	0.232862	-3.85984	0.0574094	0.601129
NC_057802.1	308254845	308257847	3003	+	LOC123078568	TraesCS3D02G231400	XM_044501117.1	SCY1-like protein 2	XP_044357052.1	3.38564	0.00506374	0.142705	3.73853	0.00196716	0.0728899	3.29505	0.00605206	0.194183	0.352898	0.728172	1	-0.0905866	0.92906	0.993896	-0.443485	0.660206	0.934256
NC_057802.1	311086341	311089343	3003	+	LOC123078581	TraesCS3D02G230300	XM_044501135.1	DEAD-box ATP-dependent RNA helicase 26-like	XP_044357070.1	4.92657	0.0040745	0.127355	6.6212	0.000130108	0.0196815	5.17493	0.00238646	0.130043	1.69462	0.178725	1	0.248356	0.844145	0.983309	-1.44627	0.239379	0.81028
NC_057802.1	311495235	311498237	3003	+	LOC123078585	TraesCS3D02G230000	XM_044501138.1	probable polygalacturonase	XP_044357073.1	-3.74943	0.00960352	0.198842	-0.49941	0.675765	0.920036	-0.122514	0.917521	0.996503	3.25002	0.024288	1	3.62692	0.012161	0.348319	0.376897	0.752729	0.954461
NC_057802.1	338001871	338004873	3003	+	LOC123078738	TraesCS3D02G241800	XM_044501334.1	uncharacterized protein LOC123078738	XP_044357269.1	3.36203	0.00692861	0.167851	3.18027	0.0102508	0.179303	-3.3615	0.0468258	0.491083	-0.181751	0.866181	1	-6.72353	4.94e-05	0.0614966	-6.54177	7.65e-05	0.0622862
NC_057802.1	380475867	380478869	3003	+	LOC123079029	TraesCS3D02G273400	XM_044501700.1	mannan endo-1,4-beta-mannosidase 2-like	XP_044357635.1	-1.34501	0.235978	0.772059	-2.93991	0.0171826	0.237559	-3.31131	0.0085476	0.226569	-1.5949	0.199144	1	-1.9663	0.119573	0.744922	-0.3714	0.776216	0.959838
NC_057802.1	387507072	387510074	3003	+	LOC123079084	TraesCS3D02G278500	XM_044501760.1	ubiquitin-like-specific protease 1D	XP_044357695.1	0.588723	0.716919	0.953451	-4.61188	0.0244381	0.285632	1.38879	0.392254	0.905706	-5.20061	0.0129999	0.890279	0.800065	0.619746	0.945956	6.00067	0.00496002	0.238229
NC_057802.1	399508944	399511946	3003	+	LOC123079167	TraesCS3D02G289000	XM_044501856.1	heat stress transcription factor A-4b-like	XP_044357791.1	-2.62766	0.0317734	0.364394	-0.064927	0.947756	0.990389	1.0207	0.290578	0.87035	2.56274	0.0385912	1	3.64837	0.00259354	0.190086	1.08563	0.269268	0.82467
NC_057802.1	411834042	411837044	3003	+	LOC123079239	TraesCS3D02G296900	XM_044501968.1	protein CURVATURE THYLAKOID 1C, chloroplastic-like	XP_044357903.1	0	1	1	6.6499	0.00351523	0.099815	5.86547	0.00767312	0.215653	6.6499	0.00582244	0.747139	5.86547	0.0125045	0.352521	-0.784429	0.658554	0.934041
NC_057802.1	430036743	430039745	3003	+	LOC123079388	NA	XM_044502156.1	pentatricopeptide repeat-containing protein At1g09900-like	XP_044358091.1	-2.28678	0.0233929	0.314493	0.988327	0.248509	0.730102	0.841495	0.324196	0.883575	3.2751	0.00120637	0.618959	3.12827	0.00192077	0.170292	-0.146831	0.861233	0.976861
NC_057802.1	469721236	469724238	3003	+	LOC123079744	TraesCS3D02G356500	XM_044502542.1	ultraviolet-B receptor UVR8-like isoform X1	XP_044358477.1	3.08046	0.000608135	0.0499179	1.77978	0.0472371	0.397229	2.14452	0.0159874	0.301906	-1.30068	0.112136	1	-0.935938	0.243962	0.845297	0.364742	0.656346	0.933586
NC_057802.1	469721236	469724238	3003	+	LOC123079744	TraesCS3D02G356500	XM_044502543.1	ultraviolet-B receptor UVR8-like isoform X2	XP_044358478.1	3.08046	0.000608135	0.0499179	1.77978	0.0472371	0.397229	2.14452	0.0159874	0.301906	-1.30068	0.112136	1	-0.935938	0.243962	0.845297	0.364742	0.656346	0.933586
NC_057802.1	471647496	471650498	3003	+	LOC123079755	TraesCS3D02G357600	XM_044502554.1	uncharacterized protein LOC123079755	XP_044358489.1	5.56258	0.0163783	0.26215	6.3039	0.00877063	0.164267	3.06813	0.119036	0.705867	0.74132	0.706281	1	-2.49446	0.2311	0.838419	-3.23578	0.130066	0.732442
NC_057802.1	475405752	475408754	3003	+	LOC123079793	TraesCS3D02G361200	XM_044502602.1	cytochrome P450 86A1-like	XP_044358537.1	-1.61449	0.123291	0.643439	0.218218	0.816245	0.959585	1.19556	0.198395	0.810384	1.83271	0.0811039	1	2.81006	0.00734203	0.283665	0.977346	0.292391	0.833669
NC_057795.1	562793068	562796070	3003	+	LOC123079807	NA	XM_044502623.1	vegetative cell wall protein gp1-like	XP_044358558.1	-5.78205	0.00784525	0.178825	-0.311351	0.843863	0.966549	0.0423378	0.978479	1	5.4707	0.0114187	0.861283	5.82439	0.00749139	0.285963	0.353688	0.823155	0.969508
NC_057802.1	483324304	483327306	3003	+	LOC123079863	TraesCS3D02G369700 | TraesCS7D02G099400 | TraesCS5D02G120600	XM_044502688.1	uncharacterized protein LOC123079863 isoform X2	XP_044358623.1	-0.349782	0.833137	0.975853	1.6594	0.320254	0.777395	-5.41263	0.00960511	0.238913	2.00918	0.238617	1	-5.06284	0.014571	0.373289	-7.07203	0.00143741	0.150105
NC_057802.1	483324304	483327306	3003	+	LOC123079863	TraesCS3D02G369700 | TraesCS7D02G099400 | TraesCS5D02G120600	XM_044502687.1	uncharacterized protein LOC123079863 isoform X1	XP_044358622.1	-0.349782	0.833137	0.975853	1.6594	0.320254	0.777395	-5.41263	0.00960511	0.238913	2.00918	0.238617	1	-5.06284	0.014571	0.373289	-7.07203	0.00143741	0.150105
NC_057802.1	483324304	483327306	3003	+	LOC123079863	TraesCS3D02G369700 | TraesCS7D02G099400 | TraesCS5D02G120600	XM_044502689.1	uncharacterized protein LOC123079863 isoform X3	XP_044358624.1	-0.349782	0.833137	0.975853	1.6594	0.320254	0.777395	-5.41263	0.00960511	0.238913	2.00918	0.238617	1	-5.06284	0.014571	0.373289	-7.07203	0.00143741	0.150105
NC_057802.1	483324304	483327306	3003	+	LOC123079863	TraesCS3D02G369700 | TraesCS7D02G099400 | TraesCS5D02G120600	XM_044502690.1	uncharacterized protein LOC123079863 isoform X4	XP_044358625.1	-0.349782	0.833137	0.975853	1.6594	0.320254	0.777395	-5.41263	0.00960511	0.238913	2.00918	0.238617	1	-5.06284	0.014571	0.373289	-7.07203	0.00143741	0.150105
NC_057802.1	521344076	521347078	3003	+	LOC123080175	NA	XM_044503070.1	GPI transamidase component PIG-S-like	XP_044359005.1	-6.05695	0.00390813	0.124744	-2.72581	0.0955697	0.539308	-4.23897	0.0173618	0.312612	3.33114	0.100459	1	1.81798	0.319105	0.874757	-1.51316	0.391529	0.865624
NC_057802.1	521344076	521347078	3003	+	LOC123080175	NA	XM_044503071.1	GPI transamidase component PIG-S-like	XP_044359006.1	-6.05695	0.00390813	0.124744	-2.72581	0.0955697	0.539308	-4.23897	0.0173618	0.312612	3.33114	0.100459	1	1.81798	0.319105	0.874757	-1.51316	0.391529	0.865624
NC_057802.1	521446495	521449497	3003	+	LOC123080177	TraesCS3D02G407500	XM_044503073.1	uncharacterized protein LOC123080177	XP_044359008.1	6.42942	0.00118232	0.0680217	6.40866	0.00121472	0.057075	3.78401	0.0388224	0.451495	-0.0207591	0.988676	1	-2.64541	0.0971696	0.711129	-2.62465	0.0994811	0.692615
NC_057802.1	529553868	529556870	3003	+	LOC123080260	TraesCS3D02G417300	XM_044503170.1	transcription factor bHLH77-like isoform X1	XP_044359105.1	-3.32803	0.00238239	0.0959332	-0.255876	0.771999	0.948546	0.180529	0.835839	0.984295	3.07215	0.00535487	0.737154	3.50856	0.0013846	0.150147	0.436406	0.621446	0.925574
NC_057802.1	529553868	529556870	3003	+	LOC123080260	TraesCS3D02G417300	XM_044503171.1	transcription factor bHLH77-like isoform X2	XP_044359106.1	-3.32803	0.00238239	0.0959332	-0.255876	0.771999	0.948546	0.180529	0.835839	0.984295	3.07215	0.00535487	0.737154	3.50856	0.0013846	0.150147	0.436406	0.621446	0.925574
NC_057802.1	550266045	550269047	3003	+	LOC123080409	TraesCS3D02G438800	XM_044503331.1	serine carboxypeptidase 1-like	XP_044359266.1	5.20659	0.0042712	0.130557	5.76419	0.0016948	0.0674454	6.80144	0.000292637	0.0593982	0.5576	0.686705	1	1.59485	0.250538	0.848127	1.03725	0.443508	0.880141
NC_057802.1	559930696	559933698	3003	+	LOC123080477	TraesCS3D02G450200	XM_044503402.1	cullin-1-like isoform X1	XP_044359337.1	2.90792	0.123854	0.644282	4.15756	0.0390499	0.36181	5.88182	0.00688272	0.205274	1.24964	0.509389	1	2.9739	0.126587	0.754093	1.72426	0.341519	0.85101
NC_057802.1	559930696	559933698	3003	+	LOC123080477	TraesCS3D02G450200	XM_044503403.1	cullin-1-like isoform X2	XP_044359338.1	2.90792	0.123854	0.644282	4.15756	0.0390499	0.36181	5.88182	0.00688272	0.205274	1.24964	0.509389	1	2.9739	0.126587	0.754093	1.72426	0.341519	0.85101
NC_057802.1	596231662	596234664	3003	+	LOC123080793	TraesCS3D02G506300	XM_044503745.1	glucan endo-1,3-beta-glucosidase 8-like	XP_044359680.1	4.58954	0.0330385	0.37126	0	1	1	6.42425	0.00638629	0.199085	-4.58954	0.0417428	1	1.83471	0.348037	0.883603	6.42425	0.00832491	0.294212
NC_057794.1	31921029	31924031	3003	+	LOC123080892	TraesCS1A02G047700	XM_044503861.1	UDP-glycosyltransferase 83A1-like	XP_044359796.1	0.632325	0.0556837	0.4744	0.3457	0.295104	0.762712	-0.34818	0.295308	0.872357	-0.286625	0.384551	1	-0.980505	0.00335791	0.209747	-0.69388	0.0375162	0.525704
NC_057803.1	7522228	7525230	3003	+	LOC123081556	NA	XM_044504118.1	probable ubiquitin-conjugating enzyme E2 23	XP_044360053.1	3.35111	0.0202255	0.292007	4.77416	0.000845727	0.0475557	3.73514	0.00868213	0.228106	1.42305	0.219037	1	0.384034	0.741793	0.967412	-1.03902	0.354533	0.855557
NC_057803.1	17765463	17768465	3003	+	LOC123081598	NA	XM_044504149.1	exonuclease 3'-5' domain-containing protein 2-like	XP_044360084.1	6.57421	0.00127908	0.070418	0	1	1	0	1	1	-6.57421	0.00189187	0.645711	-6.57421	0.00154262	0.155828	0	1	1
NC_057803.1	17765463	17768465	3003	+	LOC123081598	NA	XM_044504149.1	exonuclease 3'-5' domain-containing protein 2-like	XP_044360084.1	0.0160585	0.990331	1	-6.10468	0.00136223	0.0606527	-3.5069	0.0232612	0.357528	-6.12074	0.00137647	0.628127	-3.52296	0.0233948	0.44722	2.59778	0.151611	0.753749
NC_057803.1	75318067	75321069	3003	+	LOC123081781	TraesCS4A02G076000	XM_044504311.1	protein NRT1/ PTR FAMILY 8.3-like	XP_044360246.1	3.81293	0.000669487	0.0521689	4.58519	5.38e-05	0.0134502	2.86387	0.00981057	0.241066	0.772267	0.405551	1	-0.949061	0.317909	0.874367	-1.72133	0.0710864	0.637957
NC_057803.1	100169647	100172649	3003	+	LOC123081822	TraesCS4A02G092800	XM_044504342.1	17.9 kDa class I heat shock protein-like	XP_044360277.1	-1.44341	0.303884	0.817471	-2.97566	0.0516508	0.414508	1.24709	0.355676	0.894079	-1.53225	0.313787	1	2.6905	0.0627552	0.632418	4.22275	0.00772519	0.285164
NC_057803.1	114051767	114054769	3003	+	LOC123081843	TraesCS4A02G101700	XM_044504357.1	uncharacterized protein LOC123081843	XP_044360292.1	1.20206	0.303949	0.817479	1.86977	0.11213	0.572297	-2.82405	0.0398886	0.456919	0.667714	0.558113	1	-4.02611	0.00392899	0.221924	-4.69382	0.000893829	0.128107
NC_057803.1	137678505	137681507	3003	+	LOC123081864	TraesCS4A02G113600	XM_044504380.1	egg cell-secreted protein 1.3-like	XP_044360315.1	-5.22849	0.0177928	0.273696	1.58089	0.347794	0.791992	-0.49426	0.767103	0.974507	6.80937	0.00318579	0.67482	4.73423	0.0299635	0.492178	-2.07515	0.22789	0.804255
NC_057803.1	263499125	263502127	3003	+	LOC123081963	TraesCS4A02G148800	XM_044504443.1	uncharacterized protein LOC123081963	XP_044360378.1	-2.50605	0.210269	0.750571	-0.166875	0.928518	0.986078	-6.313	0.00765378	0.215381	2.33917	0.24073	1	-3.80695	0.0705178	0.654337	-6.14612	0.00896146	0.303072
NC_057803.1	263499125	263502127	3003	+	LOC123081963	TraesCS4A02G148800	XM_044504444.1	uncharacterized protein LOC123081963	XP_044360379.1	-2.50605	0.210269	0.750571	-0.166875	0.928518	0.986078	-6.313	0.00765378	0.215381	2.33917	0.24073	1	-3.80695	0.0705178	0.654337	-6.14612	0.00896146	0.303072
NC_057803.1	506565076	506568078	3003	+	LOC123082151	TraesCS4A02G212000	XM_044504552.1	uncharacterized protein LOC123082151	XP_044360487.1	-1.8831	0.244865	0.77858	-3.37596	0.0551946	0.427605	-6.23798	0.00249153	0.132358	-1.49287	0.387171	1	-4.35489	0.0266001	0.470734	-2.86202	0.126284	0.728523
NC_057803.1	559341500	559344502	3003	+	LOC123082302	TraesCS4D02G064600 | TraesCS4A02G249100	XM_044504664.1	putative pentatricopeptide repeat-containing protein At3g28640	XP_044360599.1	4.50164	0.00707854	0.169886	3.29043	0.0419404	0.374847	2.35529	0.137616	0.737107	-1.2112	0.395956	1	-2.14635	0.144054	0.773681	-0.935141	0.517769	0.90056
NC_057803.1	601633482	601636484	3003	+	LOC123082523	NA	XM_044504847.1	putative disease resistance protein At3g14460 isoform X1	XP_044360782.1	1.33056	0.00749674	0.174828	0.458903	0.356926	0.797133	0.591893	0.232529	0.838956	-0.871659	0.0766513	1	-0.738669	0.130785	0.759314	0.13299	0.787236	0.962372
NC_057803.1	601632540	601635542	3003	+	LOC123082523	NA	XM_044504848.1	putative disease resistance protein RGA3 isoform X2	XP_044360783.1	1.33056	0.00749674	0.174828	0.458903	0.356926	0.797133	0.591893	0.232529	0.838956	-0.871659	0.0766513	1	-0.738669	0.130785	0.759314	0.13299	0.787236	0.962372
NC_057803.1	610054288	610057290	3003	+	LOC123082586	NA	XM_044504886.1	cyclin-B1-1-like	XP_044360821.1	-1.70024	0.188575	0.72955	1.1911	0.307331	0.769985	1.93896	0.0990263	0.6633	2.89134	0.0270584	1	3.6392	0.00597742	0.261005	0.747861	0.510202	0.898759
NC_057803.1	687412063	687415065	3003	+	LOC123083147	TraesCS4A02G415300	XM_044505270.1	LOB domain-containing protein 16-like	XP_044361205.1	2.74905	0.0462232	0.43478	1.11095	0.425279	0.829898	3.87763	0.00554457	0.186446	-1.6381	0.209746	1	1.12858	0.354747	0.885498	2.76667	0.0352671	0.514311
NC_057803.1	535860997	535863999	3003	+	LOC123083887	NA	XM_044505765.1	uncharacterized protein LOC123083887	XP_044361700.1	3.7156	0.00939693	0.196351	1.3998	0.308799	0.7707	2.16369	0.115771	0.699622	-2.31579	0.0822477	1	-1.5519	0.227546	0.836445	0.763891	0.557615	0.910255
NC_057803.1	699466934	699469936	3003	+	LOC123084317	NA	XM_044505983.1	ATP-dependent zinc metalloprotease FTSH 4, mitochondrial-like	XP_044361918.1	1.30169	0.163828	0.700628	-1.93529	0.0619937	0.45005	-6.3049	3.32e-05	0.0297059	-3.23698	0.00214999	0.647984	-7.60659	4.55e-07	0.00938535	-4.36961	0.00676975	0.269464
NC_057803.1	723888002	723891004	3003	+	LOC123084420	TraesCS4A02G451000	XM_044506033.1	uncharacterized protein LOC123084420	XP_044361968.1	2.39272	0.00283198	0.104761	0.980316	0.216865	0.703895	-0.00719186	0.993061	1	-1.4124	0.0664204	1	-2.39991	0.00285633	0.197492	-0.987507	0.215614	0.798046
NC_057803.1	750344506	750347508	3003	+	LOC123084598	NA	XM_044506112.1	cysteine-rich receptor-like protein kinase 6	XP_044362047.1	1.96875	0.00524013	0.145559	0.627804	0.368758	0.803078	0.118767	0.865568	0.988438	-1.34095	0.0522584	1	-1.84998	0.00851736	0.300916	-0.509037	0.465885	0.886805
NC_057803.1	5948232	5951234	3003	+	LOC123084722	NA	XM_044506216.1	putative rRNA 2'-O-methyltransferase fibrillarin 3 isoform X1	XP_044362151.1	-1.8222	0.260675	0.788975	-0.389351	0.799561	0.955715	-5.92808	0.00358009	0.153984	1.43285	0.376082	1	-4.10588	0.0349039	0.51946	-5.53873	0.00601442	0.256392
NC_057803.1	5948232	5951234	3003	+	LOC123084722	NA	XM_044506217.1	uncharacterized protein LOC123084722 isoform X2	XP_044362152.1	-1.8222	0.260675	0.788975	-0.389351	0.799561	0.955715	-5.92808	0.00358009	0.153984	1.43285	0.376082	1	-4.10588	0.0349039	0.51946	-5.53873	0.00601442	0.256392
NC_057803.1	8168203	8171205	3003	+	LOC123084751	TraesCS4A02G013800	XM_044506248.1	F-box protein At5g62510-like isoform X2	XP_044362183.1	2.98127	0.0256698	0.328827	2.22024	0.0905335	0.52799	-1.48846	0.305744	0.876767	-0.761034	0.533575	1	-4.46973	0.00265624	0.191863	-3.7087	0.0111534	0.330505
NC_057803.1	8167694	8170696	3003	+	LOC123084751	TraesCS4A02G013800	XM_044506247.1	F-box protein At5g62510-like isoform X1	XP_044362182.1	2.98127	0.0256698	0.328827	2.22024	0.0905335	0.52799	-1.48846	0.305744	0.876767	-0.761034	0.533575	1	-4.46973	0.00265624	0.191863	-3.7087	0.0111534	0.330505
NC_057803.1	8167694	8170696	3003	+	LOC123084751	TraesCS4A02G013800	XM_044506246.1	F-box protein At5g62510-like isoform X1	XP_044362181.1	2.98127	0.0256698	0.328827	2.22024	0.0905335	0.52799	-1.48846	0.305744	0.876767	-0.761034	0.533575	1	-4.46973	0.00265624	0.191863	-3.7087	0.0111534	0.330505
NC_057803.1	24876465	24879467	3003	+	LOC123084887	TraesCS4A02G032900 | TraesCS4D02G271500	XM_044506420.1	ABC transporter G family member 22-like	XP_044362355.1	4.14915	0.00675009	0.165813	1.19623	0.408999	0.822672	3.16704	0.0326167	0.415943	-2.95292	0.0396046	1	-0.982113	0.458287	0.914153	1.97081	0.157712	0.759075
NC_057803.1	38695979	38698981	3003	+	LOC123085002	NA	XM_044506554.1	uncharacterized protein LOC123085002	XP_044362489.1	5.90559	0.000521083	0.0467205	6.66204	9.95e-05	0.0175593	4.55053	0.00695398	0.206278	0.756448	0.525267	1	-1.35506	0.276157	0.858792	-2.11151	0.0903449	0.677014
NC_057803.1	38776217	38779219	3003	+	LOC123085005	TraesCS4A02G048100	XM_044506558.1	membrane-associated progesterone-binding protein 4-like	XP_044362493.1	-0.515656	0.639045	0.935117	-4.52335	0.00158537	0.0652972	0.334876	0.755044	0.972411	-4.0077	0.0054603	0.739764	0.850532	0.440137	0.909045	4.85823	0.000728056	0.120587
NC_057803.1	38795353	38798355	3003	+	LOC123085006	TraesCS4A02G048200	XM_044506560.1	BTB/POZ domain-containing protein NPY4-like	XP_044362495.1	7.18114	0.000206565	0.0311379	5.38526	0.00363951	0.101548	0	1	1	-1.79588	0.206886	1	-7.18114	0.000260451	0.0902138	-5.38526	0.00445482	0.229164
NC_057803.1	38795353	38798355	3003	+	LOC123085006	TraesCS4A02G048200	XM_044506559.1	BTB/POZ domain-containing protein NPY4-like	XP_044362494.1	7.18114	0.000206565	0.0311379	5.38526	0.00363951	0.101548	0	1	1	-1.79588	0.206886	1	-7.18114	0.000260451	0.0902138	-5.38526	0.00445482	0.229164
NC_057803.1	38795353	38798355	3003	+	LOC123085006	TraesCS4A02G048200	XM_044506561.1	BTB/POZ domain-containing protein NPY4-like	XP_044362496.1	7.18114	0.000206565	0.0311379	5.38526	0.00363951	0.101548	0	1	1	-1.79588	0.206886	1	-7.18114	0.000260451	0.0902138	-5.38526	0.00445482	0.229164
NC_057803.1	46559748	46562750	3003	+	LOC123085061	TraesCS4A02G055900	XM_044506633.1	uncharacterized protein LOC123085061	XP_044362568.1	-2.64213	0.0692378	0.520302	2.24893	0.0456604	0.390662	1.26791	0.255624	0.853881	4.89106	0.000613558	0.576404	3.91004	0.00612702	0.263933	-0.981025	0.357932	0.856589
NC_057803.1	48149545	48152547	3003	+	LOC123085073	TraesCS4A02G057300	XM_044506647.1	uncharacterized protein LOC123085073 isoform X1	XP_044362582.1	2.86115	0.011913	0.222956	3.48421	0.00230568	0.0796839	2.59564	0.0215169	0.344974	0.623059	0.531679	1	-0.265511	0.791409	0.975477	-0.88857	0.372128	0.860265
NC_057803.1	48149545	48152547	3003	+	LOC123085073	TraesCS4A02G057300	XM_044506648.1	uncharacterized protein LOC123085073 isoform X2	XP_044362583.1	2.86115	0.011913	0.222956	3.48421	0.00230568	0.0796839	2.59564	0.0215169	0.344974	0.623059	0.531679	1	-0.265511	0.791409	0.975477	-0.88857	0.372128	0.860265
NC_057803.1	48149545	48152547	3003	+	LOC123085073	TraesCS4A02G057300	XM_044506650.1	uncharacterized protein LOC123085073 isoform X4	XP_044362585.1	2.86115	0.011913	0.222956	3.48421	0.00230568	0.0796839	2.59564	0.0215169	0.344974	0.623059	0.531679	1	-0.265511	0.791409	0.975477	-0.88857	0.372128	0.860265
NC_057803.1	48149545	48152547	3003	+	LOC123085073	TraesCS4A02G057300	XM_044506649.1	uncharacterized protein LOC123085073 isoform X3	XP_044362584.1	2.86115	0.011913	0.222956	3.48421	0.00230568	0.0796839	2.59564	0.0215169	0.344974	0.623059	0.531679	1	-0.265511	0.791409	0.975477	-0.88857	0.372128	0.860265
NC_057803.1	48149545	48152547	3003	+	LOC123085073	TraesCS4A02G057300	XM_044506651.1	uncharacterized protein LOC123085073 isoform X5	XP_044362586.1	2.86115	0.011913	0.222956	3.48421	0.00230568	0.0796839	2.59564	0.0215169	0.344974	0.623059	0.531679	1	-0.265511	0.791409	0.975477	-0.88857	0.372128	0.860265
NC_057803.1	48149545	48152547	3003	+	LOC123085073	TraesCS4A02G057300	XM_044506652.1	uncharacterized protein LOC123085073 isoform X6	XP_044362587.1	2.86115	0.011913	0.222956	3.48421	0.00230568	0.0796839	2.59564	0.0215169	0.344974	0.623059	0.531679	1	-0.265511	0.791409	0.975477	-0.88857	0.372128	0.860265
NC_057803.1	61606691	61609693	3003	+	LOC123085143	TraesCS4B02G242100 | TraesCS4A02G064700	XM_044506741.1	uncharacterized protein LOC123085143	XP_044362676.1	3.42285	0.0108611	0.212404	2.75844	0.0363626	0.349272	-0.0825859	0.950673	0.999154	-0.664411	0.580478	1	-3.50544	0.00981125	0.318652	-2.84103	0.0329619	0.501993
NC_057803.1	65454910	65457912	3003	+	LOC123085168	TraesCS4A02G067400 | TraesCS4B02G224700	XM_044506770.1	brefeldin A-inhibited guanine nucleotide-exchange protein 2-like	XP_044362705.1	1.12644	0.385967	0.856438	-5.49753	0.00312225	0.0935878	1.05053	0.416334	0.912327	-6.62397	0.000448781	0.561487	-0.075916	0.952486	0.996641	6.54805	0.000502935	0.107463
NC_057803.1	71095480	71098482	3003	+	LOC123085210	TraesCS4A02G072700	XM_044506826.1	uncharacterized protein LOC123085210	XP_044362761.1	-0.813503	0.625851	0.931913	-4.23788	0.0339368	0.337178	2.19822	0.174337	0.785703	-3.42438	0.0831055	1	3.01173	0.0805807	0.678125	6.4361	0.00244204	0.181352
NC_057803.1	78732190	78735192	3003	+	LOC123085260	TraesCS4A02G078600	XM_044506882.1	uncharacterized protein LOC123085260	XP_044362817.1	2.51988	0.0469951	0.43798	3.63709	0.00453613	0.114505	2.23822	0.0752566	0.599291	1.11721	0.323136	1	-0.281654	0.805406	0.977601	-1.39887	0.216567	0.79854
NC_057803.1	86340151	86343153	3003	+	LOC123085310	TraesCS4A02G082700	XM_044506932.1	type II inositol polyphosphate 5-phosphatase 15-like	XP_044362867.1	6.93637	4.77e-05	0.0172369	6.65541	8.99e-05	0.0168259	5.82787	0.000534947	0.0720953	-0.28096	0.807755	1	-1.1085	0.344539	0.882772	-0.827536	0.479815	0.891008
NC_057803.1	86340151	86343153	3003	+	LOC123085310	TraesCS4A02G082700	XM_044506932.1	type II inositol polyphosphate 5-phosphatase 15-like	XP_044362867.1	-0.503965	0.782519	0.966861	-5.08295	0.0226515	0.27468	0.941172	0.602055	0.949799	-4.57899	0.0368917	1	1.44514	0.434363	0.907893	6.02413	0.00930638	0.307446
NC_057803.1	97523914	97526916	3003	+	LOC123085380	TraesCS4A02G091100	XM_044507008.1	50S ribosomal protein L4, chloroplastic-like	XP_044362943.1	-5.83547	0.00147149	0.0753639	0.165571	0.888519	0.977083	1.19447	0.309636	0.878183	6.00104	0.00109722	0.610277	7.02994	0.000125839	0.0745921	1.0289	0.382025	0.863114
NC_057803.1	142103447	142106449	3003	+	LOC123085634	TraesCS4A02G117000	XM_044507301.1	probable galacturonosyltransferase-like 7	XP_044363236.1	3.25069	0.0171985	0.269059	4.99834	0.000343387	0.0303592	4.05527	0.00299651	0.14276	1.74765	0.131301	1	0.804583	0.482621	0.919487	-0.943067	0.39784	0.867477
NC_057803.1	144109034	144112036	3003	+	LOC123085642	TraesCS4A02G117800	XM_044507314.1	peroxisomal membrane protein 11-3-like	XP_044363249.1	1.81543	0.091027	0.579643	2.82417	0.0093048	0.169916	1.82898	0.08653	0.632874	1.00874	0.318934	1	0.013544	0.989349	1	-0.995198	0.321639	0.844412
NC_057803.1	144109034	144112036	3003	+	LOC123085642	TraesCS4A02G117800	XM_044507313.1	peroxisomal membrane protein 11-3-like	XP_044363248.1	1.81543	0.091027	0.579643	2.82417	0.0093048	0.169916	1.82898	0.08653	0.632874	1.00874	0.318934	1	0.013544	0.989349	1	-0.995198	0.321639	0.844412
NC_057803.1	147298995	147301997	3003	+	LOC123085657	TraesCS4A02G119700	XM_044507330.1	argininosuccinate lyase, chloroplastic-like	XP_044363265.1	-0.311691	0.810817	0.972041	-0.810322	0.537593	0.873816	-6.67585	0.000360382	0.0629715	-0.498632	0.705893	1	-6.36416	0.000644082	0.11747	-5.86553	0.00152361	0.152955
NC_057803.1	211320042	211323044	3003	+	LOC123085851	TraesCS4A02G139800	XM_044507565.1	translation initiation factor IF-2-like	XP_044363500.1	5.90373	0.00557679	0.150704	6.61512	0.00252005	0.0834867	4.43589	0.0265196	0.378665	0.711393	0.673714	1	-1.46783	0.397486	0.898214	-2.17923	0.215918	0.798205
NC_057803.1	211320042	211323044	3003	+	LOC123085851	TraesCS4A02G139800	XM_044507562.1	translation initiation factor IF-2-like	XP_044363497.1	5.90373	0.00557679	0.150704	6.61512	0.00252005	0.0834867	4.43589	0.0265196	0.378665	0.711393	0.673714	1	-1.46783	0.397486	0.898214	-2.17923	0.215918	0.798205
NC_057803.1	211320042	211323044	3003	+	LOC123085851	TraesCS4A02G139800	XM_044507566.1	translation initiation factor IF-2-like	XP_044363501.1	5.90373	0.00557679	0.150704	6.61512	0.00252005	0.0834867	4.43589	0.0265196	0.378665	0.711393	0.673714	1	-1.46783	0.397486	0.898214	-2.17923	0.215918	0.798205
NC_057803.1	211320042	211323044	3003	+	LOC123085851	TraesCS4A02G139800	XM_044507564.1	translation initiation factor IF-2-like	XP_044363499.1	5.90373	0.00557679	0.150704	6.61512	0.00252005	0.0834867	4.43589	0.0265196	0.378665	0.711393	0.673714	1	-1.46783	0.397486	0.898214	-2.17923	0.215918	0.798205
NC_057803.1	211320042	211323044	3003	+	LOC123085851	TraesCS4A02G139800	XM_044507563.1	translation initiation factor IF-2-like	XP_044363498.1	5.90373	0.00557679	0.150704	6.61512	0.00252005	0.0834867	4.43589	0.0265196	0.378665	0.711393	0.673714	1	-1.46783	0.397486	0.898214	-2.17923	0.215918	0.798205
NC_057803.1	215783206	215786208	3003	+	LOC123085861	TraesCS4A02G140600	XM_044507574.1	zinc finger protein CONSTANS-LIKE 13-like isoform X2	XP_044363509.1	-3.14724	0.00243147	0.0969328	-0.0659492	0.936211	0.987833	0.671962	0.406387	0.909324	3.08129	0.00320347	0.67482	3.8192	0.000222791	0.0873205	0.737912	0.367288	0.859107
NC_057803.1	215783206	215786208	3003	+	LOC123085861	TraesCS4A02G140600	XM_044507573.1	zinc finger protein CONSTANS-LIKE 13-like isoform X1	XP_044363508.1	-3.14724	0.00243147	0.0969328	-0.0659492	0.936211	0.987833	0.671962	0.406387	0.909324	3.08129	0.00320347	0.67482	3.8192	0.000222791	0.0873205	0.737912	0.367288	0.859107
NC_057803.1	252397541	252400543	3003	+	LOC123085921	TraesCS4A02G147600	XM_044507628.1	hexosyltransferase GAUT11-like	XP_044363563.1	3.55184	0.00544821	0.148818	3.47045	0.00645245	0.138739	3.4251	0.00700447	0.206888	-0.0813874	0.940186	1	-0.126738	0.906742	0.991041	-0.045351	0.966532	0.996382
NC_057803.1	331880111	331883113	3003	+	LOC123086059	TraesCS4A02G159200	XM_044507753.1	probable esterase D14L	XP_044363688.1	5.65699	0.00171758	0.0811672	7.18503	0.000109713	0.0183049	4.41169	0.012389	0.268675	1.52804	0.252561	1	-1.2453	0.364884	0.888613	-2.77334	0.0480809	0.569732
NC_057803.1	422196800	422199802	3003	+	LOC123086204	TraesCS4A02G168800	XM_044507918.1	probable polygalacturonase isoform X4	XP_044363853.1	1.75938	0.145273	0.676613	1.96631	0.103866	0.556813	-2.28077	0.0999499	0.665428	0.206929	0.857926	1	-4.04015	0.00420239	0.22758	-4.24708	0.0026805	0.187717
NC_057803.1	422195942	422198944	3003	+	LOC123086204	TraesCS4A02G168800	XM_044507915.1	probable polygalacturonase isoform X1	XP_044363850.1	1.75938	0.145273	0.676613	1.96631	0.103866	0.556813	-2.28077	0.0999499	0.665428	0.206929	0.857926	1	-4.04015	0.00420239	0.22758	-4.24708	0.0026805	0.187717
NC_057803.1	422195942	422198944	3003	+	LOC123086204	TraesCS4A02G168800	XM_044507917.1	probable polygalacturonase isoform X3	XP_044363852.1	1.75938	0.145273	0.676613	1.96631	0.103866	0.556813	-2.28077	0.0999499	0.665428	0.206929	0.857926	1	-4.04015	0.00420239	0.22758	-4.24708	0.0026805	0.187717
NC_057803.1	422195942	422198944	3003	+	LOC123086204	TraesCS4A02G168800	XM_044507916.1	probable polygalacturonase isoform X2	XP_044363851.1	1.75938	0.145273	0.676613	1.96631	0.103866	0.556813	-2.28077	0.0999499	0.665428	0.206929	0.857926	1	-4.04015	0.00420239	0.22758	-4.24708	0.0026805	0.187717
NC_057803.1	467915943	467918945	3003	+	LOC123086415	TraesCS4A02G190100	XM_044508180.1	probable arabinosyltransferase ARAD1	XP_044364115.1	5.06031	0.0255324	0.327959	6.3295	0.00892811	0.16596	5.61582	0.0160061	0.302026	1.26919	0.526705	1	0.555516	0.779154	0.97371	-0.713674	0.717392	0.946672
NC_057803.1	499162635	499165637	3003	+	LOC123086577	TraesCS4A02G206700	XM_044508337.1	filament-like plant protein 3 isoform X1	XP_044364272.1	1.0066	0.260599	0.788884	1.00661	0.257751	0.737072	2.44181	0.00654988	0.201166	5.53e-06	0.999963	1	1.43521	0.0975168	0.711691	1.4352	0.0956369	0.686019
NC_057803.1	499162635	499165637	3003	+	LOC123086577	TraesCS4A02G206700	XM_044508339.1	filament-like plant protein 3 isoform X1	XP_044364274.1	1.0066	0.260599	0.788884	1.00661	0.257751	0.737072	2.44181	0.00654988	0.201166	5.53e-06	0.999963	1	1.43521	0.0975168	0.711691	1.4352	0.0956369	0.686019
NC_057803.1	499162635	499165637	3003	+	LOC123086577	TraesCS4A02G206700	XM_044508340.1	filament-like plant protein 3 isoform X1	XP_044364275.1	1.0066	0.260599	0.788884	1.00661	0.257751	0.737072	2.44181	0.00654988	0.201166	5.53e-06	0.999963	1	1.43521	0.0975168	0.711691	1.4352	0.0956369	0.686019
NC_057803.1	499162635	499165637	3003	+	LOC123086577	TraesCS4A02G206700	XM_044508338.1	filament-like plant protein 3 isoform X1	XP_044364273.1	1.0066	0.260599	0.788884	1.00661	0.257751	0.737072	2.44181	0.00654988	0.201166	5.53e-06	0.999963	1	1.43521	0.0975168	0.711691	1.4352	0.0956369	0.686019
NC_057803.1	499160222	499163224	3003	+	LOC123086577	TraesCS4A02G206700	XM_044508341.1	filament-like plant protein 3 isoform X2	XP_044364276.1	1.0066	0.260599	0.788884	1.00661	0.257751	0.737072	2.44181	0.00654988	0.201166	5.53e-06	0.999963	1	1.43521	0.0975168	0.711691	1.4352	0.0956369	0.686019
NC_057803.1	554679982	554682984	3003	+	LOC123086920	TraesCS4A02G245500	XM_044508776.1	calcineurin B-like protein 3	XP_044364711.1	6.42788	0.000445176	0.0437555	6.57786	0.000339047	0.0301684	2.61095	0.122895	0.713306	0.149974	0.908683	1	-3.81693	0.0136419	0.36428	-3.96691	0.010596	0.323196
NC_057803.1	555425502	555428504	3003	+	LOC123086924	TraesCS4A02G245900	XM_044508779.1	calmodulin calcium-dependent NAD kinase-like	XP_044364714.1	1.95328	0.0540981	0.467833	2.71152	0.00827989	0.1589	1.84877	0.0666463	0.570954	0.758248	0.427314	1	-0.104508	0.912978	0.99185	-0.862756	0.365016	0.858412
NC_057803.1	580376311	580379313	3003	+	LOC123087127	NA	XM_044509035.1	probable transcription factor At5g28040	XP_044364970.1	2.78353	0.0323542	0.367455	3.80764	0.00418193	0.109664	2.68146	0.0379258	0.446498	1.02411	0.38147	1	-0.10207	0.930478	0.994011	-1.12618	0.334044	0.848579
NC_057803.1	582326997	582329999	3003	+	LOC123087142	TraesCS4A02G271600 | TraesCS4B02G042400	XM_044509056.1	phosphatidylinositol 4-phosphate 5-kinase 1-like	XP_044364991.1	3.06114	0.0146506	0.24767	3.81231	0.00264655	0.085657	3.49972	0.00537291	0.184024	0.751168	0.492587	1	0.438581	0.687857	0.958114	-0.312587	0.771643	0.95883
NC_057803.1	586201736	586204738	3003	+	LOC123087217	TraesCS3B02G283400 | TraesCS4A02G279800	XM_044509168.1	uncharacterized protein LOC123087217	XP_044365103.1	3.69053	0.00120469	0.0686838	4.57352	6.75e-05	0.0149203	3.0808	0.00658719	0.201481	0.882986	0.342658	1	-0.609733	0.520037	0.927251	-1.49272	0.113701	0.712621
NC_057794.1	44158020	44161022	3003	+	LOC123087504	NA	XM_044509565.1	uncharacterized protein LOC123087504	XP_044365500.1	-0.434389	0.747028	0.959547	1.13129	0.388561	0.812912	-3.52887	0.0270654	0.382138	1.56568	0.247265	1	-3.09448	0.0545404	0.605165	-4.66016	0.00420444	0.223882
NC_057803.1	615059862	615062864	3003	+	LOC123087590	TraesCS4A02G331600	XM_044509633.1	phenylacetaldehyde reductase-like	XP_044365568.1	6.06505	0.00267818	0.101623	5.39944	0.00627672	0.136633	5.94375	0.00307805	0.144638	-0.665608	0.669744	1	-0.121301	0.937285	0.994839	0.544307	0.72585	0.948544
NC_057803.1	615924881	615927883	3003	+	LOC123087607	TraesCS4A02G333800	XM_044509644.1	phosphatidylinositol transfer protein 3-like	XP_044365579.1	-4.81625	0.00588893	0.155091	-4.99661	0.00415214	0.109238	-1.00812	0.466998	0.924104	-0.180359	0.922705	1	3.80813	0.0264142	0.469192	3.98849	0.0192671	0.410447
NC_057803.1	616272764	616275766	3003	+	LOC123087609	TraesCS4A02G334400	XM_044509647.1	uncharacterized protein LOC123087609	XP_044365582.1	3.12739	0.00246277	0.0975603	2.18214	0.0340163	0.337548	2.85498	0.00534906	0.183604	-0.945247	0.304014	1	-0.272404	0.761617	0.970679	0.672843	0.461823	0.885463
NC_057803.1	631407356	631410358	3003	+	LOC123087780	TraesCS4A02G358700 | TraesCS5D02G513600	XM_044509888.1	probable polygalacturonase	XP_044365823.1	5.19663	0.00844293	0.185752	5.05979	0.0100309	0.177177	6.46724	0.00163793	0.11159	-0.136839	0.931142	1	1.2706	0.422304	0.904732	1.40744	0.376279	0.861592
NC_057803.1	662436594	662439596	3003	+	LOC123087944	TraesCS4A02G382900	XM_044510060.1	U-box domain-containing protein 35-like	XP_044365995.1	0.208489	0.849835	0.97843	2.03232	0.0654605	0.461282	-2.32181	0.0584818	0.542189	1.82383	0.0989899	1	-2.5303	0.0412363	0.550757	-4.35413	0.000619292	0.114702
NC_057803.1	684783157	684786159	3003	+	LOC123088128	NA	XM_044510292.1	uncharacterized protein LOC123088128 isoform X1	XP_044366227.1	4.91451	0.0117331	0.221219	6.89898	0.000898048	0.0491365	3.07227	0.0887083	0.638847	1.98447	0.217583	1	-1.84224	0.272247	0.857664	-3.82671	0.0291169	0.480317
NC_057803.1	684783157	684786159	3003	+	LOC123088128	NA	XM_044510291.1	uncharacterized protein LOC123088128 isoform X1	XP_044366226.1	4.91451	0.0117331	0.221219	6.89898	0.000898048	0.0491365	3.07227	0.0887083	0.638847	1.98447	0.217583	1	-1.84224	0.272247	0.857664	-3.82671	0.0291169	0.480317
NC_057803.1	684783157	684786159	3003	+	LOC123088128	NA	XM_044510293.1	uncharacterized protein LOC123088128 isoform X2	XP_044366228.1	4.91451	0.0117331	0.221219	6.89898	0.000898048	0.0491365	3.07227	0.0887083	0.638847	1.98447	0.217583	1	-1.84224	0.272247	0.857664	-3.82671	0.0291169	0.480317
NC_057803.1	685520737	685523739	3003	+	LOC123088134	TraesCS4A02G410300	XM_044510297.1	mitochondrial import inner membrane translocase subunit TIM22-3-like	XP_044366232.1	5.4393	0.00129603	0.0708983	1.98621	0.222613	0.709446	6.25685	0.000215103	0.0527662	-3.45309	0.0225129	0.995031	0.817556	0.493886	0.922148	4.27064	0.00454276	0.230965
NC_057803.1	693557594	693560596	3003	+	LOC123088190	TraesCS4A02G420600	XM_044510381.1	magnesium protoporphyrin IX methyltransferase, chloroplastic-like	XP_044366316.1	-1.50816	0.0737776	0.534059	0.286952	0.710743	0.931042	0.818969	0.286767	0.868845	1.79511	0.0338918	1	2.32713	0.00594996	0.260565	0.532017	0.487727	0.893065
NC_057803.1	693558801	693561803	3003	+	LOC123088191	NA	XM_044510382.1	uncharacterized protein LOC123088191	XP_044366317.1	-1.50816	0.0737776	0.534059	0.286952	0.710743	0.931042	0.818969	0.286767	0.868845	1.79511	0.0338918	1	2.32713	0.00594996	0.260565	0.532017	0.487727	0.893065
NC_057803.1	706646978	706649980	3003	+	LOC123088256	NA	XM_044510456.1	uncharacterized protein LOC123088256	XP_044366391.1	1.39231	0.117841	0.634073	-0.0158271	0.985917	0.998431	-1.69764	0.0798649	0.612982	-1.40814	0.117272	1	-3.08995	0.00169827	0.161675	-1.68181	0.0853779	0.667817
NC_057803.1	706646978	706649980	3003	+	LOC123088256	NA	XM_044510457.1	uncharacterized protein LOC123088256	XP_044366392.1	1.39231	0.117841	0.634073	-0.0158271	0.985917	0.998431	-1.69764	0.0798649	0.612982	-1.40814	0.117272	1	-3.08995	0.00169827	0.161675	-1.68181	0.0853779	0.667817
NC_057803.1	706646978	706649980	3003	+	LOC123088256	NA	XM_044510455.1	uncharacterized protein LOC123088256	XP_044366390.1	1.39231	0.117841	0.634073	-0.0158271	0.985917	0.998431	-1.69764	0.0798649	0.612982	-1.40814	0.117272	1	-3.08995	0.00169827	0.161675	-1.68181	0.0853779	0.667817
NC_057803.1	706646978	706649980	3003	+	LOC123088256	NA	XM_044510454.1	uncharacterized protein LOC123088256	XP_044366389.1	1.39231	0.117841	0.634073	-0.0158271	0.985917	0.998431	-1.69764	0.0798649	0.612982	-1.40814	0.117272	1	-3.08995	0.00169827	0.161675	-1.68181	0.0853779	0.667817
NC_057803.1	706646978	706649980	3003	+	LOC123088256	NA	XM_044510458.1	uncharacterized protein LOC123088256	XP_044366393.1	1.39231	0.117841	0.634073	-0.0158271	0.985917	0.998431	-1.69764	0.0798649	0.612982	-1.40814	0.117272	1	-3.08995	0.00169827	0.161675	-1.68181	0.0853779	0.667817
NC_057803.1	708557485	708560487	3003	+	LOC123088266	NA	XM_044510463.1	uncharacterized protein LOC123088266	XP_044366398.1	1.99746	0.0374072	0.393675	2.81525	0.00369204	0.102336	1.45775	0.125873	0.718732	0.817791	0.361803	1	-0.539715	0.552304	0.933553	-1.35751	0.134282	0.736679
NC_057803.1	716735315	716738317	3003	+	LOC123088312	NA	XM_044510505.1	uncharacterized protein LOC123088312	XP_044366440.1	6.62689	0.00154967	0.0772464	6.65926	0.00148167	0.0631653	5.66929	0.00502785	0.178475	0.0323694	0.983563	1	-0.9576	0.546349	0.932477	-0.98997	0.532584	0.903907
NC_057803.1	746413735	746416737	3003	+	LOC123088563	TraesCS4A02G482000	XM_044510769.1	scarecrow-like protein 22	XP_044366704.1	2.05231	0.0587601	0.485622	1.06977	0.326544	0.781056	3.09103	0.0049794	0.177596	-0.982545	0.346881	1	1.03871	0.302493	0.869077	2.02126	0.0537746	0.589715
NC_057803.1	748662935	748665937	3003	+	LOC123088599	NA	XM_044510819.1	probable leucine-rich repeat receptor-like protein kinase At1g35710	XP_044366754.1	6.71811	5.65e-05	0.0184007	3.96734	0.0180933	0.244324	5.36332	0.00117839	0.0973265	-2.75077	0.0294358	1	-1.35479	0.241729	0.844304	1.39597	0.264467	0.822964
NC_057803.1	750702559	750705561	3003	+	LOC123088626	TraesCS4A02G492100	XM_044510836.1	disease resistance protein Pik-2-like	XP_044366771.1	1.02355	0.00485051	0.139612	0.833717	0.0214231	0.266918	-0.788113	0.035238	0.430646	-0.189828	0.595654	1	-1.81166	1.55e-06	0.0190512	-1.62183	1.58e-05	0.0450237
NC_057803.1	750708789	750711791	3003	+	LOC123088627	TraesCS4A02G492200	XM_044510837.1	F-box protein At4g00755-like	XP_044366772.1	1.08504	0.00473031	0.137813	0.149163	0.69743	0.927027	-0.335585	0.384297	0.903545	-0.935879	0.0148294	0.916768	-1.42063	0.000261967	0.0902145	-0.484748	0.210402	0.795425
NC_057804.1	583100916	583103918	3003	+	LOC123089278	TraesCS4B02G298400 | TraesCS4D02G297400	XM_044510996.1	probable flavin-containing monooxygenase 1	XP_044366931.1	-1.88403	0.238275	0.773794	-1.91676	0.226024	0.712459	-6.00241	0.00292623	0.141336	-0.0327326	0.984264	1	-4.11838	0.0331663	0.510819	-4.08565	0.0332285	0.503562
NC_057804.1	589848815	589851817	3003	+	LOC123089299	TraesCS4B02G303200	XM_044511012.1	uncharacterized protein LOC123089299	XP_044366947.1	-5.05974	0.031388	0.362254	1.92718	0.315089	0.774347	0.539556	0.772314	0.975428	6.98691	0.00570245	0.74562	5.59929	0.0197031	0.418369	-1.38762	0.462442	0.88574
NC_057804.1	601209844	601212846	3003	+	LOC123089351	NA	XM_044511052.1	protein bfr2-like	XP_044366987.1	7.55411	9.84e-06	0.01005	6.4229	0.000138742	0.0200548	5.82	0.000504342	0.0705542	-1.13121	0.326367	1	-1.73411	0.138276	0.767834	-0.602898	0.604076	0.921789
NC_057804.1	605665075	605668077	3003	+	LOC123089372	TraesCS4B02G316900	XM_044511071.1	probable inorganic phosphate transporter 1-12	XP_044367006.1	1.77827	0.231861	0.768927	0.84757	0.564001	0.883485	-4.99206	0.00929421	0.235039	-0.930696	0.522587	1	-6.77033	0.000751892	0.122767	-5.83963	0.00292378	0.194122
NC_057804.1	635650400	635653402	3003	+	LOC123089506	TraesCS4B02G342800	XM_044511171.1	DELLA protein SLR1-like	XP_044367106.1	5.0638	0.0178024	0.273765	6.28522	0.00532041	0.125145	5.217	0.0151184	0.294548	1.22142	0.502778	1	0.153192	0.932504	0.994158	-1.06823	0.553957	0.909485
NC_057804.1	666478236	666481238	3003	+	LOC123089810	NA	XM_044511385.1	ervatamin-B-like	XP_044367320.1	6.53635	0.00423309	0.130023	4.96364	0.0195325	0.254433	5.03787	0.0180552	0.318024	-1.5727	0.392093	1	-1.49848	0.412449	0.902062	0.0742291	0.967184	0.996452
NC_057804.1	666506650	666509652	3003	+	LOC123089811	TraesCS4B02G390100	XM_044511386.1	ervatamin-B-like	XP_044367321.1	-0.537022	0.763029	0.962634	-2.7152	0.158304	0.642158	-5.98503	0.00779724	0.217254	-2.17818	0.252942	1	-5.44801	0.0134863	0.362807	-3.26982	0.100351	0.694093
NC_057804.1	46813293	46816295	3003	+	LOC123089941	TraesCS4B02G054900	XM_044511471.1	alanine--tRNA ligase-like	XP_044367406.1	6.47503	0.00034846	0.0389486	7.0565	0.000115153	0.0186542	4.5326	0.00969407	0.239754	0.581468	0.64887	1	-1.94242	0.150717	0.780717	-2.52389	0.0643403	0.620292
NC_057804.1	91377270	91380272	3003	+	LOC123089991	TraesCS4B02G087900 | TraesCS3B02G231500	XM_044511498.1	uncharacterized protein LOC123089991	XP_044367433.1	-3.6495	0.000327376	0.0379446	-0.0620663	0.939282	0.988499	0.178088	0.825941	0.982912	3.58743	0.000425431	0.556975	3.82758	0.000169868	0.0818631	0.240154	0.768018	0.958102
NC_057804.1	474403639	474406641	3003	+	LOC123090166	NA	XM_044511591.1	uncharacterized protein LOC123090166	XP_044367526.1	-0.809957	0.602288	0.926058	-1.23008	0.433155	0.833001	-6.14215	0.0027814	0.13829	-0.420118	0.789832	1	-5.33219	0.00806148	0.293992	-4.91208	0.0134313	0.356598
NC_057804.1	474403639	474406641	3003	+	LOC123090166	NA	XM_044511591.1	uncharacterized protein LOC123090166	XP_044367526.1	1.94243	0.071161	0.526327	1.34659	0.211288	0.698934	3.25226	0.00255862	0.13386	-0.595845	0.556725	1	1.30983	0.181988	0.807763	1.90567	0.0570303	0.599994
NC_057804.1	557141266	557144268	3003	+	LOC123090208	NA	XM_044511617.1	proline-rich protein 36-like	XP_044367552.1	2.83757	0.0805433	0.553636	2.95288	0.0697537	0.474254	-1.86394	0.28375	0.867608	0.115308	0.938321	1	-4.70151	0.0102829	0.324942	-4.81682	0.00876108	0.300223
NC_057804.1	559173300	559176302	3003	+	LOC123090211	NA	XM_044511619.1	uncharacterized protein LOC123090211	XP_044367554.1	4.44661	0.00163772	0.0792989	5.01348	0.000455149	0.0348177	3.24678	0.018865	0.324821	0.566879	0.620198	1	-1.19983	0.30689	0.870662	-1.76671	0.134658	0.737117
NC_057804.1	15709955	15712957	3003	+	LOC123090614	TraesCS4B02G019000	XM_044511932.1	TLC domain-containing protein 4-like	XP_044367867.1	-3.3367	0.000748998	0.0547938	-1.94502	0.0250001	0.288994	0.615907	0.434549	0.916768	1.39167	0.18295	1	3.9526	6.89e-05	0.0647772	2.56093	0.0033791	0.206011
NC_057804.1	15709955	15712957	3003	+	LOC123090614	TraesCS4B02G019000	XM_044511933.1	TLC domain-containing protein 4-like	XP_044367868.1	-3.3367	0.000748998	0.0547938	-1.94502	0.0250001	0.288994	0.615907	0.434549	0.916768	1.39167	0.18295	1	3.9526	6.89e-05	0.0647772	2.56093	0.0033791	0.206011
NC_057804.1	17134775	17137777	3003	+	LOC123090630	NA	XM_044511949.1	serine/arginine repetitive matrix protein 1-like isoform X2	XP_044367884.1	-2.71959	0.00451957	0.134672	-2.60102	0.00583004	0.131319	-0.307862	0.72111	0.967351	0.118565	0.902481	1	2.41172	0.0113298	0.338328	2.29316	0.0144656	0.366861
NC_057804.1	17134775	17137777	3003	+	LOC123090630	NA	XM_044511948.1	serine/arginine repetitive matrix protein 1-like isoform X1	XP_044367883.1	-2.71959	0.00451957	0.134672	-2.60102	0.00583004	0.131319	-0.307862	0.72111	0.967351	0.118565	0.902481	1	2.41172	0.0113298	0.338328	2.29316	0.0144656	0.366861
NC_057804.1	18780592	18783594	3003	+	LOC123090649	TraesCS4B02G023600	XM_044511966.1	E3 ubiquitin-protein ligase RNF185-like	XP_044367901.1	1.76745	0.284081	0.804586	1.48447	0.365679	0.801331	-4.91688	0.0153719	0.296618	-0.28298	0.859816	1	-6.68432	0.00196119	0.171372	-6.40134	0.00276699	0.18964
NC_057804.1	27314231	27317233	3003	+	LOC123090746	TraesCS4B02G032800	XM_044512080.1	histone H3.v1-like	XP_044368015.1	1.91425	0.268458	0.794105	0.240511	0.88658	0.976663	-4.76706	0.0210524	0.341805	-1.67374	0.330312	1	-6.68131	0.00265156	0.191818	-5.00757	0.0164531	0.38687
NC_057804.1	41770047	41773049	3003	+	LOC123090882	NA	XM_044512239.1	UV-B-induced protein At3g17800, chloroplastic-like	XP_044368174.1	-1.20223	0.199749	0.740793	-2.17568	0.0258674	0.293917	0.419063	0.638631	0.954871	-0.973457	0.327245	1	1.62129	0.0851303	0.687801	2.59475	0.0083527	0.294618
NC_057804.1	93512762	93515764	3003	+	LOC123091224	NA	XM_044512666.1	probable serine/threonine-protein kinase At1g54610	XP_044368601.1	4.03205	0.0017475	0.0818159	4.31251	0.000826023	0.0470263	3.85404	0.00261056	0.134843	0.28046	0.787334	1	-0.17801	0.864301	0.985529	-0.458471	0.657928	0.933891
NC_057804.1	93512762	93515764	3003	+	LOC123091224	NA	XM_044512667.1	probable serine/threonine-protein kinase At1g54610	XP_044368602.1	4.03205	0.0017475	0.0818159	4.31251	0.000826023	0.0470263	3.85404	0.00261056	0.134843	0.28046	0.787334	1	-0.17801	0.864301	0.985529	-0.458471	0.657928	0.933891
NC_057804.1	104726922	104729924	3003	+	LOC123091300	TraesCS4B02G097200	XM_044512777.1	very-long-chain aldehyde decarbonylase GL1-10-like	XP_044368712.1	5.20371	0.00213971	0.0908203	4.01781	0.0146946	0.218868	2.04865	0.207419	0.819309	-1.1859	0.385644	1	-3.15506	0.0343328	0.516411	-1.96916	0.175474	0.773264
NC_057804.1	127513845	127516847	3003	+	LOC123091430	TraesCS4B02G110800	XM_044512936.1	uncharacterized protein LOC123091430	XP_044368871.1	-2.08809	0.0844263	0.563403	0.0581918	0.956307	0.992123	1.72672	0.105434	0.677509	2.14628	0.0771175	1	3.81481	0.00198332	0.171858	1.66853	0.118471	0.718558
NC_057804.1	133196107	133199109	3003	+	LOC123091465	TraesCS4B02G114500	XM_044512992.1	uncharacterized protein LOC123091465	XP_044368927.1	1.01434	0.337569	0.834681	-2.97073	0.0177642	0.24204	-1.15655	0.29044	0.870312	-3.98507	0.00177934	0.643811	-2.17089	0.0510244	0.592837	1.81418	0.150739	0.753084
NC_057795.1	384881237	384884239	3003	+	LOC123091583	TraesCS1B02G208800	XM_044513141.1	uncharacterized protein LOC123091583	XP_044369076.1	1.60922	0.252704	0.78399	4.74578	0.000579083	0.0391652	3.45663	0.0103808	0.247226	3.13656	0.012847	0.887754	1.84741	0.136406	0.765567	-1.28915	0.252125	0.817327
NC_057804.1	217300205	217303207	3003	+	LOC123091841	TraesCS4B02G148300	XM_044513441.1	uncharacterized protein LOC123091841 isoform X1	XP_044369376.1	3.68264	0.000527866	0.0469384	1.79439	0.0897485	0.526251	2.52734	0.0155796	0.298381	-1.88825	0.0491286	1	-1.15529	0.211051	0.827147	0.732957	0.442155	0.879697
NC_057804.1	217300117	217303119	3003	+	LOC123091841	TraesCS4B02G148300	XM_044513442.1	uncharacterized protein LOC123091841 isoform X2	XP_044369377.1	3.68264	0.000527866	0.0469384	1.79439	0.0897485	0.526251	2.52734	0.0155796	0.298381	-1.88825	0.0491286	1	-1.15529	0.211051	0.827147	0.732957	0.442155	0.879697
NC_057794.1	56024582	56027584	3003	+	LOC123091848	TraesCS1A02G070800	XM_044513471.1	BTB/POZ and MATH domain-containing protein 2-like	XP_044369406.1	5.63832	0.000923088	0.0606368	5.73454	0.00072268	0.0439711	6.57538	0.000120336	0.0429137	0.0962158	0.936323	1	0.937053	0.434729	0.908021	0.840837	0.478491	0.890583
NC_057804.1	229246996	229249998	3003	+	LOC123091874	NA	XM_044513479.1	uncharacterized protein LOC123091874	XP_044369414.1	0.976928	0.217394	0.756847	1.66961	0.0360374	0.347665	-0.65719	0.415762	0.912106	0.69268	0.372983	1	-1.63412	0.0447271	0.566581	-2.3268	0.0046685	0.233623
NC_057804.1	248660501	248663503	3003	+	LOC123091924	TraesCS4B02G152100	XM_044513543.1	1-phosphatidylinositol-3-phosphate 5-kinase FAB1B-like isoform X1	XP_044369478.1	3.69443	0.00987011	0.20189	3.24207	0.0224297	0.273238	3.94671	0.00584763	0.191004	-0.452357	0.709806	1	0.252282	0.833289	0.981818	0.704639	0.55904	0.910649
NC_057804.1	248660501	248663503	3003	+	LOC123091924	TraesCS4B02G152100	XM_044513544.1	1-phosphatidylinositol-3-phosphate 5-kinase FAB1B-like isoform X1	XP_044369479.1	3.69443	0.00987011	0.20189	3.24207	0.0224297	0.273238	3.94671	0.00584763	0.191004	-0.452357	0.709806	1	0.252282	0.833289	0.981818	0.704639	0.55904	0.910649
NC_057804.1	248660501	248663503	3003	+	LOC123091924	TraesCS4B02G152100	XM_044513540.1	1-phosphatidylinositol-3-phosphate 5-kinase FAB1B-like isoform X1	XP_044369475.1	3.69443	0.00987011	0.20189	3.24207	0.0224297	0.273238	3.94671	0.00584763	0.191004	-0.452357	0.709806	1	0.252282	0.833289	0.981818	0.704639	0.55904	0.910649
NC_057804.1	248660501	248663503	3003	+	LOC123091924	TraesCS4B02G152100	XM_044513541.1	1-phosphatidylinositol-3-phosphate 5-kinase FAB1B-like isoform X1	XP_044369476.1	3.69443	0.00987011	0.20189	3.24207	0.0224297	0.273238	3.94671	0.00584763	0.191004	-0.452357	0.709806	1	0.252282	0.833289	0.981818	0.704639	0.55904	0.910649
NC_057804.1	248660501	248663503	3003	+	LOC123091924	TraesCS4B02G152100	XM_044513545.1	1-phosphatidylinositol-3-phosphate 5-kinase FAB1B-like isoform X2	XP_044369480.1	3.69443	0.00987011	0.20189	3.24207	0.0224297	0.273238	3.94671	0.00584763	0.191004	-0.452357	0.709806	1	0.252282	0.833289	0.981818	0.704639	0.55904	0.910649
NC_057804.1	317318152	317321154	3003	+	LOC123092084	NA	XM_044513766.1	vacuolar cation/proton exchanger 2-like isoform X1	XP_044369701.1	5.44955	0.00455807	0.135214	6.86669	0.000589376	0.0395292	4.72541	0.0117987	0.262749	1.41715	0.343518	1	-0.72414	0.630655	0.948002	-2.14129	0.161128	0.76258
NC_057804.1	317318152	317321154	3003	+	LOC123092084	NA	XM_044513767.1	vacuolar cation/proton exchanger 2-like isoform X2	XP_044369702.1	5.44955	0.00455807	0.135214	6.86669	0.000589376	0.0395292	4.72541	0.0117987	0.262749	1.41715	0.343518	1	-0.72414	0.630655	0.948002	-2.14129	0.161128	0.76258
NC_057804.1	344622678	344625680	3003	+	LOC123092135	TraesCS4B02G164900	XM_044513819.1	protein ABERRANT POLLEN TRANSMISSION 1-like isoform X1	XP_044369754.1	7.11278	2.71e-05	0.0140299	6.05448	0.000306314	0.0285571	3.78484	0.0237704	0.360886	-1.05831	0.360391	1	-3.32794	0.0100125	0.321341	-2.26963	0.0742278	0.645
NC_057804.1	344622678	344625680	3003	+	LOC123092135	TraesCS4B02G164900	XM_044513820.1	protein ABERRANT POLLEN TRANSMISSION 1-like isoform X2	XP_044369755.1	7.11278	2.71e-05	0.0140299	6.05448	0.000306314	0.0285571	3.78484	0.0237704	0.360886	-1.05831	0.360391	1	-3.32794	0.0100125	0.321341	-2.26963	0.0742278	0.645
NC_057804.1	376967823	376970825	3003	+	LOC123092238	TraesCS4B02G172600	XM_044513942.1	COP1-interacting protein 7-like isoform X1	XP_044369877.1	0.134069	0.876602	0.983251	0.872841	0.307237	0.76993	-1.67464	0.0683825	0.57675	0.738772	0.390778	1	-1.80871	0.0512092	0.59358	-2.54748	0.00613587	0.258041
NC_057804.1	376967823	376970825	3003	+	LOC123092238	TraesCS4B02G172600	XM_044513943.1	COP1-interacting protein 7-like isoform X2	XP_044369878.1	0.134069	0.876602	0.983251	0.872841	0.307237	0.76993	-1.67464	0.0683825	0.57675	0.738772	0.390778	1	-1.80871	0.0512092	0.59358	-2.54748	0.00613587	0.258041
NC_057804.1	376967823	376970825	3003	+	LOC123092238	TraesCS4B02G172600	XM_044513944.1	proteoglycan 4-like isoform X3	XP_044369879.1	0.134069	0.876602	0.983251	0.872841	0.307237	0.76993	-1.67464	0.0683825	0.57675	0.738772	0.390778	1	-1.80871	0.0512092	0.59358	-2.54748	0.00613587	0.258041
NC_057804.1	412829878	412832880	3003	+	LOC123092426	NA	XM_044514203.1	uncharacterized protein LOC123092426 isoform X4	XP_044370138.1	-0.513162	0.645663	0.936714	-0.0867179	0.936925	0.987993	-6.16006	0.000205591	0.0520148	0.426445	0.704879	1	-5.6469	0.000743023	0.122626	-6.07334	0.00026558	0.0893433
NC_057804.1	412830301	412833303	3003	+	LOC123092426	NA	XM_044514202.1	uncharacterized protein LOC123092426 isoform X3	XP_044370137.1	-0.513162	0.645663	0.936714	-0.0867179	0.936925	0.987993	-6.16006	0.000205591	0.0520148	0.426445	0.704879	1	-5.6469	0.000743023	0.122626	-6.07334	0.00026558	0.0893433
NC_057804.1	412828523	412831525	3003	+	LOC123092426	NA	XM_044514201.1	uncharacterized protein LOC123092426 isoform X2	XP_044370136.1	-0.513162	0.645663	0.936714	-0.0867179	0.936925	0.987993	-6.16006	0.000205591	0.0520148	0.426445	0.704879	1	-5.6469	0.000743023	0.122626	-6.07334	0.00026558	0.0893433
NC_057804.1	412828523	412831525	3003	+	LOC123092426	NA	XM_044514200.1	uncharacterized protein LOC123092426 isoform X2	XP_044370135.1	-0.513162	0.645663	0.936714	-0.0867179	0.936925	0.987993	-6.16006	0.000205591	0.0520148	0.426445	0.704879	1	-5.6469	0.000743023	0.122626	-6.07334	0.00026558	0.0893433
NC_057804.1	412828523	412831525	3003	+	LOC123092426	NA	XM_044514198.1	uncharacterized protein LOC123092426 isoform X1	XP_044370133.1	-0.513162	0.645663	0.936714	-0.0867179	0.936925	0.987993	-6.16006	0.000205591	0.0520148	0.426445	0.704879	1	-5.6469	0.000743023	0.122626	-6.07334	0.00026558	0.0893433
NC_057804.1	412828523	412831525	3003	+	LOC123092426	NA	XM_044514199.1	uncharacterized protein LOC123092426 isoform X1	XP_044370134.1	-0.513162	0.645663	0.936714	-0.0867179	0.936925	0.987993	-6.16006	0.000205591	0.0520148	0.426445	0.704879	1	-5.6469	0.000743023	0.122626	-6.07334	0.00026558	0.0893433
NC_057804.1	431816310	431819312	3003	+	LOC123092549	TraesCS4B02G202100	XM_044514348.1	uncharacterized protein LOC123092549	XP_044370283.1	-0.416063	0.792681	0.968748	-6.24841	0.00355687	0.100399	-0.950493	0.550354	0.940896	-5.83234	0.00601211	0.754391	-0.53443	0.737869	0.966786	5.29791	0.0111352	0.330233
NC_057804.1	454784907	454787909	3003	+	LOC123092679	TraesCS4B02G215800	XM_044514501.1	ethylene-responsive transcription factor ERF014-like	XP_044370436.1	-2.64076	0.00793566	0.179852	-0.00189394	0.998329	1	-0.192558	0.822081	0.982232	2.63887	0.00814592	0.804125	2.44821	0.0140358	0.368126	-0.190664	0.824358	0.969726
NC_057804.1	461024608	461027610	3003	+	LOC123092711	TraesCS4D02G219400 | TraesCS4B02G219200	XM_044514532.1	uncharacterized protein LOC123092711 isoform X2	XP_044370467.1	3.52072	0.0101541	0.205094	2.93304	0.0299555	0.3168	-0.691378	0.636234	0.95453	-0.587678	0.62561	1	-4.21209	0.00382715	0.219926	-3.62442	0.0118012	0.338285
NC_057804.1	461024315	461027317	3003	+	LOC123092711	TraesCS4D02G219400 | TraesCS4B02G219200	XM_044514531.1	uncharacterized protein LOC123092711 isoform X1	XP_044370466.1	3.52072	0.0101541	0.205094	2.93304	0.0299555	0.3168	-0.691378	0.636234	0.95453	-0.587678	0.62561	1	-4.21209	0.00382715	0.219926	-3.62442	0.0118012	0.338285
NC_057804.1	462483225	462486227	3003	+	LOC123092719	TraesCS4B02G220200	XM_044514540.1	phosphoenolpyruvate carboxykinase (ATP)-like	XP_044370475.1	5.31985	0.0165835	0.263901	6.20192	0.00740181	0.149647	4.38251	0.0375727	0.444398	0.882071	0.640118	1	-0.937338	0.621437	0.946284	-1.81941	0.345015	0.852156
NC_057804.1	480434175	480437177	3003	+	LOC123092831	NA	XM_044514679.1	uncharacterized protein LOC123092831	XP_044370614.1	2.66527	0.168554	0.706743	1.1161	0.546785	0.877087	-4.48922	0.0360854	0.435739	-1.54916	0.40491	1	-7.15449	0.00303714	0.201916	-5.60532	0.0130694	0.352569
NC_057804.1	507587146	507590148	3003	+	LOC123092969	TraesCS4B02G245800	XM_044514837.1	MADS-box transcription factor 1-like	XP_044370772.1	4.36082	0.0136507	0.238195	6.96622	0.000139632	0.0201188	5.05106	0.00422079	0.165766	2.6054	0.0624993	1	0.69024	0.615699	0.945233	-1.91516	0.150285	0.752781
NC_057804.1	541040873	541043875	3003	+	LOC123093163	TraesCS4B02G268000	XM_044515074.1	5'-3' exoribonuclease-like	XP_044371009.1	5.53804	0.00128956	0.0707208	7.32159	3.09e-05	0.0105408	5.605	0.00107122	0.0936025	1.78354	0.151027	1	0.0669613	0.956746	0.997249	-1.71658	0.16189	0.763332
NC_057804.1	566122248	566125250	3003	+	LOC123093288	TraesCS4B02G283600	XM_044515208.1	major facilitator superfamily domain-containing protein 12-like	XP_044371143.1	5.91405	0.00190814	0.0857561	6.84714	0.000449594	0.0345841	6.28061	0.00106706	0.0934658	0.933086	0.513217	1	0.366555	0.796419	0.976198	-0.566531	0.687362	0.940294
NC_057804.1	8575771	8578773	3003	+	LOC123094182	TraesCS4B02G010900	XM_044516241.1	histidine-containing phosphotransfer protein 2-like isoform X1	XP_044372176.1	5.66355	0.000251849	0.0338629	3.60915	0.0160419	0.229531	1.75386	0.254327	0.853142	-2.0544	0.0959965	1	-3.90969	0.00440316	0.230776	-1.85529	0.162595	0.763684
NC_057804.1	8575771	8578773	3003	+	LOC123094182	TraesCS4B02G010900	XM_044516242.1	histidine-containing phosphotransfer protein 2-like isoform X2	XP_044372177.1	5.66355	0.000251849	0.0338629	3.60915	0.0160419	0.229531	1.75386	0.254327	0.853142	-2.0544	0.0959965	1	-3.90969	0.00440316	0.230776	-1.85529	0.162595	0.763684
NC_057804.1	8775280	8778282	3003	+	LOC123094187	TraesCS4B02G011500	XM_044516246.1	histidine-containing phosphotransfer protein 2-like	XP_044372181.1	6.80843	0.000335474	0.038315	5.95181	0.00137852	0.0610043	5.63276	0.0022496	0.126909	-0.85662	0.5324	1	-1.17567	0.393534	0.897064	-0.319051	0.816577	0.96838
NC_057804.1	17688000	17691002	3003	+	LOC123094232	NA	XM_044516285.1	pectinesterase 3-like	XP_044372220.1	2.3581	0.00124199	0.0695551	2.12838	0.00341067	0.0981851	0.856762	0.235626	0.84113	-0.229715	0.735843	1	-1.50134	0.0327823	0.508708	-1.27162	0.0697753	0.634415
NC_057804.1	18227904	18230906	3003	+	LOC123094235	TraesCS4B02G022500	XM_044516287.1	uncharacterized protein LOC123094235	XP_044372222.1	5.33201	0.00260823	0.100321	6.18136	0.000539671	0.0379167	4.58201	0.00873662	0.228621	0.84935	0.514823	1	-0.749993	0.575306	0.937719	-1.59934	0.228566	0.804499
NC_057804.1	18519744	18522746	3003	+	LOC123094239	TraesCS4B02G022800	XM_044516292.1	uncharacterized protein LOC123094239	XP_044372227.1	5.90897	0.00303492	0.108524	0	1	1	6.29096	0.00178882	0.115882	-5.90897	0.00442531	0.713909	0.381991	0.801934	0.977117	6.29096	0.00263813	0.186387
NC_057795.1	542281935	542284937	3003	+	LOC123094251	TraesCS1B02G312000 | TraesCS1A02G302200	XM_044516307.1	V-type proton ATPase subunit E-like	XP_044372242.1	-2.10244	0.123956	0.64447	-4.33141	0.00641119	0.138315	-6.21557	0.000580796	0.074405	-2.22898	0.168982	1	-4.11313	0.0223053	0.439703	-1.88415	0.254416	0.818252
NC_057804.1	22699634	22702636	3003	+	LOC123094260	TraesCS4B02G026500	XM_044516310.1	protein NUCLEAR FUSION DEFECTIVE 4-like	XP_044372245.1	2.70854	0.105366	0.610484	4.6093	0.00876193	0.164189	3.36038	0.0463431	0.488873	1.90075	0.216633	1	0.651838	0.665696	0.954323	-1.24892	0.402739	0.86864
NC_057804.1	80103118	80106120	3003	+	LOC123094497	NA	XM_044516487.1	uncharacterized protein LOC123094497	XP_044372422.1	0.557662	0.457901	0.883856	-2.4836	0.00390318	0.105619	-1.77692	0.0285071	0.390376	-3.04127	0.000461972	0.561487	-2.33459	0.0043857	0.230485	0.706681	0.43243	0.876878
NC_057804.1	83023414	83026416	3003	+	LOC123094510	TraesCS4B02G081600	XM_044516498.1	B3 domain-containing protein Os03g0620400-like isoform X1	XP_044372433.1	3.69956	0.00179516	0.0830453	4.99548	2.52e-05	0.00976677	4.25705	0.000292325	0.0593864	1.29593	0.167952	1	0.557491	0.551838	0.9335	-0.738435	0.418338	0.873085
NC_057804.1	83023414	83026416	3003	+	LOC123094510	TraesCS4B02G081600	XM_044516500.1	B3 domain-containing protein Os03g0620400-like isoform X1	XP_044372435.1	3.69956	0.00179516	0.0830453	4.99548	2.52e-05	0.00976677	4.25705	0.000292325	0.0593864	1.29593	0.167952	1	0.557491	0.551838	0.9335	-0.738435	0.418338	0.873085
NC_057804.1	83023814	83026816	3003	+	LOC123094510	TraesCS4B02G081600	XM_044516501.1	B3 domain-containing protein Os03g0620400-like isoform X2	XP_044372436.1	3.69956	0.00179516	0.0830453	4.99548	2.52e-05	0.00976677	4.25705	0.000292325	0.0593864	1.29593	0.167952	1	0.557491	0.551838	0.9335	-0.738435	0.418338	0.873085
NC_057804.1	83023414	83026416	3003	+	LOC123094510	TraesCS4B02G081600	XM_044516499.1	B3 domain-containing protein Os03g0620400-like isoform X1	XP_044372434.1	3.69956	0.00179516	0.0830453	4.99548	2.52e-05	0.00976677	4.25705	0.000292325	0.0593864	1.29593	0.167952	1	0.557491	0.551838	0.9335	-0.738435	0.418338	0.873085
NC_057804.1	112299418	112302420	3003	+	LOC123094585	NA	XM_044516560.1	probable monogalactosyldiacylglycerol synthase 2, chloroplastic isoform X1	XP_044372495.1	-3.22505	0.0093346	0.195709	0.651209	0.505646	0.862537	-0.60116	0.548408	0.94057	3.87626	0.00182394	0.645711	2.62389	0.0365237	0.526995	-1.25237	0.212494	0.796605
NC_057804.1	112299418	112302420	3003	+	LOC123094585	NA	XM_044516561.1	probable monogalactosyldiacylglycerol synthase 2, chloroplastic isoform X2	XP_044372496.1	-3.22505	0.0093346	0.195709	0.651209	0.505646	0.862537	-0.60116	0.548408	0.94057	3.87626	0.00182394	0.645711	2.62389	0.0365237	0.526995	-1.25237	0.212494	0.796605
NC_057804.1	436797787	436800789	3003	+	LOC123094953	TraesCS4B02G205600	XM_044516810.1	uncharacterized protein Mb0911c-like	XP_044372745.1	-1.17279	0.31963	0.825385	-0.106088	0.925522	0.985365	-6.49192	0.000143772	0.045808	1.0667	0.368204	1	-5.31913	0.00194843	0.171144	-6.38583	0.000190205	0.0816144
NC_057804.1	483138306	483141308	3003	+	LOC123095027	TraesCS4B02G232700	XM_044516862.1	peroxidase N-like	XP_044372797.1	6.30499	2.27e-05	0.0132861	7.02673	1.89e-06	0.00363318	6.66008	6.33e-06	0.019308	0.721742	0.442836	1	0.355085	0.70519	0.960946	-0.366657	0.690784	0.941062
NC_057805.1	11306332	11309334	3003	+	LOC123095704	TraesCS4D02G025100	XM_044517254.1	protein saal1-like	XP_044373189.1	-0.723743	0.631399	0.933324	-5.50539	0.00601919	0.133473	1.3168	0.372675	0.900544	-4.78164	0.0161879	0.930763	2.04054	0.184266	0.809785	6.82219	0.000964064	0.131258
NC_057805.1	44983615	44986617	3003	+	LOC123096070	TraesCS4D02G068900	XM_044517666.1	protein DETOXIFICATION 29-like	XP_044373601.1	6.35743	0.00663475	0.164551	3.60966	0.0743309	0.487234	4.5278	0.0335982	0.421515	-2.74776	0.17391	1	-1.82963	0.344404	0.882716	0.918132	0.634032	0.928529
NC_057805.1	48431028	48434030	3003	+	LOC123096099	TraesCS4D02G073300	XM_044517703.1	receptor protein kinase-like protein ZAR1	XP_044373638.1	2.27543	0.133326	0.659306	1.50534	0.311741	0.772201	-4.99884	0.00947306	0.237161	-0.770096	0.595149	1	-7.27427	0.000378066	0.101554	-6.50417	0.00116987	0.13964
NC_057805.1	48527000	48530002	3003	+	LOC123096102	TraesCS4D02G073500	XM_044517705.1	thioredoxin-like protein CITRX, chloroplastic	XP_044373640.1	2.91747	0.12348	0.643717	6.17237	0.00523851	0.12409	5.6643	0.00873914	0.228621	3.2549	0.0989154	1	2.74683	0.156673	0.786838	-0.508076	0.771636	0.95883
NC_057805.1	51794058	51797060	3003	+	LOC123096132	TraesCS4D02G076900	XM_044517756.1	cyclin-A3-1-like	XP_044373691.1	-0.781304	0.428534	0.873425	-2.85641	0.00980271	0.174903	0.754578	0.427128	0.914781	-2.07511	0.0641753	1	1.53588	0.121474	0.747623	3.61099	0.00125664	0.143321
NC_057805.1	77444218	77447220	3003	+	LOC123096319	TraesCS4D02G099800	XM_044518019.1	F-box/LRR-repeat protein At3g03360-like isoform X2	XP_044373954.1	6.19289	0.000215628	0.0316818	6.61496	7.95e-05	0.0160843	4.38787	0.00840945	0.224728	0.422075	0.712635	1	-1.80501	0.139322	0.7689	-2.22709	0.0682713	0.630476
NC_057805.1	77444218	77447220	3003	+	LOC123096319	TraesCS4D02G099800	XM_044518018.1	putative F-box/LRR-repeat protein At3g28410 isoform X1	XP_044373953.1	6.19289	0.000215628	0.0316818	6.61496	7.95e-05	0.0160843	4.38787	0.00840945	0.224728	0.422075	0.712635	1	-1.80501	0.139322	0.7689	-2.22709	0.0682713	0.630476
NC_057805.1	88077382	88080384	3003	+	LOC123096403	NA	XM_044518141.1	V-type proton ATPase 16 kDa proteolipid subunit	XP_044374076.1	6.25695	0.00531648	0.146703	5.26811	0.0141307	0.214097	4.0336	0.0454898	0.484787	-0.988847	0.582889	1	-2.22335	0.234724	0.840269	-1.23451	0.499773	0.895997
NC_057805.1	110292283	110295285	3003	+	LOC123096561	TraesCS4D02G125800	XM_044518331.1	protein ZINC INDUCED FACILITATOR-LIKE 1-like isoform X2	XP_044374266.1	6.63134	0.000296264	0.0362472	5.25822	0.00326779	0.0958923	4.69715	0.00789334	0.218316	-1.37312	0.304982	1	-1.93419	0.155745	0.785812	-0.56107	0.678674	0.938307
NC_057805.1	110293775	110296777	3003	+	LOC123096561	TraesCS4D02G125800	XM_044518332.1	protein ZINC INDUCED FACILITATOR-LIKE 1-like isoform X3	XP_044374267.1	6.63134	0.000296264	0.0362472	5.25822	0.00326779	0.0958923	4.69715	0.00789334	0.218316	-1.37312	0.304982	1	-1.93419	0.155745	0.785812	-0.56107	0.678674	0.938307
NC_057805.1	110293775	110296777	3003	+	LOC123096561	TraesCS4D02G125800	XM_044518330.1	protein ZINC INDUCED FACILITATOR-LIKE 1-like isoform X1	XP_044374265.1	6.63134	0.000296264	0.0362472	5.25822	0.00326779	0.0958923	4.69715	0.00789334	0.218316	-1.37312	0.304982	1	-1.93419	0.155745	0.785812	-0.56107	0.678674	0.938307
NC_057795.1	600048467	600051469	3003	+	LOC123096705	NA	XM_044518465.1	uncharacterized protein LOC123096705	XP_044374400.1	3.14875	0.0412913	0.412681	4.19014	0.0077701	0.153683	2.76512	0.0699293	0.58217	1.04139	0.440328	1	-0.383629	0.777475	0.973446	-1.42502	0.293084	0.833803
NC_057805.1	131309539	131312541	3003	+	LOC123096831	TraesCS4D02G143500	XM_044518604.1	pentatricopeptide repeat-containing protein At3g24000, mitochondrial-like	XP_044374539.1	-5.82271	0.00796209	0.180135	-0.833843	0.606121	0.897667	-4.00453	0.0337689	0.422558	4.98887	0.0207443	0.977824	1.81818	0.324577	0.87654	-3.17069	0.0868393	0.670989
NC_057805.1	320750483	320753485	3003	+	LOC123096939	NA	XM_044518734.1	uncharacterized protein LOC123096939	XP_044374669.1	5.90546	0.000957994	0.0618228	7.04545	0.00011263	0.018488	5.36831	0.00239116	0.130084	1.13999	0.378402	1	-0.537151	0.680251	0.956969	-1.67714	0.200188	0.789662
NC_057805.1	385550514	385553516	3003	+	LOC123096987	NA	XM_044518768.1	uncharacterized protein LOC123096987	XP_044374703.1	-6.7967	0.00229095	0.0940348	-1.09102	0.491012	0.85723	-4.1984	0.0220702	0.348742	5.70568	0.00866299	0.816707	2.59829	0.189635	0.813751	-3.10739	0.0797226	0.656867
NC_057805.1	437470406	437473408	3003	+	LOC123097038	NA	XM_044518815.1	uncharacterized protein LOC123097038	XP_044374750.1	6.42301	1.56e-05	0.0118696	7.42329	4.71e-07	0.00211601	6.26933	2.36e-05	0.0271982	1.00028	0.285229	1	-0.153678	0.870641	0.98648	-1.15395	0.215793	0.798137
NC_057805.1	170969687	170972689	3003	+	LOC123097085	TraesCS4D02G150800	XM_044518852.1	uncharacterized protein LOC123097085 isoform X3	XP_044374787.1	3.27195	0.00306952	0.109275	2.84274	0.00970778	0.173978	2.2978	0.0350552	0.429691	-0.429211	0.658507	1	-0.974152	0.319954	0.874959	-0.544941	0.578809	0.915632
NC_057805.1	195235324	195238326	3003	+	LOC123097263	TraesCS4D02G153400	XM_044518970.1	nicotianamine aminotransferase 1-like	XP_044374905.1	4.75461	0.0106705	0.210528	5.68829	0.00276283	0.0875954	6.45284	0.000856409	0.085555	0.933684	0.529095	1	1.69823	0.253161	0.849309	0.764544	0.594032	0.91931
NC_057805.1	195235324	195238326	3003	+	LOC123097263	TraesCS4D02G153400	XM_044518970.1	nicotianamine aminotransferase 1-like	XP_044374905.1	6.43112	0.00370302	0.121096	7.05572	0.00190486	0.0719149	4.22613	0.0351985	0.430421	0.624606	0.717329	1	-2.20498	0.224071	0.834602	-2.82959	0.126154	0.728406
NC_057805.1	304091124	304094126	3003	+	LOC123097583	TraesCS4D02G175300	XM_044519363.1	endoglucanase 9-like	XP_044375298.1	6.19169	0.000807104	0.0568428	6.49211	0.000476556	0.035533	4.53197	0.0111236	0.255016	0.300419	0.822419	1	-1.65972	0.235067	0.840585	-1.96014	0.161719	0.763199
NC_057805.1	305392278	305395280	3003	+	LOC123097592	TraesCS4D02G176000	XM_044519374.1	NAC domain-containing protein 92-like	XP_044375309.1	3.87111	0.0026282	0.100733	3.43302	0.00696376	0.144624	2.84955	0.0229763	0.355417	-0.438098	0.693043	1	-1.02157	0.361586	0.887329	-0.58347	0.601622	0.921081
NC_057805.1	334751428	334754430	3003	+	LOC123097740	TraesCS4D02G191200	XM_044519560.1	abscisic acid receptor PYL4-like	XP_044375495.1	5.33816	0.00642239	0.162018	6.48063	0.00139577	0.0613866	5.09431	0.00854561	0.226569	1.14246	0.461275	1	-0.243852	0.874866	0.98675	-1.38631	0.371422	0.860116
NC_057805.1	343176136	343179138	3003	+	LOC123097807	NA	XM_044519635.1	low temperature-induced protein lt101.2	XP_044375570.1	-4.72293	0.0342441	0.377491	1.71389	0.335291	0.785654	0.215053	0.901821	0.993869	6.43681	0.00632568	0.762683	4.93798	0.0280487	0.480123	-1.49883	0.396917	0.867148
NC_057805.1	346279168	346282170	3003	+	LOC123097821	TraesCS4D02G199500	XM_044519653.1	50S ribosomal protein L10, chloroplastic-like	XP_044375588.1	-3.44982	0.0079142	0.179516	-2.35283	0.0497419	0.407241	-1.56466	0.172137	0.783215	1.09699	0.400203	1	1.88516	0.140812	0.770317	0.788168	0.506883	0.897784
NC_057805.1	362793669	362796671	3003	+	LOC123097933	TraesCS4D02G210800	XM_044519780.1	tropinone reductase homolog At5g06060-like	XP_044375715.1	2.95449	0.00158862	0.0782496	2.20627	0.0170072	0.236368	2.12576	0.021151	0.342497	-0.748214	0.376681	1	-0.828725	0.327341	0.877503	-0.0805119	0.924319	0.988956
NC_057805.1	363667830	363670832	3003	+	LOC123097937	NA	XM_044519782.1	probable mannose-1-phosphate guanylyltransferase 1	XP_044375717.1	-1.99777	0.257676	0.787014	-1.28126	0.453522	0.841867	-6.11045	0.00490032	0.176444	0.716511	0.682171	1	-4.11267	0.0423829	0.556377	-4.82918	0.0200957	0.417801
NC_057805.1	363667830	363670832	3003	+	LOC123097937	NA	XM_044519783.1	probable mannose-1-phosphate guanylyltransferase 1	XP_044375718.1	-1.99777	0.257676	0.787014	-1.28126	0.453522	0.841867	-6.11045	0.00490032	0.176444	0.716511	0.682171	1	-4.11267	0.0423829	0.556377	-4.82918	0.0200957	0.417801
NC_057805.1	381665002	381668004	3003	+	LOC123098061	TraesCS4D02G224700	XM_044519937.1	flavonoid 3',5'-hydroxylase 1-like	XP_044375872.1	-0.20075	0.875686	0.982988	-3.5885	0.0178381	0.242562	0.508734	0.688317	0.962357	-3.38775	0.0255828	1	0.709485	0.580619	0.938914	4.09724	0.00752303	0.28181
NC_057805.1	399706415	399709417	3003	+	LOC123098176	TraesCS4D02G237600	XM_044520087.1	U-box domain-containing protein 75-like	XP_044376022.1	0.569722	0.50006	0.897689	1.28897	0.126986	0.597713	-1.50967	0.0907261	0.643333	0.719244	0.390454	1	-2.07939	0.0211843	0.430706	-2.79864	0.00213678	0.172472
NC_057805.1	402123258	402126260	3003	+	LOC123098192	TraesCS4D02G239700	XM_044520109.1	alpha,alpha-trehalose-phosphate synthase [UDP-forming] 6-like isoform X2	XP_044376044.1	3.57329	0.00977106	0.200798	4.1404	0.00307034	0.0928848	2.90664	0.032983	0.418033	0.567113	0.631351	1	-0.666653	0.577796	0.938198	-1.23377	0.302648	0.837614
NC_057805.1	402124782	402127784	3003	+	LOC123098192	TraesCS4D02G239700	XM_044520108.1	alpha,alpha-trehalose-phosphate synthase [UDP-forming] 6-like isoform X1	XP_044376043.1	3.57329	0.00977106	0.200798	4.1404	0.00307034	0.0928848	2.90664	0.032983	0.418033	0.567113	0.631351	1	-0.666653	0.577796	0.938198	-1.23377	0.302648	0.837614
NC_057805.1	402124782	402127784	3003	+	LOC123098192	TraesCS4D02G239700	XM_044520107.1	alpha,alpha-trehalose-phosphate synthase [UDP-forming] 6-like isoform X1	XP_044376042.1	3.57329	0.00977106	0.200798	4.1404	0.00307034	0.0928848	2.90664	0.032983	0.418033	0.567113	0.631351	1	-0.666653	0.577796	0.938198	-1.23377	0.302648	0.837614
NC_057805.1	426536347	426539349	3003	+	LOC123098347	NA	XM_044520321.1	uncharacterized protein LOC123098347	XP_044376256.1	2.72188	0.0474183	0.439802	4.35399	0.00160936	0.0657678	3.31388	0.0146727	0.290731	1.63211	0.167495	1	0.591999	0.615271	0.945145	-1.04011	0.361502	0.857601
NC_057805.1	429295531	429298533	3003	+	LOC123098374	NA	XM_044520345.1	ADP-ribosylation factor-like protein 8a	XP_044376280.1	3.08093	0.00615018	0.158529	3.7772	0.000718287	0.0438557	2.64303	0.018371	0.320933	0.69627	0.456519	1	-0.437904	0.646443	0.950726	-1.13417	0.227311	0.80375
NC_057805.1	441699007	441702009	3003	+	LOC123098457	TraesCS4D02G270600	XM_044520444.1	la-related protein 1B-like isoform X3	XP_044376379.1	-2.03907	0.0208294	0.296367	-0.00491143	0.994976	1	0.894083	0.242691	0.845987	2.03416	0.0219735	0.989022	2.93315	0.000907902	0.129722	0.898995	0.24395	0.812736
NC_057805.1	441699007	441702009	3003	+	LOC123098457	TraesCS4D02G270600	XM_044520442.1	la-related protein 1B-like isoform X1	XP_044376377.1	-2.03907	0.0208294	0.296367	-0.00491143	0.994976	1	0.894083	0.242691	0.845987	2.03416	0.0219735	0.989022	2.93315	0.000907902	0.129722	0.898995	0.24395	0.812736
NC_057805.1	441699007	441702009	3003	+	LOC123098457	TraesCS4D02G270600	XM_044520443.1	la-related protein 1B-like isoform X2	XP_044376378.1	-2.03907	0.0208294	0.296367	-0.00491143	0.994976	1	0.894083	0.242691	0.845987	2.03416	0.0219735	0.989022	2.93315	0.000907902	0.129722	0.898995	0.24395	0.812736
NC_057805.1	446634149	446637151	3003	+	LOC123098496	TraesCS4D02G275500	XM_044520496.1	transcription factor MTB1-like	XP_044376431.1	3.32487	0.00815792	0.182489	2.48663	0.0451115	0.38852	3.46731	0.00581057	0.190513	-0.838237	0.45477	1	0.142449	0.896646	0.989582	0.980686	0.379937	0.862702
NC_057805.1	463574358	463577360	3003	+	LOC123098638	TraesCS4D02G292000	XM_044520685.1	E3 ubiquitin-protein ligase SPL2-like	XP_044376620.1	4.77481	0.0238808	0.317649	6.03806	0.00699096	0.144932	6.15377	0.00618005	0.195917	1.26325	0.493313	1	1.37896	0.453993	0.912826	0.115708	0.948437	0.993287
NC_057805.1	501454311	501457313	3003	+	LOC123099044	TraesCS4D02G347500	XM_044521156.1	post-GPI attachment to proteins factor 3-like	XP_044377091.1	5.55801	0.0166632	0.264546	6.3521	0.00856998	0.162261	3.77118	0.0701592	0.582984	0.794091	0.687514	1	-1.78683	0.379506	0.892692	-2.58092	0.214859	0.797743
NC_057795.1	662583136	662586138	3003	+	LOC123099179	TraesCS1B02G431000	XM_044521346.1	elongation factor Tu, mitochondrial-like	XP_044377281.1	2.18588	0.00135031	0.0724322	1.07039	0.110653	0.569549	0.19776	0.769186	0.974864	-1.11549	0.0897235	1	-1.98812	0.00335578	0.209747	-0.872634	0.191938	0.785156
NC_057805.1	2207061	2210063	3003	+	LOC123099291	NA	XM_044521473.1	zingipain-2-like	XP_044377408.1	-6.19779	0.00619303	0.159168	-2.1345	0.218981	0.706053	-1.97174	0.251682	0.851829	4.06329	0.0574994	1	4.22606	0.0491284	0.585014	0.162764	0.924608	0.989031
NC_057805.1	11168129	11171131	3003	+	LOC123099391	TraesCS4D02G024800	XM_044521561.1	pollen allergen KBG 41-like	XP_044377496.1	4.92584	0.00283666	0.104833	6.22592	0.000136713	0.0199772	6.17443	0.000153623	0.0468538	1.30009	0.263682	1	1.24859	0.282598	0.861519	-0.0514928	0.962523	0.995752
NC_057795.1	668420928	668423930	3003	+	LOC123099469	NA	XM_044521621.1	uncharacterized protein LOC123099469	XP_044377556.1	-0.696365	0.486855	0.893295	2.01172	0.0364418	0.349708	1.59706	0.0939098	0.650637	2.70809	0.00763961	0.793861	2.29343	0.0226179	0.441841	-0.414664	0.650579	0.932187
NC_057805.1	46156721	46159723	3003	+	LOC123099552	TraesCS4D02G070100	XM_044521689.1	uncharacterized protein LOC123099552 isoform X1	XP_044377624.1	1.03781	0.419348	0.869957	-2.0255	0.142575	0.621238	-3.69226	0.01511	0.294461	-3.06331	0.0308617	1	-4.73007	0.00251011	0.187965	-1.66676	0.274348	0.826645
NC_057805.1	46156721	46159723	3003	+	LOC123099552	TraesCS4D02G070100	XM_044521690.1	uncharacterized protein LOC123099552 isoform X2	XP_044377625.1	1.03781	0.419348	0.869957	-2.0255	0.142575	0.621238	-3.69226	0.01511	0.294461	-3.06331	0.0308617	1	-4.73007	0.00251011	0.187965	-1.66676	0.274348	0.826645
NC_057805.1	50846582	50849584	3003	+	LOC123099577	TraesCS4D02G075800	XM_044521710.1	uncharacterized protein LOC123099577	XP_044377645.1	1.25396	0.369729	0.849377	1.6063	0.251812	0.732602	-5.05851	0.00672037	0.203363	0.352339	0.79648	1	-6.31247	0.000992885	0.133718	-6.66481	0.000553228	0.111245
NC_057805.1	451480172	451483174	3003	+	LOC123100276	NA	XM_044522222.1	putative vesicle-associated membrane protein 726	XP_044378157.1	6.53996	0.00240092	0.0962838	6.39733	0.00282037	0.0886318	5.30781	0.00965148	0.239421	-0.142626	0.930899	1	-1.23215	0.461699	0.914839	-1.08952	0.513832	0.899629
NC_057805.1	475796096	475799098	3003	+	LOC123100398	NA	XM_044522337.1	GATA transcription factor 4-like	XP_044378272.1	-1.12824	0.321352	0.826327	2.15939	0.0438683	0.383235	0.454334	0.666979	0.959151	3.28763	0.00471221	0.722925	1.58258	0.163919	0.793203	-1.70506	0.105337	0.70135
NC_057805.1	490210285	490213287	3003	+	LOC123100525	NA	XM_044522442.1	SKP1-like protein 1	XP_044378377.1	1.48525	0.212302	0.75249	2.39118	0.0484805	0.402327	-1.47035	0.243287	0.846572	0.905932	0.43347	1	-2.9556	0.021921	0.43666	-3.86153	0.00346447	0.207994
NC_057805.1	513412087	513415089	3003	+	LOC123100767	NA	XM_044522648.1	4-hydroxyphenylacetaldehyde oxime monooxygenase-like	XP_044378583.1	6.8483	0.000303751	0.0366585	4.23455	0.0187265	0.248789	0	1	1	-2.61375	0.0757141	1	-6.8483	0.000384471	0.101955	-4.23455	0.022114	0.432989
NC_057805.1	513442123	513445125	3003	+	LOC123100769	TraesCSU02G124500	XM_044522650.1	7-deoxyloganetin glucosyltransferase-like	XP_044378585.1	4.91325	0.0283752	0.345228	6.49548	0.00756915	0.151477	5.17959	0.0224949	0.35192	1.58223	0.431457	1	0.26634	0.892611	0.989073	-1.31589	0.507382	0.897946
NC_057806.1	71068727	71071729	3003	+	LOC123101222	NA	XM_044522768.1	uncharacterized protein LOC123101222	XP_044378703.1	0.96917	0.424552	0.871883	-2.42365	0.0856415	0.516579	1.62549	0.179087	0.791107	-3.39282	0.0170722	0.939451	0.656319	0.578952	0.938448	4.04914	0.00458196	0.23157
NC_057806.1	233210676	233213678	3003	+	LOC123101283	NA	XM_044522802.1	uncharacterized protein LOC123101283	XP_044378737.1	2.86197	0.00278328	0.103799	2.37783	0.012009	0.195835	1.15085	0.219144	0.829401	-0.484136	0.58049	1	-1.71112	0.0590796	0.620358	-1.22699	0.173214	0.771628
NC_057806.1	276828898	276831900	3003	+	LOC123101287	TraesCS5A02G125600	XM_044522805.1	NDR1/HIN1-like protein 1	XP_044378740.1	2.90037	0.0251911	0.326001	4.20588	0.00137854	0.0610043	2.94129	0.0222617	0.350172	1.30551	0.245997	1	0.040918	0.971061	0.9991	-1.26459	0.255955	0.81894
NC_057806.1	551368292	551371294	3003	+	LOC123101530	NA	XM_044522936.1	proline-rich protein 36-like	XP_044378871.1	7.04451	0.000370923	0.0400243	6.4867	0.000866579	0.0483001	3.07374	0.0813163	0.617259	-0.557806	0.695751	1	-3.97077	0.0159717	0.387444	-3.41296	0.0351285	0.513529
NC_057806.1	711900609	711903611	3003	+	LOC123101885	NA	XM_044523133.1	uncharacterized protein LOC123101885	XP_044379068.1	5.6347	0.000991618	0.0628784	6.2238	0.000284329	0.0276175	6.97669	5.59e-05	0.0342085	0.589098	0.627434	1	1.34199	0.269148	0.856677	0.752891	0.525011	0.902259
NC_057806.1	3989475	3992477	3003	+	LOC123101935	TraesCS5A02G004400	XM_044523180.1	protein NRT1/ PTR FAMILY 2.11-like	XP_044379115.1	6.2532	0.000190553	0.0300234	5.04352	0.0024762	0.0826639	6.95142	3.61e-05	0.0302212	-1.20969	0.30934	1	0.698219	0.540832	0.931589	1.90791	0.108678	0.705948
NC_057806.1	17786592	17789594	3003	+	LOC123102029	TraesCS5A02G019600	XM_044523294.1	nucleolar complex protein 2 homolog	XP_044379229.1	2.67756	0.0578427	0.482252	4.69991	0.00140753	0.0616144	2.6012	0.0630454	0.558469	2.02235	0.113659	1	-0.0763592	0.951883	0.996559	-2.09871	0.098797	0.691403
NC_057806.1	23329996	23332998	3003	+	LOC123102076	NA	XM_044523355.1	uncharacterized protein LOC123102076	XP_044379290.1	2.35607	0.0294646	0.351388	3.5187	0.00153935	0.0643253	1.07456	0.316258	0.880516	1.16263	0.245406	1	-1.28151	0.213598	0.828468	-2.44415	0.0197815	0.414842
NC_057806.1	38915227	38918229	3003	+	LOC123102173	TraesCS5A02G041100	XM_044523477.1	guanosine nucleotide diphosphate dissociation inhibitor 2-like	XP_044379412.1	-1.72064	0.235708	0.771889	-1.82489	0.209011	0.696807	-6.293	0.00106177	0.0933292	-0.104252	0.943122	1	-4.57236	0.0147769	0.375307	-4.46811	0.0168607	0.390246
NC_057806.1	43199957	43202959	3003	+	LOC123102202	TraesCS5A02G045700	XM_044523507.1	protoporphyrinogen oxidase, chloroplastic	XP_044379442.1	-3.35233	0.0950699	0.588601	2.98788	0.0676777	0.468015	3.47412	0.0362659	0.436671	6.34021	0.00289029	0.663376	6.82645	0.00148033	0.153884	0.486243	0.742742	0.952275
NC_057806.1	71678024	71681026	3003	+	LOC123102359	TraesCS5D02G075200 | TraesCS5A02G064400	XM_044523680.1	extra-large guanine nucleotide-binding protein 1-like	XP_044379615.1	3.46602	0.0513215	0.456711	4.92208	0.00769513	0.152869	3.33788	0.058467	0.542122	1.45605	0.347939	1	-0.12814	0.933795	0.99438	-1.58419	0.30554	0.838611
NC_057806.1	76546030	76549032	3003	+	LOC123102378	NA	XM_044523712.1	pentatricopeptide repeat-containing protein At5g14770, mitochondrial-like	XP_044379647.1	2.12116	0.0603866	0.491129	2.53459	0.0250226	0.289099	3.29076	0.00417317	0.164844	0.413427	0.693523	1	1.1696	0.264665	0.854798	0.756173	0.463516	0.886095
NC_057806.1	76546030	76549032	3003	+	LOC123102378	NA	XM_044523713.1	pentatricopeptide repeat-containing protein At5g14770, mitochondrial-like	XP_044379648.1	2.12116	0.0603866	0.491129	2.53459	0.0250226	0.289099	3.29076	0.00417317	0.164844	0.413427	0.693523	1	1.1696	0.264665	0.854798	0.756173	0.463516	0.886095
NC_057806.1	97285746	97288748	3003	+	LOC123102473	TraesCS5A02G078000	XM_044523843.1	heat shock cognate 70 kDa protein 2-like	XP_044379778.1	4.2382	0.0126652	0.229773	3.85148	0.0220785	0.271015	4.75107	0.00567273	0.188476	-0.386728	0.784113	1	0.512868	0.713637	0.962568	0.899597	0.522009	0.901467
NC_057806.1	103100139	103103141	3003	+	LOC123102492	NA	XM_044523875.1	uncharacterized protein LOC123102492 isoform X1	XP_044379810.1	-6.37602	0.00544362	0.148773	-1.41785	0.404632	0.8207	-1.41214	0.406235	0.909301	4.95818	0.0245545	1	4.96388	0.0244292	0.454889	0.00570589	0.997606	1
NC_057806.1	103100139	103103141	3003	+	LOC123102492	NA	XM_044523876.1	uncharacterized protein LOC123102492 isoform X2	XP_044379811.1	-6.37602	0.00544362	0.148773	-1.41785	0.404632	0.8207	-1.41214	0.406235	0.909301	4.95818	0.0245545	1	4.96388	0.0244292	0.454889	0.00570589	0.997606	1
NC_057806.1	124311645	124314647	3003	+	LOC123102592	TraesCS5A02G090500	XM_044523994.1	cellulose synthase-like protein D4	XP_044379929.1	-1.52987	0.155559	0.690349	-0.925376	0.368099	0.802688	1.37808	0.164918	0.7746	0.604496	0.582136	1	2.90795	0.00789001	0.291713	2.30346	0.0271373	0.468031
NC_057806.1	160713947	160716949	3003	+	LOC123102715	TraesCS5A02G103400	XM_044524136.1	uncharacterized protein LOC123102715	XP_044380071.1	-0.0886463	0.928234	0.991706	-3.15074	0.00740104	0.149643	0.42886	0.657537	0.9578	-3.06209	0.00989437	0.835301	0.517506	0.598377	0.94213	3.57959	0.00243951	0.181346
NC_057806.1	175747544	175750546	3003	+	LOC123102745	TraesCS5A02G106200	XM_044524175.1	stromal 70 kDa heat shock-related protein, chloroplastic-like	XP_044380110.1	5.44785	0.0066531	0.164756	6.28192	0.00233646	0.0802094	0	1	1	0.834073	0.601148	1	-5.44785	0.00784212	0.291063	-6.28192	0.00278249	0.189899
NC_057806.1	177922257	177925259	3003	+	LOC123102749	TraesCS5A02G106500	XM_044524180.1	uncharacterized protein LOC123102749	XP_044380115.1	3.2038	0.00173059	0.0814699	2.05682	0.0416327	0.373655	1.82674	0.069289	0.579967	-1.14698	0.215641	1	-1.37706	0.138548	0.768213	-0.23008	0.805375	0.96606
NC_057806.1	195314575	195317577	3003	+	LOC123102771	TraesCS5A02G108400	XM_044524197.1	NAD(P)H-quinone oxidoreductase subunit U, chloroplastic-like	XP_044380132.1	1.78284	0.337004	0.834439	2.17526	0.246106	0.72825	-4.18848	0.044964	0.482327	0.392419	0.827603	1	-5.97132	0.00864712	0.302763	-6.36374	0.00588815	0.254318
NC_057806.1	245488116	245491118	3003	+	LOC123102892	TraesCS5A02G118500	XM_044524350.1	uncharacterized protein LOC123102892	XP_044380285.1	2.69305	0.0117448	0.221336	3.11222	0.00358016	0.100691	2.97874	0.00512443	0.180136	0.419165	0.65697	1	0.285681	0.761644	0.970679	-0.133484	0.885878	0.981873
NC_057806.1	289480805	289483807	3003	+	LOC123103006	NA	XM_044524491.1	uncharacterized protein LOC123103006 isoform X2	XP_044380426.1	6.37388	0.0031609	0.11099	3.56632	0.0626146	0.452019	4.56034	0.0227345	0.353727	-2.80756	0.1223	1	-1.81354	0.29456	0.866322	0.994017	0.569963	0.913443
NC_057806.1	289480805	289483807	3003	+	LOC123103006	NA	XM_044524490.1	uncharacterized protein LOC123103006 isoform X1	XP_044380425.1	6.37388	0.0031609	0.11099	3.56632	0.0626146	0.452019	4.56034	0.0227345	0.353727	-2.80756	0.1223	1	-1.81354	0.29456	0.866322	0.994017	0.569963	0.913443
NC_057806.1	289480805	289483807	3003	+	LOC123103006	NA	XM_044524492.1	uncharacterized protein LOC123103006 isoform X3	XP_044380427.1	6.37388	0.0031609	0.11099	3.56632	0.0626146	0.452019	4.56034	0.0227345	0.353727	-2.80756	0.1223	1	-1.81354	0.29456	0.866322	0.994017	0.569963	0.913443
NC_057806.1	289480805	289483807	3003	+	LOC123103006	NA	XM_044524489.1	uncharacterized protein LOC123103006 isoform X1	XP_044380424.1	6.37388	0.0031609	0.11099	3.56632	0.0626146	0.452019	4.56034	0.0227345	0.353727	-2.80756	0.1223	1	-1.81354	0.29456	0.866322	0.994017	0.569963	0.913443
NC_057806.1	291691593	291694595	3003	+	LOC123103011	TraesCS5A02G129700	XM_044524496.1	serine/threonine-protein kinase D6PKL2-like	XP_044380431.1	5.538	0.00240343	0.0963208	6.86042	0.000248666	0.0261633	6.17016	0.00080853	0.0837745	1.32242	0.331926	1	0.632154	0.640716	0.949928	-0.690269	0.603483	0.921599
NC_057806.1	318236735	318239737	3003	+	LOC123103129	TraesCS5A02G143300	XM_044524624.1	basic leucine zipper 19-like	XP_044380559.1	6.42931	0.000685652	0.0526909	5.39357	0.00357139	0.100568	6.18495	0.000996051	0.0905469	-1.03574	0.461454	1	-0.244356	0.858775	0.985057	0.79138	0.571374	0.913783
NC_057806.1	324596794	324599794	3001	+	LOC123103161	TraesCS5A02G146900	XM_044524659.1	chalcone isomerase-like protein 2	XP_044380594.1	-2.33803	0.195528	0.736714	-4.05936	0.0389641	0.361369	-6.69126	0.00295503	0.141823	-1.72133	0.355837	1	-4.35322	0.034976	0.51976	-2.63189	0.158796	0.760365
NC_057806.1	324596884	324599885	3002	+	LOC123103161	TraesCS5A02G146900	XM_044524659.1	chalcone isomerase-like protein 2	XP_044380594.1	-2.33803	0.195528	0.736714	-4.05936	0.0389641	0.361369	-6.69126	0.00295503	0.141823	-1.72133	0.355837	1	-4.35322	0.034976	0.51976	-2.63189	0.158796	0.760365
NC_057794.1	101452782	101455784	3003	+	LOC123103181	NA	XM_044524714.1	glutathione S-transferase 4-like	XP_044380649.1	4.38455	0.0345339	0.379045	6.04058	0.00688622	0.143843	5.52293	0.0113831	0.257951	1.65603	0.374249	1	1.13838	0.537291	0.930928	-0.517649	0.772829	0.959155
NC_057806.1	344009474	344012476	3003	+	LOC123103293	TraesCS5A02G161400	XM_044524823.1	F-box protein At1g47056-like	XP_044380758.1	-1.4875	0.125604	0.647158	1.10914	0.18997	0.678017	1.16842	0.16637	0.77635	2.59664	0.00693859	0.777484	2.65592	0.00567101	0.255858	0.0592789	0.942423	0.992109
NC_057806.1	350122330	350125332	3003	+	LOC123103317	NA	XM_044524853.1	uncharacterized protein LOC123103317	XP_044380788.1	5.43066	0.00264238	0.100939	6.7413	0.000264357	0.0268646	5.86079	0.00122517	0.0988656	1.31064	0.330349	1	0.430134	0.748232	0.968697	-0.88051	0.503743	0.897007
NC_057806.1	390209075	390212077	3003	+	LOC123103545	TraesCS5B02G186200 | TraesCS5A02G197400	XM_044525163.1	jasmonate O-methyltransferase-like	XP_044381098.1	-1.40616	0.0797703	0.551554	0.803942	0.277204	0.750699	0.369443	0.617699	0.952002	2.2101	0.00614051	0.757847	1.7756	0.0271	0.473619	-0.434499	0.554022	0.909485
NC_057806.1	390209075	390212077	3003	+	LOC123103545	TraesCS5B02G186200 | TraesCS5A02G197400	XM_044525161.1	jasmonate O-methyltransferase-like	XP_044381096.1	-1.40616	0.0797703	0.551554	0.803942	0.277204	0.750699	0.369443	0.617699	0.952002	2.2101	0.00614051	0.757847	1.7756	0.0271	0.473619	-0.434499	0.554022	0.909485
NC_057806.1	390209075	390212077	3003	+	LOC123103545	TraesCS5B02G186200 | TraesCS5A02G197400	XM_044525160.1	jasmonate O-methyltransferase-like	XP_044381095.1	-1.40616	0.0797703	0.551554	0.803942	0.277204	0.750699	0.369443	0.617699	0.952002	2.2101	0.00614051	0.757847	1.7756	0.0271	0.473619	-0.434499	0.554022	0.909485
NC_057806.1	394789382	394792384	3003	+	LOC123103582	TraesCS5A02G193600	XM_044525216.1	F-box/SPRY domain-containing protein 1-like	XP_044381151.1	6.29828	0.00161221	0.0787925	6.65889	0.000973863	0.0510268	1.81802	0.260642	0.856688	0.360607	0.809437	1	-4.48027	0.0139334	0.367273	-4.84088	0.00853802	0.296861
NC_057806.1	404664709	404667711	3003	+	LOC123103646	TraesCS5A02G199700 | TraesCS5B02G198000	XM_044525296.1	probable acyl-activating enzyme 17, peroxisomal	XP_044381231.1	2.3963	0.108237	0.616214	1.94644	0.186549	0.674368	-1.9542	0.220191	0.8301	-0.449862	0.749563	1	-4.3505	0.00964263	0.316322	-3.90064	0.0185684	0.404729
NC_057806.1	404664709	404667711	3003	+	LOC123103646	TraesCS5A02G199700 | TraesCS5B02G198000	XM_044525296.1	probable acyl-activating enzyme 17, peroxisomal	XP_044381231.1	5.44749	0.00228178	0.0937725	6.66316	0.00024954	0.0262068	5.08173	0.00405452	0.162747	1.21566	0.357063	1	-0.365764	0.78336	0.97428	-1.58143	0.232836	0.807002
NC_057806.1	409470394	409473396	3003	+	LOC123103666	TraesCS5B02G200900 | TraesCS5D02G208700	XM_044525320.1	lysine-specific demethylase JMJ25-like isoform X2	XP_044381255.1	1.74876	0.133076	0.658911	2.36147	0.0434137	0.3812	-4.73059	0.00497305	0.177478	0.612709	0.578106	1	-6.47936	0.000115175	0.072059	-7.09207	2.47e-05	0.050323
NC_057806.1	409470394	409473396	3003	+	LOC123103666	TraesCS5B02G200900 | TraesCS5D02G208700	XM_044525319.1	lysine-specific demethylase JMJ25-like isoform X1	XP_044381254.1	1.74876	0.133076	0.658911	2.36147	0.0434137	0.3812	-4.73059	0.00497305	0.177478	0.612709	0.578106	1	-6.47936	0.000115175	0.072059	-7.09207	2.47e-05	0.050323
NC_057806.1	457620864	457623866	3003	+	LOC123103991	TraesCS5A02G241200	XM_044525701.1	probable carboxylesterase 2	XP_044381636.1	3.29213	0.107262	0.614209	2.25312	0.252805	0.733489	-3.39107	0.0953789	0.654309	-1.03902	0.581846	1	-6.68321	0.00548371	0.252489	-5.64419	0.0140602	0.362833
NC_057806.1	457963352	457966354	3003	+	LOC123103996	TraesCS5A02G241800	XM_044525707.1	DNA (cytosine-5)-methyltransferase DRM2-like isoform X2	XP_044381642.1	-0.755595	0.604506	0.926417	-0.416864	0.772457	0.948663	-6.2059	0.00166317	0.112288	0.338731	0.817223	1	-5.45031	0.00509369	0.244335	-5.78904	0.00309569	0.198872
NC_057806.1	484884097	484887099	3003	+	LOC123104232	TraesCS5A02G274800 | TraesCS5B02G274500	XM_044525998.1	ER membrane protein complex subunit 3-like isoform X1	XP_044381933.1	6.4384	0.000550533	0.047819	6.80793	0.000289454	0.0278385	5.20097	0.00410872	0.163552	0.369533	0.782452	1	-1.23742	0.367447	0.889385	-1.60696	0.243238	0.812385
NC_057806.1	484884097	484887099	3003	+	LOC123104232	TraesCS5A02G274800 | TraesCS5B02G274500	XM_044525999.1	ER membrane protein complex subunit 3-like isoform X2	XP_044381934.1	6.4384	0.000550533	0.047819	6.80793	0.000289454	0.0278385	5.20097	0.00410872	0.163552	0.369533	0.782452	1	-1.23742	0.367447	0.889385	-1.60696	0.243238	0.812385
NC_057806.1	504110316	504113318	3003	+	LOC123104357	TraesCS5A02G294700	XM_044526188.1	U-box domain-containing protein 33-like	XP_044382123.1	3.26131	0.0913084	0.580309	-3.27414	0.105957	0.560926	-3.27414	0.0956056	0.654881	-6.53546	0.00517591	0.732258	-6.53546	0.00442615	0.231087	0	1	1
NC_057806.1	510781882	510784884	3003	+	LOC123104407	NA	XM_044526248.1	uncharacterized protein LOC123104407 isoform X3	XP_044382183.1	-4.84361	0.022143	0.305975	-0.0403944	0.97987	0.997218	1.85873	0.246452	0.848525	4.80321	0.0235165	1	6.70234	0.0023965	0.185017	1.89912	0.239605	0.810343
NC_057806.1	510781882	510784884	3003	+	LOC123104407	NA	XM_044526247.1	uncharacterized protein LOC123104407 isoform X2	XP_044382182.1	-4.84361	0.022143	0.305975	-0.0403944	0.97987	0.997218	1.85873	0.246452	0.848525	4.80321	0.0235165	1	6.70234	0.0023965	0.185017	1.89912	0.239605	0.810343
NC_057806.1	510781882	510784884	3003	+	LOC123104407	NA	XM_044526246.1	uncharacterized protein LOC123104407 isoform X1	XP_044382181.1	-4.84361	0.022143	0.305975	-0.0403944	0.97987	0.997218	1.85873	0.246452	0.848525	4.80321	0.0235165	1	6.70234	0.0023965	0.185017	1.89912	0.239605	0.810343
NC_057806.1	510781882	510784884	3003	+	LOC123104407	NA	XM_044526249.1	uncharacterized protein LOC123104407 isoform X4	XP_044382184.1	-4.84361	0.022143	0.305975	-0.0403944	0.97987	0.997218	1.85873	0.246452	0.848525	4.80321	0.0235165	1	6.70234	0.0023965	0.185017	1.89912	0.239605	0.810343
NC_057806.1	514562662	514565664	3003	+	LOC123104434	TraesCS5B02G305600 | TraesCS5A02G305100	XM_044526275.1	UDP-glucosyltransferase UGT13248-like	XP_044382210.1	2.0745	0.183565	0.724384	4.53206	0.0049822	0.120538	3.60305	0.0218645	0.347422	2.45757	0.08962	1	1.52856	0.282593	0.861519	-0.929009	0.490798	0.894002
NC_057806.1	534150509	534153511	3003	+	LOC123104546	TraesCS5B02G320700 | TraesCS5D02G326500 | TraesCS5A02G320400	XM_044526415.1	uncharacterized protein LOC123104546 isoform X1	XP_044382350.1	3.08422	0.00422486	0.129871	2.0899	0.0472369	0.397229	1.68228	0.107795	0.682837	-0.99432	0.314442	1	-1.40194	0.160276	0.790165	-0.40762	0.681126	0.938885
NC_057806.1	534150509	534153511	3003	+	LOC123104546	TraesCS5B02G320700 | TraesCS5D02G326500 | TraesCS5A02G320400	XM_044526416.1	uncharacterized protein LOC123104546 isoform X2	XP_044382351.1	3.08422	0.00422486	0.129871	2.0899	0.0472369	0.397229	1.68228	0.107795	0.682837	-0.99432	0.314442	1	-1.40194	0.160276	0.790165	-0.40762	0.681126	0.938885
NC_057806.1	534151627	534154629	3003	+	LOC123104546	TraesCS5B02G320700 | TraesCS5D02G326500 | TraesCS5A02G320400	XM_044526417.1	uncharacterized protein LOC123104546 isoform X3	XP_044382352.1	3.08422	0.00422486	0.129871	2.0899	0.0472369	0.397229	1.68228	0.107795	0.682837	-0.99432	0.314442	1	-1.40194	0.160276	0.790165	-0.40762	0.681126	0.938885
NC_057795.1	22653687	22656689	3003	+	LOC123104557	NA	XM_044526435.1	gamma-gliadin-like	XP_044382370.1	1.95615	0.0135575	0.237454	1.04563	0.185782	0.673811	-0.388702	0.636131	0.954523	-0.910528	0.233423	1	-2.34486	0.00407109	0.225487	-1.43433	0.0776508	0.652554
NC_057806.1	564180238	564183240	3003	+	LOC123104805	TraesCS5B02G363500 | TraesCS5A02G360900	XM_044526704.1	ribosome biogenesis protein BOP1 homolog isoform X2	XP_044382639.1	5.08792	0.00644567	0.162248	7.56541	0.000142001	0.0202437	5.71649	0.00246355	0.131712	2.47749	0.0972139	1	0.628573	0.664289	0.953975	-1.84891	0.200095	0.789575
NC_057806.1	564180238	564183240	3003	+	LOC123104805	TraesCS5B02G363500 | TraesCS5A02G360900	XM_044526703.1	ribosome biogenesis protein BOP1 homolog isoform X1	XP_044382638.1	5.08792	0.00644567	0.162248	7.56541	0.000142001	0.0202437	5.71649	0.00246355	0.131712	2.47749	0.0972139	1	0.628573	0.664289	0.953975	-1.84891	0.200095	0.789575
NC_057806.1	571733097	571736099	3003	+	LOC123104876	TraesCS5A02G370200	XM_044526802.1	arogenate dehydratase/prephenate dehydratase 6, chloroplastic-like	XP_044382737.1	7.00355	0.000677933	0.0523984	3.56921	0.0528302	0.41918	0	1	1	-3.43434	0.042699	1	-7.00355	0.000822055	0.125639	-3.56921	0.0598102	0.607943
NC_057806.1	577730284	577733286	3003	+	LOC123104942	TraesCS5A02G378300	XM_044526891.1	auxin-responsive protein IAA30-like isoform X1	XP_044382826.1	-0.773299	0.396248	0.860557	1.80376	0.0425727	0.377741	0.114401	0.896547	0.993077	2.57706	0.0057628	0.746136	0.887701	0.330775	0.878793	-1.68936	0.0568495	0.599509
NC_057806.1	577730284	577733286	3003	+	LOC123104942	TraesCS5A02G378300	XM_044526892.1	auxin-responsive protein IAA30-like isoform X2	XP_044382827.1	-0.773299	0.396248	0.860557	1.80376	0.0425727	0.377741	0.114401	0.896547	0.993077	2.57706	0.0057628	0.746136	0.887701	0.330775	0.878793	-1.68936	0.0568495	0.599509
NC_057806.1	591414715	591417717	3003	+	LOC123105076	TraesCS5A02G394400	XM_044527060.1	UDP-glycosyltransferase 83A1-like	XP_044382995.1	2.97894	0.0132691	0.234908	3.42128	0.00425208	0.11068	3.69566	0.00202605	0.121502	0.442344	0.665347	1	0.716727	0.481176	0.919177	0.274384	0.783212	0.961406
NC_057806.1	623600380	623603382	3003	+	LOC123105410	TraesCS5A02G440300	XM_044527466.1	guanylate-binding protein 4-like	XP_044383401.1	1.37286	0.120934	0.63918	2.37871	0.0075894	0.151735	1.20388	0.170592	0.781294	1.00585	0.23562	1	-0.168982	0.842884	0.983192	-1.17483	0.164918	0.765461
NC_057806.1	623898969	623901971	3003	+	LOC123105416	TraesCS5A02G441000	XM_044527477.1	RNA pseudouridine synthase 7-like	XP_044383412.1	2.48063	0.0146613	0.247749	4.10011	0.000109774	0.0183049	2.19521	0.0293453	0.395851	1.61948	0.0849598	1	-0.285418	0.759652	0.970383	-1.9049	0.0439315	0.553383
NC_057806.1	633586281	633589283	3003	+	LOC123105494	NA	XM_044527575.1	aconitate hydratase, cytoplasmic-like	XP_044383510.1	2.55817	0.00295013	0.106895	1.99491	0.0198907	0.256786	1.87717	0.0277326	0.38607	-0.563266	0.476038	1	-0.681003	0.387919	0.895395	-0.117736	0.881997	0.981221
NC_057806.1	638695544	638698546	3003	+	LOC123105532	TraesCS5A02G456900	XM_044527613.1	uncharacterized protein LOC123105532	XP_044383548.1	4.33596	0.00102169	0.0637293	2.95211	0.0224444	0.27333	2.07538	0.107236	0.68167	-1.38385	0.21834	1	-2.26059	0.0515533	0.594867	-0.876733	0.446584	0.881001
NC_057806.1	650876064	650879066	3003	+	LOC123105627	TraesCS5A02G472000	XM_044527722.1	glucose-1-phosphate adenylyltransferase large subunit-like	XP_044383657.1	0.415557	0.660595	0.940503	0.485426	0.60636	0.897781	-3.30207	0.00393245	0.160642	0.0698695	0.94104	1	-3.71763	0.00129106	0.145578	-3.7875	0.00101979	0.133244
NC_057806.1	661453265	661456267	3003	+	LOC123105754	TraesCS5A02G490800	XM_044527895.1	callose synthase 3-like isoform X2	XP_044383830.1	0.884811	0.425723	0.872358	1.34782	0.224695	0.711322	-2.17653	0.0790868	0.610573	0.463011	0.671979	1	-3.06135	0.0148726	0.376282	-3.52436	0.00530644	0.244395
NC_057806.1	661453265	661456267	3003	+	LOC123105754	TraesCS5A02G490800	XM_044527893.1	callose synthase 3-like isoform X1	XP_044383828.1	0.884811	0.425723	0.872358	1.34782	0.224695	0.711322	-2.17653	0.0790868	0.610573	0.463011	0.671979	1	-3.06135	0.0148726	0.376282	-3.52436	0.00530644	0.244395
NC_057806.1	661453265	661456267	3003	+	LOC123105754	TraesCS5A02G490800	XM_044527892.1	callose synthase 3-like isoform X1	XP_044383827.1	0.884811	0.425723	0.872358	1.34782	0.224695	0.711322	-2.17653	0.0790868	0.610573	0.463011	0.671979	1	-3.06135	0.0148726	0.376282	-3.52436	0.00530644	0.244395
NC_057806.1	661453265	661456267	3003	+	LOC123105754	TraesCS5A02G490800	XM_044527894.1	callose synthase 3-like isoform X1	XP_044383829.1	0.884811	0.425723	0.872358	1.34782	0.224695	0.711322	-2.17653	0.0790868	0.610573	0.463011	0.671979	1	-3.06135	0.0148726	0.376282	-3.52436	0.00530644	0.244395
NC_057806.1	668428423	668431425	3003	+	LOC123105830	NA	XM_044527988.1	boron transporter 4-like isoform X1	XP_044383923.1	-5.99542	0.00409843	0.127775	-0.705685	0.633845	0.906587	0.398936	0.784054	0.977464	5.28974	0.0106824	0.849037	6.39436	0.0023779	0.184613	1.10462	0.457975	0.88434
NC_057806.1	668428759	668431761	3003	+	LOC123105830	NA	XM_044527989.1	boron transporter 4-like isoform X2	XP_044383924.1	-5.99542	0.00409843	0.127775	-0.705685	0.633845	0.906587	0.398936	0.784054	0.977464	5.28974	0.0106824	0.849037	6.39436	0.0023779	0.184613	1.10462	0.457975	0.88434
NC_057806.1	668428759	668431761	3003	+	LOC123105830	NA	XM_044527990.1	boron transporter 4-like isoform X3	XP_044383925.1	-5.99542	0.00409843	0.127775	-0.705685	0.633845	0.906587	0.398936	0.784054	0.977464	5.28974	0.0106824	0.849037	6.39436	0.0023779	0.184613	1.10462	0.457975	0.88434
NC_057806.1	684899731	684902733	3003	+	LOC123105988	TraesCS5A02G521900	XM_044528179.1	uncharacterized protein LOC123105988	XP_044384114.1	1.02808	0.286014	0.805835	1.27538	0.186027	0.673965	-1.62865	0.110141	0.687857	0.247295	0.794066	1	-2.65673	0.0105979	0.329027	-2.90403	0.00542411	0.246678
NC_057806.1	4247447	4250449	3003	+	LOC123106223	NA	XM_044528448.1	2-oxoglutarate-dependent dioxygenase 11-like	XP_044384383.1	6.63118	0.00561207	0.151226	4.95686	0.0246417	0.286775	3.77112	0.0659079	0.568589	-1.67433	0.392511	1	-2.86006	0.161103	0.790837	-1.18573	0.544598	0.907027
NC_057806.1	38609925	38612927	3003	+	LOC123106475	TraesCS5A02G040700	XM_044528629.1	splicing factor U2af large subunit A-like	XP_044384564.1	-0.236318	0.872537	0.982518	1.38076	0.345638	0.790994	-3.65234	0.0347356	0.427824	1.61708	0.278149	1	-3.41602	0.0489045	0.584329	-5.0331	0.00507179	0.240145
NC_057806.1	137040492	137043494	3003	+	LOC123106716	NA	XM_044528805.1	phosphoinositide phospholipase C 6-like	XP_044384740.1	3.22006	0.0432666	0.421732	4.825	0.00288728	0.0898173	3.2434	0.0398571	0.456782	1.60495	0.23487	1	0.0233478	0.986171	1	-1.5816	0.23535	0.808541
NC_057806.1	137040492	137043494	3003	+	LOC123106716	NA	XM_044528805.1	phosphoinositide phospholipase C 6-like	XP_044384740.1	3.14429	0.022422	0.307996	3.46725	0.0120487	0.19617	-1.15559	0.462161	0.923208	0.322964	0.788144	1	-4.29987	0.00482968	0.239601	-4.62284	0.00249052	0.182841
NC_057806.1	355824366	355827368	3003	+	LOC123106909	TraesCS5A02G166500	XM_044528942.1	uncharacterized protein LOC123106909	XP_044384877.1	-1.62092	0.147771	0.67982	1.73046	0.0738238	0.485764	0.723314	0.455119	0.921657	3.35139	0.00261782	0.656045	2.34424	0.0350722	0.520455	-1.00715	0.285745	0.830748
NC_057806.1	471424826	471427828	3003	+	LOC123107205	NA	XM_044529206.1	uncharacterized protein LOC123107205	XP_044385141.1	5.55361	0.00603043	0.157015	6.65248	0.00153322	0.0642133	4.2514	0.027131	0.382574	1.09887	0.493776	1	-1.30221	0.428276	0.906546	-2.40109	0.152076	0.754158
NC_057806.1	513027293	513030295	3003	+	LOC123107425	TraesCS5A02G303300	XM_044529409.1	2-alkenal reductase (NADP(+)-dependent)-like isoform X1	XP_044385344.1	-1.96086	0.0517712	0.458633	-3.53633	0.00159796	0.0655404	-1.79383	0.0678269	0.574963	-1.57546	0.17239	1	0.167029	0.87119	0.986522	1.74249	0.123404	0.724579
NC_057806.1	513027293	513030295	3003	+	LOC123107425	TraesCS5A02G303300	XM_044529409.1	2-alkenal reductase (NADP(+)-dependent)-like isoform X1	XP_044385344.1	0.603727	0.747454	0.959616	1.24834	0.508031	0.863257	-4.95617	0.0253157	0.371462	0.644612	0.731202	1	-5.55989	0.0150829	0.3786	-6.20451	0.00836534	0.294798
NC_057806.1	513027843	513030845	3003	+	LOC123107425	TraesCS5A02G303300	XM_044529412.1	2-alkenal reductase (NADP(+)-dependent)-like isoform X2	XP_044385347.1	-1.96086	0.0517712	0.458633	-3.53633	0.00159796	0.0655404	-1.79383	0.0678269	0.574963	-1.57546	0.17239	1	0.167029	0.87119	0.986522	1.74249	0.123404	0.724579
NC_057806.1	513027843	513030845	3003	+	LOC123107425	TraesCS5A02G303300	XM_044529412.1	2-alkenal reductase (NADP(+)-dependent)-like isoform X2	XP_044385347.1	0.603727	0.747454	0.959616	1.24834	0.508031	0.863257	-4.95617	0.0253157	0.371462	0.644612	0.731202	1	-5.55989	0.0150829	0.3786	-6.20451	0.00836534	0.294798
NC_057806.1	513027843	513030845	3003	+	LOC123107425	TraesCS5A02G303300	XM_044529411.1	2-alkenal reductase (NADP(+)-dependent)-like isoform X2	XP_044385346.1	-1.96086	0.0517712	0.458633	-3.53633	0.00159796	0.0655404	-1.79383	0.0678269	0.574963	-1.57546	0.17239	1	0.167029	0.87119	0.986522	1.74249	0.123404	0.724579
NC_057806.1	513027843	513030845	3003	+	LOC123107425	TraesCS5A02G303300	XM_044529411.1	2-alkenal reductase (NADP(+)-dependent)-like isoform X2	XP_044385346.1	0.603727	0.747454	0.959616	1.24834	0.508031	0.863257	-4.95617	0.0253157	0.371462	0.644612	0.731202	1	-5.55989	0.0150829	0.3786	-6.20451	0.00836534	0.294798
NC_057806.1	513027843	513030845	3003	+	LOC123107425	TraesCS5A02G303300	XM_044529410.1	2-alkenal reductase (NADP(+)-dependent)-like isoform X2	XP_044385345.1	-1.96086	0.0517712	0.458633	-3.53633	0.00159796	0.0655404	-1.79383	0.0678269	0.574963	-1.57546	0.17239	1	0.167029	0.87119	0.986522	1.74249	0.123404	0.724579
NC_057806.1	513027843	513030845	3003	+	LOC123107425	TraesCS5A02G303300	XM_044529410.1	2-alkenal reductase (NADP(+)-dependent)-like isoform X2	XP_044385345.1	0.603727	0.747454	0.959616	1.24834	0.508031	0.863257	-4.95617	0.0253157	0.371462	0.644612	0.731202	1	-5.55989	0.0150829	0.3786	-6.20451	0.00836534	0.294798
NC_057806.1	520836544	520839546	3003	+	LOC123107449	TraesCS5A02G307400	XM_044529434.1	serine carboxypeptidase-like 15	XP_044385369.1	-0.267354	0.850277	0.978464	-6.30736	0.00159485	0.0654727	-2.10856	0.158073	0.766247	-6.04	0.00243641	0.652486	-1.8412	0.217955	0.830621	4.1988	0.0292494	0.481294
NC_057806.1	538265810	538268812	3003	+	LOC123107554	TraesCS5A02G328500	XM_044529526.1	thaumatin-like protein 1	XP_044385461.1	-2.24227	0.0414544	0.413407	-1.91652	0.072184	0.481263	-3.22551	0.00520091	0.181165	0.32575	0.77242	1	-0.983243	0.410768	0.901713	-1.30899	0.261904	0.82161
NC_057806.1	578404554	578407556	3003	+	LOC123107789	TraesCS5A02G379200	XM_044529706.1	protein JINGUBANG-like	XP_044385641.1	0.172185	0.920564	0.990408	2.81751	0.108576	0.565777	-3.64725	0.0609521	0.551305	2.64533	0.135384	1	-3.81943	0.0541983	0.604293	-6.46476	0.00282056	0.190988
NC_057806.1	584821878	584824880	3003	+	LOC123107818	TraesCS5A02G385200	XM_044529726.1	uncharacterized protein LOC123107818	XP_044385661.1	3.92987	0.000373036	0.0401719	3.66363	0.000879503	0.0486684	3.11166	0.00467576	0.172717	-0.266239	0.766642	1	-0.818208	0.367237	0.889382	-0.55197	0.542838	0.906634
NC_057806.1	620179739	620182741	3003	+	LOC123108006	NA	XM_044529878.1	BTB/POZ and MATH domain-containing protein 2-like	XP_044385813.1	0.445649	0.790113	0.968124	-4.12343	0.04274	0.378358	2.43442	0.153862	0.760826	-4.56908	0.0279124	1	1.98877	0.2405	0.843533	6.55786	0.00284881	0.191556
NC_057806.1	652249125	652252127	3003	+	LOC123108206	NA	XM_044530036.1	protein synthesis inhibitor II-like	XP_044385971.1	0	1	1	5.89508	0.000826317	0.0470373	6.62614	0.000203112	0.0518655	5.89508	0.001993	0.647984	6.62614	0.000524463	0.11073	0.73106	0.560369	0.911029
NC_057806.1	653309129	653312131	3003	+	LOC123108220	TraesCS5A02G477600	XM_044530051.1	zinc finger protein ZAT8-like	XP_044385986.1	-0.928067	0.541138	0.909854	-6.56514	0.00170944	0.0678029	-1.4687	0.338457	0.888926	-5.63707	0.00599734	0.753415	-0.54063	0.724135	0.964524	5.09644	0.0116653	0.33668
NC_057806.1	664333484	664336486	3003	+	LOC123108286	TraesCS5A02G494200	XM_044530108.1	beta-carotene 3-hydroxylase, chloroplastic-like	XP_044386043.1	1.00207	0.481445	0.891701	1.49769	0.293232	0.761616	-4.7447	0.0110103	0.25377	0.495621	0.722967	1	-5.74677	0.00261372	0.190658	-6.24239	0.00118957	0.140465
NC_057807.1	54874522	54877524	3003	+	LOC123110361	TraesCS5B02G048000	XM_044530856.1	pectinesterase-like	XP_044386791.1	0.102406	0.954293	0.995348	-1.87259	0.314598	0.774049	-5.96167	0.00840866	0.22472	-1.97499	0.291952	1	-6.06407	0.00770309	0.289072	-4.08908	0.0494868	0.57493
NC_057807.1	95739535	95742537	3003	+	LOC123110595	TraesCS5B02G078500	XM_044531152.1	probable protein phosphatase 2C 78	XP_044387087.1	3.42734	0.0613076	0.494423	4.082	0.027343	0.302144	6.72973	0.000751201	0.0816714	0.654661	0.686677	1	3.30239	0.0470701	0.576782	2.64773	0.0941071	0.68371
NC_057807.1	124538375	124541377	3003	+	LOC123110756	NA	XM_044531358.1	uncharacterized protein LOC123110756 isoform X1	XP_044387293.1	6.48465	0.0011856	0.0681082	5.73773	0.00332509	0.0968694	4.23295	0.0232756	0.357575	-0.746919	0.618398	1	-2.2517	0.153059	0.783214	-1.50478	0.332454	0.847997
NC_057807.1	124538375	124541377	3003	+	LOC123110756	NA	XM_044531360.1	uncharacterized protein LOC123110756 isoform X3	XP_044387295.1	6.48465	0.0011856	0.0681082	5.73773	0.00332509	0.0968694	4.23295	0.0232756	0.357575	-0.746919	0.618398	1	-2.2517	0.153059	0.783214	-1.50478	0.332454	0.847997
NC_057807.1	124538375	124541377	3003	+	LOC123110756	NA	XM_044531359.1	uncharacterized protein LOC123110756 isoform X2	XP_044387294.1	6.48465	0.0011856	0.0681082	5.73773	0.00332509	0.0968694	4.23295	0.0232756	0.357575	-0.746919	0.618398	1	-2.2517	0.153059	0.783214	-1.50478	0.332454	0.847997
NC_057794.1	169799734	169802736	3003	+	LOC123110759	TraesCS1A02G129700	XM_044531395.1	uncharacterized protein LOC123110759	XP_044387330.1	3.90915	0.0122586	0.226167	4.09045	0.008757	0.164125	4.41823	0.00472164	0.173661	0.181294	0.887368	1	0.509081	0.68826	0.958185	0.327787	0.794455	0.963901
NC_057807.1	150298499	150301501	3003	+	LOC123110892	NA	XM_044531527.1	uncharacterized protein LOC123110892	XP_044387462.1	-3.14201	0.0258769	0.330092	-0.199789	0.865176	0.971566	0.701275	0.546826	0.940288	2.94222	0.037517	1	3.84328	0.00694353	0.276913	0.901064	0.444024	0.880189
NC_057807.1	150603338	150606340	3003	+	LOC123110895	TraesCS5B02G108800	XM_044531529.1	protein cornichon homolog 1-like	XP_044387464.1	4.92313	0.00278931	0.103911	6.36342	9.56e-05	0.0172647	6.47531	6.97e-05	0.0357843	1.44028	0.215361	1	1.55217	0.179733	0.806102	0.111888	0.918212	0.987897
NC_057807.1	150603338	150606340	3003	+	LOC123110895	TraesCS5B02G108800	XM_044531530.1	protein cornichon homolog 1-like	XP_044387465.1	4.92313	0.00278931	0.103911	6.36342	9.56e-05	0.0172647	6.47531	6.97e-05	0.0357843	1.44028	0.215361	1	1.55217	0.179733	0.806102	0.111888	0.918212	0.987897
NC_057807.1	186495584	186498586	3003	+	LOC123110975	TraesCS5B02G114100	XM_044531632.1	deaminated glutathione amidase, chloroplastic/cytosolic-like	XP_044387567.1	4.37728	0.0119956	0.22362	6.5015	0.000232276	0.0253687	4.71298	0.00637372	0.198992	2.12422	0.112542	1	0.335696	0.802669	0.977228	-1.78853	0.166767	0.767263
NC_057807.1	210787196	210790198	3003	+	LOC123111034	TraesCS5D02G130000 | TraesCS5A02G118600 | TraesCS5B02G117600	XM_044531711.1	V-type proton ATPase 16 kDa proteolipid subunit-like	XP_044387646.1	6.31034	0.000359023	0.0394428	6.32141	0.000346752	0.0305166	5.04819	0.00361919	0.154866	0.0110685	0.992971	1	-1.26214	0.324559	0.876534	-1.27321	0.319295	0.843442
NC_057807.1	219636192	219639194	3003	+	LOC123111077	NA	XM_044531757.1	histone deacetylase 14-like isoform X1	XP_044387692.1	5.53656	0.00455166	0.135196	5.66242	0.00377965	0.103751	6.43295	0.00130786	0.101611	0.125853	0.933761	1	0.896387	0.553493	0.9337	0.770534	0.607874	0.922513
NC_057807.1	219636192	219639194	3003	+	LOC123111077	NA	XM_044531759.1	histone deacetylase 14-like isoform X2	XP_044387694.1	5.53656	0.00455166	0.135196	5.66242	0.00377965	0.103751	6.43295	0.00130786	0.101611	0.125853	0.933761	1	0.896387	0.553493	0.9337	0.770534	0.607874	0.922513
NC_057807.1	230307249	230310251	3003	+	LOC123111125	NA	XM_044531815.1	NDR1/HIN1-like protein 1	XP_044387750.1	0.758971	0.615476	0.92925	0.786073	0.602334	0.89638	-5.36687	0.00664522	0.202281	0.0271022	0.985632	1	-6.12584	0.00247442	0.187006	-6.15295	0.0023681	0.179329
NC_057807.1	238058150	238061152	3003	+	LOC123111162	TraesCS5B02G128400	XM_044531853.1	serine/threonine-protein kinase D6PKL2-like	XP_044387788.1	3.73369	0.0010787	0.0651467	3.44191	0.00247822	0.08268	3.16159	0.00534206	0.183481	-0.291778	0.756993	1	-0.572103	0.54549	0.932333	-0.280325	0.766815	0.957801
NC_057807.1	252492682	252495684	3003	+	LOC123111228	TraesCS5B02G133400 | TraesCS5D02G139900	XM_044531973.1	cytochrome P450 90A4-like	XP_044387908.1	5.99155	0.00247152	0.0977564	6.6408	0.00100149	0.0517163	5.29564	0.00616508	0.195742	0.649244	0.666079	1	-0.695911	0.646427	0.950725	-1.34515	0.377251	0.861985
NC_057807.1	266311608	266314610	3003	+	LOC123111299	TraesCS5B02G139300	XM_044532056.1	uncharacterized protein LOC123111299	XP_044387991.1	-6.20501	0.00314609	0.110751	-0.842266	0.569928	0.885592	-1.10341	0.459146	0.922476	5.36275	0.00976316	0.833917	5.10161	0.0135513	0.363324	-0.261139	0.860952	0.976769
NC_057807.1	269437477	269440479	3003	+	LOC123111313	TraesCSU02G188700	XM_044532079.1	probable inactive serine/threonine-protein kinase bub1	XP_044388014.1	0.837255	0.587999	0.922408	1.39515	0.369209	0.803269	-3.45266	0.0549116	0.528397	0.557895	0.715718	1	-4.28992	0.020038	0.42103	-4.84781	0.00970393	0.312162
NC_057807.1	329655398	329658400	3003	+	LOC123111682	TraesCS5B02G178400	XM_044532527.1	uncharacterized protein LOC123111682	XP_044388462.1	5.19436	0.0163165	0.261707	4.07429	0.0456228	0.390556	6.45914	0.00475977	0.174135	-1.12007	0.547265	1	1.26478	0.491249	0.9218	2.38485	0.211024	0.795755
NC_057807.1	348106424	348109426	3003	+	LOC123111799	TraesCS5B02G191100	XM_044532681.1	zinc finger CCCH domain-containing protein 59-like	XP_044388616.1	4.92304	4.37e-05	0.0166976	6.04512	4.44e-07	0.00210521	3.89498	0.00143075	0.105515	1.12209	0.189673	1	-1.02806	0.249297	0.847504	-2.15015	0.0155214	0.377932
NC_057807.1	348982530	348985532	3003	+	LOC123111805	TraesCS5B02G192100	XM_044532687.1	uncharacterized protein LOC123111805	XP_044388622.1	-1.55631	0.378156	0.852969	3.36134	0.0384414	0.359088	1.86696	0.230886	0.837703	4.91764	0.00768163	0.794103	3.42327	0.0548101	0.606078	-1.49438	0.317145	0.842809
NC_057807.1	357635474	357638476	3003	+	LOC123111843	TraesCS5B02G196900	XM_044532721.1	uncharacterized protein LOC123111843	XP_044388656.1	-1.83481	0.0260708	0.331092	-0.113981	0.877309	0.974516	0.373476	0.607612	0.95082	1.72083	0.0385517	1	2.20829	0.00743085	0.28501	0.487457	0.507981	0.898058
NC_057807.1	357635474	357638476	3003	+	LOC123111843	TraesCS5B02G196900	XM_044532721.1	uncharacterized protein LOC123111843	XP_044388656.1	-4.59005	0.0274701	0.339463	1.63712	0.296005	0.763299	0.949207	0.540579	0.939007	6.22717	0.00378905	0.689019	5.53926	0.00901599	0.307734	-0.687914	0.652404	0.93271
NC_057807.1	406506474	406509476	3003	+	LOC123112124	TraesCS5B02G226500	XM_044533046.1	protein piccolo-like	XP_044388981.1	3.71708	0.00721405	0.171437	1.65029	0.21806	0.705231	1.05281	0.430898	0.91577	-2.06679	0.105266	1	-2.66427	0.0413233	0.551151	-0.597484	0.642159	0.930181
NC_057807.1	410078327	410081329	3003	+	LOC123112150	TraesCS5B02G230100	XM_044533075.1	AAA-ATPase At4g25835-like	XP_044389010.1	2.90596	0.114361	0.62783	6.26989	0.00265762	0.0858209	4.19757	0.0295259	0.396773	3.36394	0.0660933	1	1.29162	0.465192	0.915581	-2.07232	0.216647	0.79858
NC_057807.1	411986194	411989196	3003	+	LOC123112157	TraesCS5D02G240400 | TraesCS5B02G232000	XM_044533082.1	uncharacterized protein LOC123112157 isoform X2	XP_044389017.1	5.19636	0.0128173	0.231068	5.67299	0.00764492	0.152307	6.29532	0.00389594	0.159956	0.476624	0.782469	1	1.09895	0.525786	0.928423	0.62233	0.71548	0.94621
NC_057807.1	411986194	411989196	3003	+	LOC123112157	TraesCS5D02G240400 | TraesCS5B02G232000	XM_044533081.1	uncharacterized protein LOC123112157 isoform X1	XP_044389016.1	5.19636	0.0128173	0.231068	5.67299	0.00764492	0.152307	6.29532	0.00389594	0.159956	0.476624	0.782469	1	1.09895	0.525786	0.928423	0.62233	0.71548	0.94621
NC_057807.1	454172720	454175722	3003	+	LOC123112424	NA	XM_044533405.1	DNA-directed RNA polymerases II, IV and V subunit 11-like	XP_044389340.1	2.43788	0.151601	0.685144	0.36817	0.824131	0.96169	-4.48713	0.0252277	0.370808	-2.06971	0.219931	1	-6.92501	0.00152074	0.155272	-4.8553	0.0173308	0.394744
NC_057807.1	506283722	506286724	3003	+	LOC123112811	TraesCS5B02G319300	XM_044533911.1	subtilisin-like protease SBT3.6 isoform X2	XP_044389846.1	1.53278	0.127117	0.64957	0.104975	0.917657	0.983701	-1.3329	0.210636	0.822173	-1.42781	0.157736	1	-2.86568	0.00811924	0.294886	-1.43788	0.180921	0.777335
NC_057807.1	506283722	506286724	3003	+	LOC123112811	TraesCS5B02G319300	XM_044533910.1	subtilisin-like protease SBT3.6 isoform X1	XP_044389845.1	1.53278	0.127117	0.64957	0.104975	0.917657	0.983701	-1.3329	0.210636	0.822173	-1.42781	0.157736	1	-2.86568	0.00811924	0.294886	-1.43788	0.180921	0.777335
NC_057807.1	516633720	516636722	3003	+	LOC123112877	NA	XM_044533975.1	protein PAT1 homolog	XP_044389910.1	4.59694	0.0217538	0.303309	5.75424	0.0059234	0.132449	6.35467	0.00296046	0.141894	1.1573	0.497834	1	1.75773	0.306899	0.870662	0.600428	0.716663	0.94651
NC_057807.1	529370080	529373082	3003	+	LOC123112940	NA	XM_044534050.1	uncharacterized protein LOC123112940 isoform X2	XP_044389985.1	3.52628	0.00738513	0.173598	3.86521	0.00345455	0.0988553	3.51598	0.00730202	0.210644	0.33893	0.762023	1	-0.0103026	0.992652	1	-0.349233	0.753492	0.954685
NC_057807.1	529370080	529373082	3003	+	LOC123112940	NA	XM_044534049.1	uncharacterized protein LOC123112940 isoform X1	XP_044389984.1	3.52628	0.00738513	0.173598	3.86521	0.00345455	0.0988553	3.51598	0.00730202	0.210644	0.33893	0.762023	1	-0.0103026	0.992652	1	-0.349233	0.753492	0.954685
NC_057807.1	555764147	555767149	3003	+	LOC123113186	TraesCS5B02G375000	XM_044534357.1	protein IQ-DOMAIN 5-like isoform X1	XP_044390292.1	2.06849	0.0659991	0.510144	-2.69032	0.0603607	0.444807	2.03434	0.0689487	0.57881	-4.75881	0.000745839	0.582354	-0.0341515	0.974047	0.999419	4.72466	0.000779029	0.122402
NC_057807.1	555764147	555767149	3003	+	LOC123113186	TraesCS5B02G375000	XM_044534358.1	protein IQ-DOMAIN 5-like isoform X2	XP_044390293.1	2.06849	0.0659991	0.510144	-2.69032	0.0603607	0.444807	2.03434	0.0689487	0.57881	-4.75881	0.000745839	0.582354	-0.0341515	0.974047	0.999419	4.72466	0.000779029	0.122402
NC_057807.1	580795996	580798998	3003	+	LOC123113374	TraesCS5B02G400100	XM_044534593.1	cyclic nucleotide-gated ion channel 2-like	XP_044390528.1	6.19501	4.92e-05	0.0175207	5.43741	0.000416396	0.0333529	6.63609	1.16e-05	0.0222958	-0.757601	0.456854	1	0.44108	0.652914	0.951934	1.19868	0.232812	0.807002
NC_057807.1	581112625	581115627	3003	+	LOC123113378	TraesCS5B02G400800	XM_044534597.1	E3 ubiquitin-protein ligase EL5-like	XP_044390532.1	-3.49486	0.00720681	0.171386	-1.51306	0.179497	0.667255	-0.923509	0.40137	0.908337	1.9818	0.126595	1	2.57135	0.0465793	0.574432	0.589553	0.601272	0.92101
NC_057807.1	609834514	609837516	3003	+	LOC123113616	TraesCS5D02G437500 | TraesCS5B02G431300	XM_044534913.1	probable zinc metalloprotease EGY1, chloroplastic isoform X1	XP_044390848.1	2.73569	0.0349754	0.381284	3.67543	0.00560976	0.128647	-1.29143	0.366929	0.898602	0.939742	0.424862	1	-4.02712	0.00491173	0.240965	-4.96686	0.000674726	0.11783
NC_057807.1	609834514	609837516	3003	+	LOC123113616	TraesCS5D02G437500 | TraesCS5B02G431300	XM_044534915.1	probable zinc metalloprotease EGY1, chloroplastic isoform X2	XP_044390850.1	2.73569	0.0349754	0.381284	3.67543	0.00560976	0.128647	-1.29143	0.366929	0.898602	0.939742	0.424862	1	-4.02712	0.00491173	0.240965	-4.96686	0.000674726	0.11783
NC_057807.1	632606001	632609003	3003	+	LOC123113792	NA	XM_044535106.1	uncharacterized protein LOC123113792 isoform X2	XP_044391041.1	0.247728	0.784741	0.967219	0.583833	0.517207	0.866814	-2.60308	0.0108596	0.252323	0.336105	0.710593	1	-2.8508	0.00573565	0.256746	-3.18691	0.00205224	0.169482
NC_057807.1	632606138	632609140	3003	+	LOC123113792	NA	XM_044535105.1	uncharacterized protein LOC123113792 isoform X1	XP_044391040.1	0.247728	0.784741	0.967219	0.583833	0.517207	0.866814	-2.60308	0.0108596	0.252323	0.336105	0.710593	1	-2.8508	0.00573565	0.256746	-3.18691	0.00205224	0.169482
NC_057807.1	633069643	633072645	3003	+	LOC123113793	TraesCS5B02G458000	XM_044535107.1	uncharacterized protein LOC123113793	XP_044391042.1	4.10496	0.0341414	0.37692	4.75902	0.0161891	0.230658	6.43286	0.00220231	0.12586	0.654064	0.698151	1	2.3279	0.174638	0.80188	1.67384	0.312371	0.841299
NC_057807.1	640529136	640532138	3003	+	LOC123113841	TraesCS5B02G466000	XM_044535156.1	uncharacterized protein LOC123113841	XP_044391091.1	3.80414	0.0513693	0.456986	5.73609	0.00650378	0.139398	6.42383	0.003016	0.143119	1.93195	0.278873	1	2.61969	0.148601	0.778526	0.68774	0.681788	0.939068
NC_057807.1	640529136	640532138	3003	+	LOC123113841	TraesCS5B02G466000	XM_044535155.1	uncharacterized protein LOC123113841	XP_044391090.1	3.80414	0.0513693	0.456986	5.73609	0.00650378	0.139398	6.42383	0.003016	0.143119	1.93195	0.278873	1	2.61969	0.148601	0.778526	0.68774	0.681788	0.939068
NC_057807.1	642055196	642058198	3003	+	LOC123113855	TraesCS5B02G468200	XM_044535172.1	F-box protein At5g49610-like	XP_044391107.1	3.31439	0.0163138	0.261679	2.95359	0.0313184	0.324092	3.70178	0.00715371	0.208788	-0.360808	0.760089	1	0.387383	0.738769	0.967019	0.748192	0.521064	0.901242
NC_057807.1	642055196	642058198	3003	+	LOC123113855	TraesCS5B02G468200	XM_044535173.1	F-box protein At5g49610-like	XP_044391108.1	3.31439	0.0163138	0.261679	2.95359	0.0313184	0.324092	3.70178	0.00715371	0.208788	-0.360808	0.760089	1	0.387383	0.738769	0.967019	0.748192	0.521064	0.901242
NC_057807.1	642055196	642058198	3003	+	LOC123113855	TraesCS5B02G468200	XM_044535171.1	F-box protein At5g49610-like	XP_044391106.1	3.31439	0.0163138	0.261679	2.95359	0.0313184	0.324092	3.70178	0.00715371	0.208788	-0.360808	0.760089	1	0.387383	0.738769	0.967019	0.748192	0.521064	0.901242
NC_057807.1	642055196	642058198	3003	+	LOC123113855	TraesCS5B02G468200	XM_044535174.1	F-box protein At5g49610-like	XP_044391109.1	3.31439	0.0163138	0.261679	2.95359	0.0313184	0.324092	3.70178	0.00715371	0.208788	-0.360808	0.760089	1	0.387383	0.738769	0.967019	0.748192	0.521064	0.901242
NC_057807.1	650205279	650208281	3003	+	LOC123113899	TraesCS5B02G477800	XM_044535216.1	magnesium-chelatase subunit ChlD, chloroplastic	XP_044391151.1	5.88883	0.00696868	0.168423	6.70742	0.00297587	0.0913353	5.2638	0.0130066	0.275029	0.818596	0.640955	1	-0.625025	0.722173	0.964186	-1.44362	0.416123	0.872342
NC_057807.1	656916344	656919346	3003	+	LOC123113948	TraesCS5B02G484800	XM_044535288.1	SCAR-like protein 1	XP_044391223.1	0	1	1	3.19147	0.104183	0.557381	6.03945	0.00891393	0.230743	3.19147	0.141728	1	6.03945	0.0139006	0.367185	2.84799	0.162315	0.763638
NC_057807.1	691443026	691446028	3003	+	LOC123114282	TraesCS5B02G533000	XM_044535704.1	serine/threonine protein phosphatase 2A 57 kDa regulatory subunit B' theta isoform-like	XP_044391639.1	-0.480141	0.627514	0.932233	1.0044	0.296892	0.763967	-3.37916	0.00382381	0.158497	1.48454	0.135287	1	-2.89901	0.0141345	0.36918	-4.38356	0.000217311	0.0852624
NC_057807.1	691443026	691446028	3003	+	LOC123114282	TraesCS5B02G533000	XM_044535705.1	serine/threonine protein phosphatase 2A 57 kDa regulatory subunit B' theta isoform-like	XP_044391640.1	-0.480141	0.627514	0.932233	1.0044	0.296892	0.763967	-3.37916	0.00382381	0.158497	1.48454	0.135287	1	-2.89901	0.0141345	0.36918	-4.38356	0.000217311	0.0852624
NC_057807.1	311283916	311286918	3003	+	LOC123114758	NA	XM_044536180.1	acetyl-CoA acetyltransferase, cytosolic 1-like	XP_044392115.1	0.181216	0.855035	0.979466	1.22161	0.209959	0.697689	-2.76931	0.0172944	0.312154	1.0404	0.289541	1	-2.95053	0.0120385	0.346649	-3.99092	0.000660521	0.116871
NC_057807.1	391503955	391506957	3003	+	LOC123114799	NA	XM_044536206.1	beta-1,3-galactosyltransferase pvg3-like	XP_044392141.1	4.10792	0.0443292	0.426437	6.83832	0.00310607	0.0933651	3.77101	0.0584799	0.54218	2.7304	0.156695	1	-0.336909	0.855929	0.984647	-3.0673	0.11419	0.713158
NC_057807.1	613061301	613064303	3003	+	LOC123115095	TraesCS5A02G432300 | TraesCS5B02G434400	XM_044536360.1	putative ripening-related protein 4	XP_044392295.1	6.04527	0.00104846	0.0643756	3.57315	0.0426921	0.378177	6.32228	0.000639333	0.0770028	-2.47212	0.0948848	1	0.277008	0.836453	0.982275	2.74913	0.0635013	0.617784
NC_057807.1	613296213	613299215	3003	+	LOC123115104	NA	XM_044536369.1	putative ripening-related protein 4	XP_044392304.1	1.46519	0.217941	0.757346	-0.435371	0.718483	0.933175	-2.02619	0.12004	0.707751	-1.90056	0.119902	1	-3.49138	0.00905248	0.308159	-1.59082	0.226809	0.803562
NC_057807.1	698565149	698568151	3003	+	LOC123115326	TraesCS5B02G546600	XM_044536503.1	uncharacterized protein LOC123115326	XP_044392438.1	6.62999	0.000959135	0.0618516	5.29	0.00608668	0.134299	4.0359	0.0295014	0.396649	-1.33998	0.378016	1	-2.59408	0.104206	0.723533	-1.2541	0.421326	0.874056
NC_057807.1	253683023	253686025	3003	+	LOC123115944	TraesCS5B02G133800	XM_044536972.1	scarecrow-like protein 3	XP_044392907.1	2.54683	0.0203985	0.293159	3.43949	0.00173989	0.0685072	2.87292	0.0083637	0.224154	0.892654	0.355022	1	0.326087	0.73567	0.966284	-0.566567	0.548949	0.908078
NC_057807.1	342027652	342030654	3003	+	LOC123116088	TraesCS5B02G186700	XM_044537090.1	subtilisin-like protease SBT1.7	XP_044393025.1	-3.38437	0.0906329	0.578677	0.280948	0.860758	0.970531	3.30131	0.0416465	0.465913	3.66532	0.0711391	1	6.68569	0.00156104	0.156571	3.02037	0.0616655	0.612901
NC_057807.1	377229792	377232794	3003	+	LOC123116158	TraesCS5B02G205600	XM_044537157.1	transcription factor TB1-like	XP_044393092.1	2.31697	0.0476925	0.441139	-1.75944	0.177591	0.665156	0.758237	0.510242	0.933588	-4.07641	0.0021556	0.647984	-1.55873	0.168806	0.796974	2.51768	0.0528258	0.586835
NC_057807.1	385701727	385704729	3003	+	LOC123116185	TraesCS5B02G212000	XM_044537184.1	uncharacterized protein LOC123116185	XP_044393119.1	-4.19035	0.0508623	0.454748	2.34381	0.179147	0.666888	1.34137	0.430784	0.915757	6.53416	0.00446693	0.715647	5.53172	0.0133082	0.361063	-1.00244	0.548862	0.908078
NC_057807.1	402741325	402744327	3003	+	LOC123116230	NA	XM_044537218.1	histone-lysine N-methyltransferase SETD1A-like	XP_044393153.1	2.24982	0.00212986	0.0905444	2.63829	0.000318646	0.0291349	1.55062	0.0333037	0.419892	0.388466	0.561669	1	-0.699203	0.305313	0.87006	-1.08767	0.108982	0.706198
NC_057807.1	448972814	448975816	3003	+	LOC123116390	TraesCS5B02G261400	XM_044537351.1	oligopeptide transporter 5-like isoform X1	XP_044393286.1	2.55472	0.0472268	0.439012	3.36813	0.00938689	0.170756	1.22214	0.343899	0.89063	0.813414	0.480316	1	-1.33258	0.269815	0.856998	-2.14599	0.0758206	0.648061
NC_057807.1	448972814	448975816	3003	+	LOC123116390	TraesCS5B02G261400	XM_044537352.1	oligopeptide transporter 5-like isoform X2	XP_044393287.1	2.55472	0.0472268	0.439012	3.36813	0.00938689	0.170756	1.22214	0.343899	0.89063	0.813414	0.480316	1	-1.33258	0.269815	0.856998	-2.14599	0.0758206	0.648061
NC_057807.1	454177493	454180495	3003	+	LOC123116409	TraesCS5B02G266800	XM_044537372.1	uncharacterized protein LOC123116409	XP_044393307.1	2.43788	0.151601	0.685144	0.36817	0.824131	0.96169	-4.48713	0.0252277	0.370808	-2.06971	0.219931	1	-6.92501	0.00152074	0.155272	-4.8553	0.0173308	0.394744
NC_057807.1	471625414	471628416	3003	+	LOC123116489	TraesCS5B02G283200	XM_044537441.1	uncharacterized protein LOC123116489	XP_044393376.1	0	1	1	6.99167	0.000518415	0.0370093	5.58138	0.00380889	0.158175	6.99167	0.00106741	0.610186	5.58138	0.00733031	0.283573	-1.41029	0.343621	0.851754
NC_057807.1	498011975	498014977	3003	+	LOC123116615	NA	XM_044537557.1	protein DETOXIFICATION 49-like	XP_044393492.1	-1.74718	0.182842	0.723892	-3.94277	0.0100429	0.177308	0.837754	0.4848	0.928275	-2.19559	0.165663	1	2.58494	0.0512735	0.593901	4.78052	0.00201866	0.168571
NC_057807.1	600789037	600792039	3003	+	LOC123117096	TraesCS5B02G421600	XM_044537933.1	protein PELPK1-like	XP_044393868.1	4.4579	0.00406966	0.127279	1.49452	0.347195	0.791753	4.54701	0.00332503	0.14935	-2.96337	0.0365966	1	0.0891149	0.942417	0.995491	3.05249	0.0307793	0.4906
NC_057807.1	600952601	600955603	3003	+	LOC123117100	TraesCS5B02G421900	XM_044537937.1	tetraspanin-6-like	XP_044393872.1	3.85427	0.000862681	0.0587356	2.65539	0.0217772	0.269019	3.00325	0.00896087	0.231227	-1.19887	0.222286	1	-0.851019	0.377391	0.892057	0.347853	0.723686	0.947943
NC_057795.1	256407988	256410990	3003	+	LOC123118249	TraesCS1B02G153400	XM_044538593.1	protein PHYTOCHROME-DEPENDENT LATE-FLOWERING-like isoform X1	XP_044394528.1	4.61033	0.000650694	0.0514427	3.94761	0.00312346	0.0935991	3.63794	0.00621105	0.19639	-0.662722	0.543283	1	-0.972388	0.375299	0.891683	-0.309666	0.777462	0.960122
NC_057795.1	256407988	256410990	3003	+	LOC123118249	TraesCS1B02G153400	XM_044538594.1	protein PHYTOCHROME-DEPENDENT LATE-FLOWERING-like isoform X2	XP_044394529.1	4.61033	0.000650694	0.0514427	3.94761	0.00312346	0.0935991	3.63794	0.00621105	0.19639	-0.662722	0.543283	1	-0.972388	0.375299	0.891683	-0.309666	0.777462	0.960122
NC_057808.1	1602440	1605442	3003	+	LOC123119008	TraesCS5D02G001200	XM_044538643.1	sucrose transport protein SUT2	XP_044394578.1	-0.846688	0.400658	0.862349	0.739842	0.42199	0.828602	2.08163	0.0228394	0.354426	1.58653	0.112155	1	2.92832	0.00317323	0.205328	1.34179	0.131789	0.734475
NC_057808.1	7062352	7065354	3003	+	LOC123119076	NA	XM_044538739.1	translation initiation factor IF-2-like	XP_044394674.1	2.48626	0.0906805	0.578734	-4.61838	0.0161888	0.230658	-4.61838	0.0134302	0.279088	-7.10463	0.000407891	0.552188	-7.10463	0.00031808	0.0954963	0	1	1
NC_057808.1	10625657	10628659	3003	+	LOC123119110	NA	XM_044538795.1	CSC1-like protein RXW8	XP_044394730.1	0.149066	0.860883	0.980545	-1.85407	0.0455287	0.390167	0.556442	0.507062	0.933171	-2.00314	0.0323962	1	0.407376	0.630071	0.947883	2.41052	0.00958994	0.310891
NC_057808.1	36821542	36824544	3003	+	LOC123119271	TraesCS5D02G037300	XM_044538998.1	protein IQ-DOMAIN 5-like isoform X1	XP_044394933.1	2.43587	0.0630018	0.500134	3.34822	0.00901086	0.166819	3.98116	0.00188313	0.118021	0.912349	0.413691	1	1.54529	0.162671	0.792296	0.632941	0.547419	0.907667
NC_057808.1	36821542	36824544	3003	+	LOC123119271	TraesCS5D02G037300	XM_044538999.1	protein IQ-DOMAIN 5-like isoform X2	XP_044394934.1	2.43587	0.0630018	0.500134	3.34822	0.00901086	0.166819	3.98116	0.00188313	0.118021	0.912349	0.413691	1	1.54529	0.162671	0.792296	0.632941	0.547419	0.907667
NC_057808.1	36821542	36824544	3003	+	LOC123119271	TraesCS5D02G037300	XM_044539000.1	protein IQ-DOMAIN 5-like isoform X3	XP_044394935.1	2.43587	0.0630018	0.500134	3.34822	0.00901086	0.166819	3.98116	0.00188313	0.118021	0.912349	0.413691	1	1.54529	0.162671	0.792296	0.632941	0.547419	0.907667
NC_057808.1	36821542	36824544	3003	+	LOC123119271	TraesCS5D02G037300	XM_044539001.1	protein IQ-DOMAIN 5-like isoform X4	XP_044394936.1	2.43587	0.0630018	0.500134	3.34822	0.00901086	0.166819	3.98116	0.00188313	0.118021	0.912349	0.413691	1	1.54529	0.162671	0.792296	0.632941	0.547419	0.907667
NC_057795.1	275070230	275073232	3003	+	LOC123119291	NA	XM_044539041.1	uncharacterized protein LOC123119291	XP_044394976.1	6.06594	0.00133727	0.0720374	6.66365	0.000511226	0.0367561	4.41815	0.015019	0.293674	0.597708	0.668458	1	-1.64779	0.258283	0.851743	-2.2455	0.126613	0.728876
NC_057808.1	51342859	51345861	3003	+	LOC123119386	NA	XM_044539183.1	ankyrin repeat-containing protein At5g02620-like	XP_044395118.1	-5.42379	0.00330428	0.113743	-0.286802	0.813535	0.958916	0.968234	0.416993	0.912464	5.13699	0.00568622	0.744612	6.39202	0.000516583	0.11003	1.25504	0.30161	0.837153
NC_057795.1	276171209	276174211	3003	+	LOC123119432	TraesCS1D02G141600	XM_044539240.1	ubiquitin-conjugating enzyme E2 5-like isoform X1	XP_044395175.1	3.36505	0.00175774	0.0820521	3.89955	0.000325618	0.0294941	2.37819	0.0251432	0.37004	0.534509	0.563463	1	-0.986855	0.29755	0.86733	-1.52136	0.108621	0.7059
NC_057795.1	276171209	276174211	3003	+	LOC123119432	TraesCS1D02G141600	XM_044539243.1	ubiquitin-conjugating enzyme E2 4-like isoform X2	XP_044395178.1	3.36505	0.00175774	0.0820521	3.89955	0.000325618	0.0294941	2.37819	0.0251432	0.37004	0.534509	0.563463	1	-0.986855	0.29755	0.86733	-1.52136	0.108621	0.7059
NC_057808.1	97629126	97632128	3003	+	LOC123119669	NA	XM_044539557.1	probable RNA 3'-terminal phosphate cyclase-like protein	XP_044395492.1	2.92663	0.00926158	0.194974	2.97011	0.00812374	0.157325	2.68148	0.0162632	0.304301	0.0434785	0.965158	1	-0.245152	0.805776	0.977622	-0.288631	0.771228	0.958747
NC_057808.1	214006255	214009257	3003	+	LOC123120112	TraesCS5D02G132600	XM_044540132.1	serine/threonine-protein kinase STY46-like	XP_044396067.1	2.62019	0.0177899	0.273691	3.75925	0.00089668	0.049095	1.31059	0.23235	0.838859	1.13907	0.255156	1	-1.30959	0.205888	0.824295	-2.44866	0.0198036	0.415089
NC_057808.1	214771442	214774444	3003	+	LOC123120117	NA	XM_044540137.1	uncharacterized protein LOC123120117 isoform X1	XP_044396072.1	3.3833	0.00934352	0.195789	4.02247	0.00219761	0.0774276	0.760322	0.569717	0.944657	0.639173	0.565205	1	-2.62298	0.0347197	0.518591	-3.26215	0.0091803	0.306014
NC_057808.1	84881275	84884277	3003	+	LOC123120297	NA	XM_044540266.1	probable inactive purple acid phosphatase 2	XP_044396201.1	6.5346	5.13e-05	0.0177295	7.04592	1.3e-05	0.00758574	5.45328	0.000707879	0.0799421	0.511317	0.632298	1	-1.08132	0.325403	0.876854	-1.59264	0.147492	0.750667
NC_057808.1	230984248	230987250	3003	+	LOC123120329	NA	XM_044540299.1	uncharacterized protein LOC123120329	XP_044396234.1	2.71851	0.072979	0.531665	4.17145	0.0070299	0.145393	1.55098	0.305024	0.876522	1.45294	0.280804	1	-1.16753	0.404156	0.899931	-2.62047	0.0633902	0.617359
NC_057808.1	233562407	233565409	3003	+	LOC123120460	NA	XM_044540455.1	mitochondrial amidoxime reducing component 2-like	XP_044396390.1	-3.68505	0.0827363	0.559361	0.651155	0.708337	0.930269	2.6606	0.13908	0.739119	4.3362	0.0464776	1	6.34565	0.00585951	0.259052	2.00945	0.253123	0.817952
NC_057808.1	290890132	290893134	3003	+	LOC123120516	NA	XM_044540528.1	polyadenylate-binding protein-interacting protein 11-like	XP_044396463.1	0.037123	0.982366	0.999167	1.54578	0.362366	0.799682	-5.41268	0.0104587	0.248118	1.50865	0.376898	1	-5.44981	0.0102832	0.324942	-6.95846	0.00189931	0.165101
NC_057808.1	252793295	252796297	3003	+	LOC123120539	TraesCS5D02G160200	XM_044540549.1	protein transport protein Sec61 subunit beta-like	XP_044396484.1	4.77957	0.0260425	0.330995	5.34166	0.0154569	0.22505	6.05106	0.00793827	0.218964	0.562092	0.764717	1	1.27149	0.500227	0.923443	0.709401	0.702115	0.943504
NC_057808.1	261027623	261030625	3003	+	LOC123120663	TraesCS5D02G166000	XM_044540654.1	protein ETHYLENE-INSENSITIVE 2-like	XP_044396589.1	6.53578	0.000244081	0.0333318	6.99743	9.69e-05	0.0173406	4.99717	0.00410913	0.163552	0.46165	0.710553	1	-1.53861	0.234928	0.840428	-2.00026	0.124367	0.725851
NC_057808.1	261027623	261030625	3003	+	LOC123120663	TraesCS5D02G166000	XM_044540654.1	protein ETHYLENE-INSENSITIVE 2-like	XP_044396589.1	-4.07235	0.00619973	0.159217	0.881705	0.436069	0.834115	0.476457	0.67259	0.959998	4.95406	0.000973052	0.598128	4.54881	0.00231934	0.18287	-0.405248	0.718176	0.946842
NC_057808.1	465719327	465722329	3003	+	LOC123120929	NA	XM_044540892.1	uncharacterized protein LOC123120929	XP_044396827.1	4.10874	0.0261809	0.331764	7.20569	0.000305807	0.0285286	5.27413	0.0052177	0.181418	3.09695	0.0509408	1	1.16539	0.446033	0.910867	-1.93156	0.192377	0.785379
NC_057808.1	506584693	506587695	3003	+	LOC123121038	NA	XM_044540977.1	ATP synthase subunit a, chloroplastic-like	XP_044396912.1	3.59817	0.00298024	0.107502	2.70778	0.0217639	0.26896	2.15925	0.0642039	0.562698	-0.890387	0.408428	1	-1.43892	0.187812	0.812388	-0.548528	0.612005	0.923473
NC_057808.1	299286954	299289956	3003	+	LOC123121312	TraesCS5D02G192600	XM_044541244.1	uncharacterized protein LOC123121312	XP_044397179.1	-0.467996	0.796369	0.969375	0.803681	0.655795	0.91376	-5.56006	0.0126614	0.271387	1.27168	0.489088	1	-5.09207	0.0202061	0.42243	-6.36374	0.0058976	0.254551
NC_057808.1	302719936	302722938	3003	+	LOC123121345	TraesCS5D02G196500	XM_044541296.1	aminopeptidase M1-C-like isoform X3	XP_044397231.1	5.64147	0.000600005	0.0495919	6.01789	0.000236615	0.025574	6.72161	4.26e-05	0.0317444	0.376421	0.739956	1	1.08014	0.338894	0.88116	0.703723	0.524556	0.90217
NC_057808.1	302719936	302722938	3003	+	LOC123121345	TraesCS5D02G196500	XM_044541298.1	aminopeptidase M1-C-like isoform X5	XP_044397233.1	5.64147	0.000600005	0.0495919	6.01789	0.000236615	0.025574	6.72161	4.26e-05	0.0317444	0.376421	0.739956	1	1.08014	0.338894	0.88116	0.703723	0.524556	0.90217
NC_057808.1	302718649	302721651	3003	+	LOC123121345	TraesCS5D02G196500	XM_044541294.1	aminopeptidase M1-C-like isoform X1	XP_044397229.1	5.64147	0.000600005	0.0495919	6.01789	0.000236615	0.025574	6.72161	4.26e-05	0.0317444	0.376421	0.739956	1	1.08014	0.338894	0.88116	0.703723	0.524556	0.90217
NC_057808.1	302718649	302721651	3003	+	LOC123121345	TraesCS5D02G196500	XM_044541297.1	aminopeptidase M1-C-like isoform X4	XP_044397232.1	5.64147	0.000600005	0.0495919	6.01789	0.000236615	0.025574	6.72161	4.26e-05	0.0317444	0.376421	0.739956	1	1.08014	0.338894	0.88116	0.703723	0.524556	0.90217
NC_057808.1	302719936	302722938	3003	+	LOC123121345	TraesCS5D02G196500	XM_044541295.1	aminopeptidase M1-C-like isoform X2	XP_044397230.1	5.64147	0.000600005	0.0495919	6.01789	0.000236615	0.025574	6.72161	4.26e-05	0.0317444	0.376421	0.739956	1	1.08014	0.338894	0.88116	0.703723	0.524556	0.90217
NC_057808.1	336069466	336072468	3003	+	LOC123121573	TraesCS5D02G225300	XM_044541594.1	AAA-ATPase At4g25835-like	XP_044397529.1	0.814547	0.564878	0.916103	1.45283	0.305493	0.768921	-3.35242	0.0453345	0.484218	0.638285	0.647835	1	-4.16697	0.0146815	0.374398	-4.80525	0.0054756	0.247448
NC_057808.1	348989142	348992144	3003	+	LOC123121679	TraesCS5A02G229600	XM_044541693.1	pentatricopeptide repeat-containing protein At5g61400-like	XP_044397628.1	6.44644	0.00414644	0.128668	6.63263	0.00342175	0.0983413	4.37567	0.0321094	0.413013	0.186195	0.915614	1	-2.07076	0.259607	0.852588	-2.25696	0.221463	0.800935
NC_057808.1	353199816	353202818	3003	+	LOC123121703	NA	XM_044541722.1	1-aminocyclopropane-1-carboxylate oxidase 1-like	XP_044397657.1	-1.32292	0.183365	0.724255	-0.0572361	0.951665	0.991059	-2.83975	0.0083019	0.223506	1.26568	0.204934	1	-1.51683	0.167031	0.795712	-2.78252	0.00990518	0.31438
NC_057808.1	353199816	353202818	3003	+	LOC123121703	NA	XM_044541722.1	1-aminocyclopropane-1-carboxylate oxidase 1-like	XP_044397657.1	1.46874	0.131558	0.656609	2.701	0.00626678	0.136505	1.84107	0.0577712	0.539701	1.23227	0.186763	1	0.372337	0.688713	0.958269	-0.859931	0.348206	0.853261
NC_057808.1	363695558	363698560	3003	+	LOC123121782	TraesCS5D02G253900	XM_044541828.1	phosphoribosylaminoimidazole-succinocarboxamide synthase, chloroplastic-like	XP_044397763.1	-3.75742	0.0159402	0.258729	-0.441145	0.722061	0.934268	0.78705	0.517179	0.934675	3.31628	0.0344478	1	4.54447	0.00381472	0.21989	1.2282	0.323192	0.845163
NC_057808.1	368609947	368612949	3003	+	LOC123121815	NA	XM_044541882.1	transcription factor BIM2-like isoform X3	XP_044397817.1	-3.49683	0.0234632	0.314896	-0.355605	0.78913	0.953002	-4.31232	0.00707121	0.207672	3.14123	0.0404813	1	-0.815488	0.61268	0.944744	-3.95672	0.0127201	0.348774
NC_057808.1	402781745	402784747	3003	+	LOC123122162	TraesCS5D02G305000	XM_044542301.1	probable E3 ubiquitin-protein ligase ARI5	XP_044398236.1	0.207847	0.78835	0.967899	-1.38213	0.0948289	0.537641	0.964646	0.204562	0.816466	-1.58997	0.0570496	1	0.756799	0.322647	0.875751	2.34677	0.00460553	0.232217
NC_057808.1	406408769	406411771	3003	+	LOC123122181	TraesCS5B02G300200	XM_044542325.1	CDGSH iron-sulfur domain-containing protein NEET-like	XP_044398260.1	-1.86262	0.0306913	0.358642	-0.389885	0.618985	0.901819	0.360489	0.638166	0.954852	1.47274	0.0913642	1	2.22311	0.00998736	0.320951	0.750374	0.337837	0.849637
NC_057808.1	416491202	416494204	3003	+	LOC123122261	TraesCS5D02G321800	XM_044542436.1	ras-related protein RABA3-like	XP_044398371.1	-0.55043	0.74117	0.958247	-1.743	0.309123	0.770876	-6.45119	0.00328628	0.148435	-1.19257	0.484129	1	-5.90076	0.00618326	0.264698	-4.70819	0.022137	0.433139
NC_057808.1	417034476	417037478	3003	+	LOC123122269	TraesCS5D02G322800	XM_044542449.1	rab GTPase-activating protein 22-like	XP_044398384.1	1.28524	0.29009	0.808235	1.00897	0.403698	0.820338	-5.34597	0.0021207	0.123957	-0.276279	0.81613	1	-6.63122	0.000164983	0.0808142	-6.35494	0.000288311	0.0913791
NC_057808.1	428865767	428868769	3003	+	LOC123122395	TraesCS5D02G336800	XM_044542589.1	uncharacterized protein LOC123122395 isoform X1	XP_044398524.1	-0.235387	0.822383	0.973972	-4.45521	0.00132436	0.0597414	-0.824174	0.435223	0.916965	-4.21983	0.00254	0.65558	-0.588787	0.58249	0.939282	3.63104	0.00934667	0.308057
NC_057808.1	428865767	428868769	3003	+	LOC123122395	TraesCS5D02G336800	XM_044542590.1	protein MCM10 homolog isoform X2	XP_044398525.1	-0.235387	0.822383	0.973972	-4.45521	0.00132436	0.0597414	-0.824174	0.435223	0.916965	-4.21983	0.00254	0.65558	-0.588787	0.58249	0.939282	3.63104	0.00934667	0.308057
NC_057808.1	438990221	438993223	3003	+	LOC123122504	TraesCS5D02G353700	XM_044542702.1	O-fucosyltransferase 6-like isoform X1	XP_044398637.1	6.81345	5.03e-05	0.0176048	6.53057	9.59e-05	0.0172647	4.4139	0.00805428	0.220322	-0.282885	0.802991	1	-2.39955	0.05037	0.590041	-2.11666	0.0824449	0.662265
NC_057808.1	438990221	438993223	3003	+	LOC123122504	TraesCS5D02G353700	XM_044542703.1	O-fucosyltransferase 6-like isoform X2	XP_044398638.1	6.81345	5.03e-05	0.0176048	6.53057	9.59e-05	0.0172647	4.4139	0.00805428	0.220322	-0.282885	0.802991	1	-2.39955	0.05037	0.590041	-2.11666	0.0824449	0.662265
NC_057808.1	447040253	447043255	3003	+	LOC123122593	TraesCS5A02G359000 | TraesCS5D02G368200	XM_044542816.1	BTB/POZ domain-containing protein POB1-like	XP_044398751.1	1.51363	0.189335	0.730468	-2.82628	0.0522639	0.417	2.03137	0.0774248	0.605813	-4.33991	0.00271805	0.658996	0.51774	0.636979	0.949124	4.85765	0.000779725	0.122402
NC_057808.1	486592755	486595757	3003	+	LOC123123054	NA	XM_044543478.1	maturase K	XP_044399413.1	2.75636	1.61e-05	0.0119805	0.978796	0.116487	0.579875	-0.770042	0.239185	0.843799	-1.77756	0.00374388	0.686069	-3.5264	1.55e-07	0.00440235	-1.74884	0.00731359	0.278491
NC_057808.1	486595843	486598845	3003	+	LOC123123055	TraesCS5D02G425300	XM_044543480.1	MEIOTIC F-BOX protein MOF-like	XP_044399415.1	2.75636	1.61e-05	0.0119805	0.978796	0.116487	0.579875	-0.770042	0.239185	0.843799	-1.77756	0.00374388	0.686069	-3.5264	1.55e-07	0.00440235	-1.74884	0.00731359	0.278491
NC_057808.1	486595843	486598845	3003	+	LOC123123055	TraesCS5D02G425300	XM_044543479.1	MEIOTIC F-BOX protein MOF-like	XP_044399414.1	2.75636	1.61e-05	0.0119805	0.978796	0.116487	0.579875	-0.770042	0.239185	0.843799	-1.77756	0.00374388	0.686069	-3.5264	1.55e-07	0.00440235	-1.74884	0.00731359	0.278491
NC_057808.1	501913397	501916399	3003	+	LOC123123225	TraesCS5D02G449900	XM_044543696.1	eukaryotic translation initiation factor 3 subunit B-like	XP_044399631.1	1.35913	0.221347	0.760541	2.74093	0.0157714	0.227502	-0.80534	0.486792	0.928651	1.3818	0.200438	1	-2.16447	0.063199	0.633903	-3.54627	0.00303197	0.196865
NC_057808.1	515687302	515690304	3003	+	LOC123123368	NA	XM_044543864.1	DNA-directed RNA polymerase subunit beta''-like	XP_044399799.1	1.74869	0.00355288	0.118248	-0.118582	0.840282	0.965718	-0.60778	0.3044	0.876194	-1.86728	0.00197647	0.647984	-2.35647	0.000126037	0.0745921	-0.489198	0.409377	0.870577
NC_057808.1	563578294	563581296	3003	+	LOC123123938	TraesCS5D02G565200	XM_044544592.1	sucrose nonfermenting 4-like protein	XP_044400527.1	-6.018	0.000502781	0.0460218	0.783685	0.457377	0.84345	-0.251613	0.813203	0.981235	6.80168	7.51e-05	0.445589	5.76638	0.000922186	0.130384	-1.0353	0.33195	0.847864
NC_057808.1	7173715	7176717	3003	+	LOC123124086	TraesCS5D02G005200	XM_044544787.1	serine protease Do-like HtrA	XP_044400722.1	6.48848	0.00104553	0.0642959	6.48633	0.00104455	0.0528854	1.81796	0.259092	0.855776	-0.00215181	0.998781	1	-4.67052	0.00946576	0.313861	-4.66837	0.00945966	0.309248
NC_057808.1	7173715	7176717	3003	+	LOC123124086	TraesCS5D02G005200	XM_044544788.1	serine protease Do-like HtrA	XP_044400723.1	6.48848	0.00104553	0.0642959	6.48633	0.00104455	0.0528854	1.81796	0.259092	0.855776	-0.00215181	0.998781	1	-4.67052	0.00946576	0.313861	-4.66837	0.00945966	0.309248
NC_057808.1	11460934	11463936	3003	+	LOC123124105	TraesCS5D02G019000	XM_044544805.1	uncharacterized protein LOC123124105	XP_044400740.1	6.185	0.000933662	0.061034	7.49408	0.000103059	0.017808	5.25497	0.00401117	0.162141	1.30908	0.340098	1	-0.930028	0.501646	0.923727	-2.23911	0.113063	0.711803
NC_057808.1	42442519	42445521	3003	+	LOC123124221	NA	XM_044544882.1	uncharacterized protein LOC123124221	XP_044400817.1	3.73884	0.00106474	0.0647436	2.18911	0.0552601	0.42786	3.78303	0.00089566	0.0870425	-1.54973	0.123476	1	0.0441892	0.963012	0.998225	1.59392	0.111356	0.709307
NC_057808.1	43657787	43660789	3003	+	LOC123124237	TraesCS5D02G044500	XM_044544897.1	probable glycosyltransferase At5g03795	XP_044400832.1	6.76618	0.00069065	0.052833	2.64368	0.128768	0.600192	0	1	1	-4.1225	0.0167947	0.936079	-6.76618	0.000847107	0.126449	-2.64368	0.141179	0.744433
NC_057808.1	86014779	86017781	3003	+	LOC123124409	NA	XM_044545024.1	formin-like protein 3 isoform X2	XP_044400959.1	3.40362	0.00536008	0.147388	3.24472	0.00767215	0.152607	1.36335	0.265869	0.858986	-0.158897	0.880118	1	-2.04027	0.0699501	0.652736	-1.88137	0.0933639	0.682504
NC_057808.1	86014779	86017781	3003	+	LOC123124409	NA	XM_044545022.1	formin-like protein 3 isoform X1	XP_044400957.1	3.40362	0.00536008	0.147388	3.24472	0.00767215	0.152607	1.36335	0.265869	0.858986	-0.158897	0.880118	1	-2.04027	0.0699501	0.652736	-1.88137	0.0933639	0.682504
NC_057808.1	373520409	373523411	3003	+	LOC123124988	TraesCS5D02G266500	XM_044545533.1	uncharacterized protein LOC123124988 isoform X2	XP_044401468.1	-4.71418	0.00143337	0.0743892	-1.89792	0.105438	0.559894	-1.28098	0.259434	0.855947	2.81625	0.0598686	1	3.43319	0.0203404	0.423481	0.616942	0.599071	0.920622
NC_057808.1	373520409	373523411	3003	+	LOC123124988	TraesCS5D02G266500	XM_044545532.1	uncharacterized protein LOC123124988 isoform X1	XP_044401467.1	-4.71418	0.00143337	0.0743892	-1.89792	0.105438	0.559894	-1.28098	0.259434	0.855947	2.81625	0.0598686	1	3.43319	0.0203404	0.423481	0.616942	0.599071	0.920622
NC_057808.1	373520409	373523411	3003	+	LOC123124988	TraesCS5D02G266500	XM_044545534.1	uncharacterized protein LOC123124988 isoform X3	XP_044401469.1	-4.71418	0.00143337	0.0743892	-1.89792	0.105438	0.559894	-1.28098	0.259434	0.855947	2.81625	0.0598686	1	3.43319	0.0203404	0.423481	0.616942	0.599071	0.920622
NC_057808.1	433351832	433354834	3003	+	LOC123125309	TraesCS5D02G342400	XM_044545823.1	putrescine hydroxycinnamoyltransferase 3-like	XP_044401758.1	5.91792	0.00446823	0.13392	6.62829	0.00190778	0.0719696	4.85012	0.0150147	0.293665	0.710363	0.662969	1	-1.0678	0.518936	0.927106	-1.77816	0.287552	0.83173
NC_057808.1	462838956	462841958	3003	+	LOC123125532	NA	XM_044546007.1	two-component response regulator ORR41-like	XP_044401942.1	6.58149	0.00718339	0.171126	5.36686	0.0196762	0.255386	5.03722	0.0255157	0.37284	-1.21463	0.54234	1	-1.54427	0.440894	0.909279	-0.329644	0.86732	0.978149
NC_057808.1	479529232	479532234	3003	+	LOC123125599	TraesCS5D02G413900	XM_044546074.1	CASP-like protein 5C1	XP_044402009.1	-0.246491	0.835641	0.976207	-3.35704	0.0171952	0.237678	0.874059	0.45417	0.921418	-3.11055	0.0282479	1	1.12055	0.346495	0.883224	4.2311	0.0030949	0.198845
NC_057808.1	488173471	488176473	3003	+	LOC123125648	TraesCS5D02G427100	XM_044546113.1	protein PELPK1-like	XP_044402048.1	6.80928	0.000405752	0.0419111	0	1	1	1.82678	0.25444	0.85315	-6.80928	0.000649294	0.577008	-4.9825	0.00416657	0.227022	1.82678	0.28796	0.831949
NC_057808.1	528650747	528653749	3003	+	LOC123126001	TraesCS5D02G491600 | TraesCS5B02G491200	XM_044546429.1	zinc finger protein ZAT4-like	XP_044402364.1	-0.314284	0.646635	0.93697	-1.97202	0.00730156	0.14845	-0.226914	0.737925	0.969735	-1.65774	0.0254465	1	0.08737	0.899152	0.989904	1.74511	0.0177619	0.398412
NC_057809.1	199272169	199275171	3003	+	LOC123127260	TraesCS6A02G177100	XM_044546886.1	uncharacterized protein LOC123127260	XP_044402821.1	2.84574	0.106574	0.612817	4.77944	0.00924843	0.1693	3.6004	0.0422817	0.469194	1.93369	0.222959	1	0.754656	0.629049	0.947764	-1.17904	0.439788	0.879008
NC_057795.1	400855761	400858763	3003	+	LOC123127305	TraesCS1B02G217600	XM_044546959.1	protein STRICTOSIDINE SYNTHASE-LIKE 7-like	XP_044402894.1	1.00628	0.515122	0.902205	2.34375	0.138088	0.615	-2.7989	0.110999	0.689519	1.33748	0.38402	1	-3.80518	0.0350028	0.520031	-5.14265	0.00601841	0.256481
NC_057809.1	261798539	261801541	3003	+	LOC123127408	TraesCS6A02G191500	XM_044547104.1	peroxisomal membrane protein PMP22-like	XP_044403039.1	1.20922	0.0593032	0.487592	1.40383	0.0281243	0.306541	1.67355	0.00895769	0.231187	0.19461	0.754441	1	0.46433	0.454056	0.912831	0.26972	0.661209	0.934459
NC_057809.1	273403397	273406399	3003	+	LOC123127429	TraesCS6A02G193900	XM_044547130.1	uncharacterized protein LOC123127429	XP_044403065.1	4.91752	0.0196196	0.287667	6.50464	0.00396577	0.106555	0	1	1	1.58712	0.383105	1	-4.91752	0.0223314	0.439879	-6.50464	0.00457415	0.231429
NC_057809.1	304598850	304601852	3003	+	LOC123127464	TraesCS6A02G198100	XM_044547193.1	U1 small nuclear ribonucleoprotein C-1-like	XP_044403128.1	4.25546	0.0077025	0.177241	5.10131	0.0016558	0.0666009	4.90616	0.0023473	0.129339	0.845849	0.512641	1	0.650699	0.613663	0.94482	-0.19515	0.877633	0.980292
NC_057809.1	379604323	379607325	3003	+	LOC123127584	TraesCS6A02G208800	XM_044547333.1	BTB/POZ domain-containing protein At1g67900-like	XP_044403268.1	1.04346	0.422855	0.87122	2.38597	0.070742	0.477153	-2.19217	0.13454	0.732383	1.3425	0.293899	1	-3.23563	0.0296189	0.490112	-4.57814	0.00266936	0.187461
NC_057809.1	385471181	385474183	3003	+	LOC123127602	TraesCS6A02G210700	XM_044547352.1	uncharacterized protein LOC123127602	XP_044403287.1	-0.335393	0.716139	0.953234	-2.73611	0.0078376	0.154326	0.209775	0.817274	0.981691	-2.40071	0.020129	0.973914	0.545168	0.554714	0.933915	2.94588	0.00436737	0.226723
NC_057809.1	458432067	458435069	3003	+	LOC123127911	NA	XM_044547770.1	cytochrome P450 86A2-like	XP_044403705.1	5.27599	0.000562932	0.0482682	4.66263	0.00204646	0.0744716	3.24438	0.0299393	0.399423	-0.613365	0.604311	1	-2.03161	0.101329	0.718675	-1.41825	0.248663	0.815326
NC_057809.1	463836554	463839556	3003	+	LOC123127939	TraesCS6D02G230600 | TraesCS6A02G248500	XM_044547802.1	peroxisome biogenesis protein 19-1-like isoform X1	XP_044403737.1	2.22457	0.00638516	0.161465	2.05846	0.011226	0.188589	1.23159	0.129018	0.7242	-0.166107	0.825962	1	-0.992983	0.197616	0.819127	-0.826876	0.28168	0.829246
NC_057809.1	463836554	463839556	3003	+	LOC123127939	TraesCS6D02G230600 | TraesCS6A02G248500	XM_044547803.1	peroxisome biogenesis protein 19-1-like isoform X2	XP_044403738.1	2.22457	0.00638516	0.161465	2.05846	0.011226	0.188589	1.23159	0.129018	0.7242	-0.166107	0.825962	1	-0.992983	0.197616	0.819127	-0.826876	0.28168	0.829246
NC_057809.1	493348737	493351739	3003	+	LOC123128067	TraesCS6A02G266100	XM_044547978.1	probable xyloglucan endotransglucosylase/hydrolase protein 30	XP_044403913.1	0.969015	0.590301	0.922903	2.26664	0.21952	0.706597	-4.36486	0.0366375	0.438686	1.29763	0.471209	1	-5.33388	0.0148848	0.376453	-6.6315	0.00404151	0.22043
NC_057809.1	493881144	493884146	3003	+	LOC123128069	TraesCS6A02G266300	XM_044547979.1	lysine-specific demethylase JMJ706-like isoform X1	XP_044403914.1	-2.89802	0.0548522	0.470962	-0.999295	0.467459	0.847804	-4.40844	0.00708711	0.207849	1.89872	0.19956	1	-1.51042	0.344595	0.882787	-3.40915	0.0325913	0.500061
NC_057809.1	493881144	493884146	3003	+	LOC123128069	TraesCS6A02G266300	XM_044547980.1	lysine-specific demethylase JMJ706-like isoform X2	XP_044403915.1	-2.89802	0.0548522	0.470962	-0.999295	0.467459	0.847804	-4.40844	0.00708711	0.207849	1.89872	0.19956	1	-1.51042	0.344595	0.882787	-3.40915	0.0325913	0.500061
NC_057809.1	498527990	498530992	3003	+	LOC123128104	TraesCS6A02G269700	XM_044548022.1	probable tocopherol O-methyltransferase, chloroplastic	XP_044403957.1	-1.71799	0.0980733	0.595555	0.282114	0.767614	0.947509	1.10155	0.246981	0.848863	2.00011	0.0555792	1	2.81955	0.00744877	0.285289	0.819438	0.387978	0.864644
NC_057809.1	500311089	500314091	3003	+	LOC123128115	TraesCS6A02G271300	XM_044548045.1	abscisic acid 8'-hydroxylase 1-like	XP_044403980.1	-0.289702	0.697932	0.949268	1.69552	0.0202778	0.2596	0.440303	0.544114	0.939917	1.98522	0.00813629	0.804125	0.730004	0.326501	0.87728	-1.25522	0.0812061	0.659948
NC_057809.1	506040835	506043837	3003	+	LOC123128159	TraesCS6A02G276700	XM_044548094.1	heat shock 70 kDa protein 17-like	XP_044404029.1	-0.423517	0.663233	0.941029	0.304594	0.749966	0.942505	-2.77868	0.0106121	0.249921	0.728111	0.456112	1	-2.35517	0.0314414	0.500636	-3.08328	0.00492256	0.237521
NC_057809.1	508513078	508516080	3003	+	LOC123128176	TraesCS6A02G278300	XM_044548110.1	RNA-binding protein 24-like isoform X2	XP_044404045.1	-1.06825	0.34404	0.837793	-3.59719	0.00608207	0.134284	-1.43996	0.203956	0.815988	-2.52894	0.0534483	1	-0.371709	0.746214	0.968313	2.15724	0.0971877	0.688766
NC_057809.1	508513078	508516080	3003	+	LOC123128176	TraesCS6A02G278300	XM_044548109.1	RNA-binding protein 24-like isoform X1	XP_044404044.1	-1.06825	0.34404	0.837793	-3.59719	0.00608207	0.134284	-1.43996	0.203956	0.815988	-2.52894	0.0534483	1	-0.371709	0.746214	0.968313	2.15724	0.0971877	0.688766
NC_057809.1	508513078	508516080	3003	+	LOC123128176	TraesCS6A02G278300	XM_044548111.1	RNA-binding protein 24-like isoform X3	XP_044404046.1	-1.06825	0.34404	0.837793	-3.59719	0.00608207	0.134284	-1.43996	0.203956	0.815988	-2.52894	0.0534483	1	-0.371709	0.746214	0.968313	2.15724	0.0971877	0.688766
NC_057809.1	519806060	519809062	3003	+	LOC123128235	NA	XM_044548184.1	uncharacterized protein LOC123128235	XP_044404119.1	-0.0287261	0.981207	0.998975	-6.14049	0.000700051	0.0432032	0.264603	0.82661	0.982946	-6.11176	0.000777884	0.582354	0.293329	0.810073	0.978241	6.40509	0.000422882	0.102021
NC_057809.1	522718062	522721064	3003	+	LOC123128254	TraesCS6D02G268500 | TraesCS6A02G287800	XM_044548219.1	uncharacterized protein LOC123128254	XP_044404154.1	4.58117	0.0303427	0.356337	6.6441	0.00433548	0.1119	1.83088	0.276198	0.864166	2.06293	0.281133	1	-2.75029	0.176646	0.803644	-4.81322	0.027415	0.469711
NC_057809.1	542499534	542502536	3003	+	LOC123128373	TraesCS6A02G306300	XM_044548356.1	AP2-like ethylene-responsive transcription factor BBM1	XP_044404291.1	3.23166	0.0204078	0.293225	4.08996	0.00351441	0.0998076	4.4199	0.00172482	0.114038	0.858303	0.466894	1	1.18824	0.314287	0.873085	0.32994	0.773361	0.959302
NC_057809.1	561396958	561399960	3003	+	LOC123128525	TraesCS6B02G355500 | TraesCS6A02G325200	XM_044548553.1	uncharacterized protein LOC123128525	XP_044404488.1	2.58412	0.00604837	0.157254	2.0629	0.0275308	0.303221	0.977436	0.297391	0.873439	-0.521223	0.54756	1	-1.60668	0.0729202	0.660648	-1.08546	0.224893	0.802662
NC_057809.1	583200733	583203735	3003	+	LOC123128697	TraesCS6A02G348000	XM_044548772.1	eukaryotic translation initiation factor 3 subunit G-like	XP_044404707.1	2.90235	0.0041491	0.128681	2.7907	0.00564511	0.129084	2.87167	0.00435656	0.167895	-0.111655	0.901162	1	-0.0306806	0.972665	0.999245	0.0809743	0.927776	0.98945
NC_057809.1	584890300	584893302	3003	+	LOC123128710	TraesCS6A02G350000	XM_044548791.1	protein CYPRO4-like	XP_044404726.1	3.63111	0.00194489	0.0866673	2.74544	0.0180039	0.243637	2.99885	0.00967813	0.239607	-0.885667	0.380636	1	-0.632266	0.527014	0.928718	0.253401	0.801744	0.965209
NC_057809.1	603492484	603495486	3003	+	LOC123128921	TraesCS6A02G380300	XM_044549036.1	uncharacterized protein LOC123128921	XP_044404971.1	6.6252	0.000792113	0.0563721	4.3204	0.0203515	0.260192	6.02109	0.00188417	0.118021	-2.3048	0.138154	1	-0.604115	0.677193	0.956347	1.70069	0.266735	0.823477
NC_057809.1	86369871	86372873	3003	+	LOC123129477	NA	XM_044549627.1	protein FAR1-RELATED SEQUENCE 11-like	XP_044405562.1	-3.90755	0.00752121	0.175142	-0.920712	0.422017	0.828612	-0.915074	0.422271	0.913794	2.98683	0.0442152	1	2.99247	0.0431229	0.559306	0.0056383	0.996346	1
NC_057809.1	152545110	152548112	3003	+	LOC123129549	NA	XM_044549669.1	FAM10 family protein At4g22670-like	XP_044405604.1	1.70589	0.318116	0.824748	5.5784	0.0017163	0.0679549	0.0987527	0.95416	0.999206	3.87252	0.0174872	0.944669	-1.60713	0.352457	0.884741	-5.47965	0.00212619	0.172095
NC_057809.1	223090393	223093395	3003	+	LOC123129578	NA	XM_044549687.1	uncharacterized protein LOC123129578	XP_044405622.1	-0.675223	0.628152	0.932417	3.10316	0.0169639	0.236108	1.35123	0.2858	0.868279	3.77838	0.00678688	0.776165	2.02645	0.138337	0.767915	-1.75193	0.149743	0.75227
NC_057809.1	104184848	104187850	3003	+	LOC123130395	NA	XM_044550298.1	uncharacterized protein LOC123130395	XP_044406233.1	2.51083	0.0147912	0.248838	2.18103	0.0333735	0.334342	2.93827	0.0043124	0.167265	-0.329806	0.724805	1	0.427435	0.643285	0.950293	0.757241	0.414046	0.871802
NC_057809.1	104306489	104309491	3003	+	LOC123130397	TraesCS6A02G129400	XM_044550300.1	pathogenesis-related thaumatin-like protein 3.5	XP_044406235.1	4.02044	0.00041102	0.0421623	3.12934	0.00590687	0.132215	3.60037	0.00143644	0.1056	-0.891102	0.346509	1	-0.420074	0.650128	0.951288	0.471028	0.61728	0.9245
NC_057809.1	389560793	389563795	3003	+	LOC123130657	NA	XM_044550489.1	uncharacterized protein LOC123130657	XP_044406424.1	3.05093	0.0333875	0.373097	4.44858	0.00267511	0.0861137	0.473032	0.745066	0.97081	1.39765	0.271546	1	-2.5779	0.0657298	0.641961	-3.97554	0.0058903	0.254318
NC_057809.1	489178742	489181744	3003	+	LOC123130811	TraesCS6A02G263700	XM_044550618.1	E3 ubiquitin-protein ligase PUB23-like	XP_044406553.1	-0.478326	0.432393	0.874523	-2.23951	0.000803528	0.0463771	-0.381644	0.524855	0.935961	-1.76119	0.00948834	0.829333	0.096682	0.875173	0.986815	1.85787	0.00565102	0.250319
NC_057809.1	505213266	505216268	3003	+	LOC123130842	TraesCS6A02G276100	XM_044550642.1	putative transcription factor bHLH086	XP_044406577.1	5.81362	0.00214858	0.0909818	6.18916	0.00118611	0.0562785	4.57989	0.0125323	0.26994	0.375541	0.791067	1	-1.23373	0.398583	0.898459	-1.60927	0.27068	0.82517
NC_057809.1	557793999	557797001	3003	+	LOC123131023	TraesCS6A02G320700	XM_044550797.1	2-oxoglutarate-dependent dioxygenase 11-like	XP_044406732.1	3.04198	0.0228323	0.310709	4.22511	0.00161416	0.0658394	4.26668	0.0014295	0.105515	1.18313	0.29365	1	1.2247	0.275487	0.858676	0.0415687	0.969259	0.996733
NC_057809.1	581850087	581853089	3003	+	LOC123131131	NA	XM_044550878.1	uncharacterized protein LOC123131131	XP_044406813.1	2.03036	0.0302251	0.355605	2.8039	0.00279966	0.0882631	1.9639	0.034586	0.427064	0.773539	0.367614	1	-0.0664647	0.938666	0.995083	-0.840004	0.324323	0.845667
NC_057809.1	610318582	610321584	3003	+	LOC123131355	TraesCS6A02G393700	XM_044551047.1	heavy metal-associated isoprenylated plant protein 3-like	XP_044406982.1	0.666419	0.409786	0.866169	2.71819	0.00076505	0.0452714	1.33712	0.0914848	0.645085	2.05177	0.00948882	0.829333	0.670702	0.392277	0.896646	-1.38107	0.0690844	0.632704
NC_057809.1	1327546	1330548	3003	+	LOC123131544	TraesCS6A02G002700	XM_044551186.1	GDSL esterase/lipase EXL3-like	XP_044407121.1	0.0553159	0.964351	0.996467	-0.354805	0.775166	0.949451	-3.99393	0.00730731	0.210722	-0.41012	0.742983	1	-4.04925	0.00681686	0.275281	-3.63913	0.0141697	0.363991
NC_057809.1	67075392	67078394	3003	+	LOC123132076	TraesCS6A02G097000	XM_044551832.1	protoheme IX farnesyltransferase, mitochondrial-like isoform X1	XP_044407767.1	6.48436	0.00256803	0.0996055	5.34249	0.00943863	0.171225	2.61505	0.144788	0.748317	-1.14187	0.496385	1	-3.86931	0.0411289	0.550099	-2.72743	0.13632	0.739128
NC_057809.1	67075392	67078394	3003	+	LOC123132076	TraesCS6A02G097000	XM_044551833.1	protoheme IX farnesyltransferase, mitochondrial-like isoform X2	XP_044407768.1	6.48436	0.00256803	0.0996055	5.34249	0.00943863	0.171225	2.61505	0.144788	0.748317	-1.14187	0.496385	1	-3.86931	0.0411289	0.550099	-2.72743	0.13632	0.739128
NC_057809.1	73453378	73456380	3003	+	LOC123132118	NA	XM_044551874.1	calnexin homolog	XP_044407809.1	0.667145	0.42959	0.873838	2.55628	0.00202064	0.0739109	1.98327	0.0155943	0.298548	1.88913	0.0202067	0.97474	1.31612	0.10368	0.722822	-0.573009	0.451984	0.882521
NC_057809.1	87932222	87935224	3003	+	LOC123132222	TraesCS6A02G115100	XM_044551995.1	purple acid phosphatase 18-like	XP_044407930.1	-0.588789	0.676634	0.944203	1.7511	0.206993	0.694723	-3.52421	0.0326928	0.416396	2.33989	0.104873	1	-2.93542	0.0769476	0.669842	-5.2753	0.00213192	0.172352
NC_057809.1	106923558	106926560	3003	+	LOC123132346	TraesCS6A02G131600	XM_044552120.1	probable arabinose 5-phosphate isomerase	XP_044408055.1	5.4302	0.00877837	0.189692	6.69131	0.00208074	0.0751814	4.80619	0.0170358	0.310118	1.2611	0.454621	1	-0.624017	0.711292	0.96217	-1.88512	0.270671	0.82517
NC_057809.1	108050879	108053881	3003	+	LOC123132358	TraesCS6A02G133000	XM_044552133.1	uncharacterized protein LOC123132358	XP_044408068.1	-6.15426	0.00482867	0.139266	-0.0423354	0.978347	0.996904	0.0741318	0.961885	0.999773	6.11193	0.0051125	0.73184	6.2284	0.00441976	0.231056	0.116467	0.940359	0.991791
NC_057809.1	134179088	134182090	3003	+	LOC123132492	TraesCS6A02G149400	XM_044552295.1	tubby-like protein 4	XP_044408230.1	-4.57883	0.0238539	0.317503	1.46628	0.321259	0.777908	2.47163	0.102531	0.671154	6.04511	0.00346557	0.679137	7.05045	0.000809151	0.125279	1.00534	0.48423	0.892135
NC_057809.1	154200411	154203413	3003	+	LOC123132590	NA	XM_044552421.1	MLO-like protein 13	XP_044408356.1	2.196	0.0626038	0.498905	2.22011	0.0576369	0.436003	3.52165	0.00262268	0.134936	0.0241104	0.981776	1	1.32565	0.203188	0.822588	1.30154	0.206921	0.793548
NC_057795.1	478841071	478844073	3003	+	LOC123132713	TraesCS1B02G268900	XM_044552535.1	transcription factor MYBC1-like	XP_044408470.1	5.90592	0.00104444	0.0642768	6.83987	0.000189372	0.0232853	5.45999	0.00219167	0.125649	0.933953	0.475223	1	-0.445925	0.734674	0.966161	-1.37988	0.294703	0.834532
NC_057810.1	24606547	24609549	3003	+	LOC123133229	TraesCS6B02G037100	XM_044552751.1	transcription termination factor MTERF4, chloroplastic-like	XP_044408686.1	1.20292	0.00738855	0.173633	0.0388719	0.931339	0.986719	0.527259	0.238124	0.842941	-1.16405	0.00985081	0.834922	-0.675661	0.127302	0.75499	0.488387	0.276925	0.827565
NC_057810.1	175012678	175015680	3003	+	LOC123133887	NA	XM_044553275.1	uncharacterized protein LOC123133887	XP_044409210.1	5.4572	0.0128291	0.231206	6.07736	0.00703287	0.145427	4.70452	0.0256785	0.374013	0.62016	0.734116	1	-0.752677	0.681832	0.957192	-1.37284	0.457432	0.884282
NC_057810.1	273532588	273535590	3003	+	LOC123134079	TraesCS6B02G208200	XM_044553423.1	uncharacterized protein LOC123134079 isoform X2	XP_044409358.1	5.81638	0.00374135	0.121756	6.33607	0.00189165	0.0716348	0	1	1	0.519699	0.737691	1	-5.81638	0.00445954	0.23182	-6.33607	0.00226853	0.176414
NC_057810.1	273532588	273535590	3003	+	LOC123134079	TraesCS6B02G208200	XM_044553422.1	uncharacterized protein LOC123134079 isoform X1	XP_044409357.1	5.81638	0.00374135	0.121756	6.33607	0.00189165	0.0716348	0	1	1	0.519699	0.737691	1	-5.81638	0.00445954	0.23182	-6.33607	0.00226853	0.176414
NC_057795.1	491028564	491031566	3003	+	LOC123134107	NA	XM_044553448.1	uncharacterized protein LOC123134107	XP_044409383.1	0.232113	0.894772	0.986285	-5.83094	0.0100966	0.177871	-1.46406	0.415419	0.912058	-6.06305	0.00812858	0.803903	-1.69617	0.350204	0.88408	4.36688	0.0413911	0.543117
NC_057810.1	449810308	449813310	3003	+	LOC123134224	NA	XM_044553508.1	uncharacterized protein LOC123134224	XP_044409443.1	4.09397	0.00140789	0.0738674	3.51241	0.00668892	0.141495	5.37086	2.08e-05	0.0262767	-0.58156	0.559253	1	1.27689	0.179131	0.805526	1.85845	0.0561843	0.597623
NC_057810.1	466214034	466217036	3003	+	LOC123134240	NA	XM_044553522.1	uncharacterized protein LOC123134240	XP_044409457.1	-0.416072	0.710125	0.952012	0.693143	0.530484	0.871529	-6.71837	7.09e-05	0.0361592	1.10922	0.325132	1	-6.3023	0.000199411	0.0852064	-7.41152	1.37e-05	0.0443153
NC_057810.1	574635608	574638610	3003	+	LOC123134460	TraesCS6B02G318700	XM_044553713.1	uncharacterized protein LOC123134460	XP_044409648.1	6.46762	0.00108741	0.0653572	5.4236	0.00468097	0.116497	6.21702	0.00153231	0.108498	-1.04402	0.482576	1	-0.250599	0.863908	0.985456	0.793422	0.591442	0.918689
NC_057810.1	618278046	618281048	3003	+	LOC123134563	TraesCS6B02G346100	XM_044553790.1	transcription factor bHLH94-like	XP_044409725.1	4.20201	0.00557642	0.150702	3.50049	0.018586	0.247789	2.70618	0.0636059	0.560606	-0.701522	0.58776	1	-1.49583	0.256311	0.850855	-0.794306	0.544125	0.906886
NC_057810.1	620080066	620083068	3003	+	LOC123134571	TraesCS6B02G347400	XM_044553798.1	protein PHOSPHATE-INDUCED 1-like	XP_044409733.1	4.12834	0.0302515	0.355776	6.1919	0.00225354	0.0786062	0	1	1	2.06356	0.209238	1	-4.12834	0.0347369	0.518713	-6.1919	0.00269977	0.188033
NC_057795.1	500268387	500271389	3003	+	LOC123134941	NA	XM_044554091.1	serine/threonine-protein kinase Nek4-like	XP_044410026.1	4.59666	0.019318	0.285314	6.59161	0.00172382	0.0681375	5.45934	0.00680402	0.204336	1.99495	0.232946	1	0.862678	0.599144	0.942277	-1.13227	0.481119	0.891326
NC_057810.1	721585102	721588104	3003	+	LOC123135205	NA	XM_044554280.1	uncharacterized protein LOC123135205	XP_044410215.1	1.34157	0.379692	0.853557	-0.0984766	0.948526	0.990472	-5.29192	0.0074621	0.212684	-1.44005	0.349397	1	-6.63349	0.00126731	0.14443	-5.19344	0.00859609	0.297824
NC_057810.1	1460272	1463274	3003	+	LOC123135339	TraesCS6B02G002600	XM_044554367.1	uncharacterized protein LOC123135339	XP_044410302.1	1.30572	0.352198	0.841553	-1.25269	0.390685	0.813893	-5.50453	0.00369178	0.156108	-2.55841	0.0879832	1	-6.81025	0.000497844	0.108137	-4.25185	0.0228881	0.439202
NC_057810.1	29540989	29543991	3003	+	LOC123135533	NA	XM_044554638.1	peroxidase 45-like	XP_044410573.1	-0.590307	0.743124	0.958579	-6.12437	0.00843148	0.160586	-2.37637	0.209985	0.821615	-5.53406	0.015067	0.920861	-1.78607	0.340448	0.881433	3.748	0.0746124	0.645538
NC_057810.1	47401806	47404808	3003	+	LOC123135660	NA	XM_044554840.1	uncharacterized protein LOC123135660	XP_044410775.1	-4.2992	0.0487952	0.44614	-2.07677	0.278821	0.751932	-6.38843	0.00652159	0.200807	2.22243	0.280129	1	-2.08924	0.25547	0.850315	-4.31166	0.0434669	0.551207
NC_057810.1	51153450	51156452	3003	+	LOC123135700	TraesCS6B02G069400	XM_044554879.1	disease resistance protein RGA2-like isoform X2	XP_044410814.1	7.04273	0.000517317	0.0465609	5.5415	0.00423638	0.110415	5.71493	0.00329169	0.148542	-1.50123	0.320436	1	-1.3278	0.375151	0.891621	0.17343	0.907321	0.985899
NC_057810.1	51153450	51156452	3003	+	LOC123135700	TraesCS6B02G069400	XM_044554878.1	disease resistance protein RGA2-like isoform X2	XP_044410813.1	7.04273	0.000517317	0.0465609	5.5415	0.00423638	0.110415	5.71493	0.00329169	0.148542	-1.50123	0.320436	1	-1.3278	0.375151	0.891621	0.17343	0.907321	0.985899
NC_057810.1	51153450	51156452	3003	+	LOC123135700	TraesCS6B02G069400	XM_044554877.1	disease resistance protein RGA2-like isoform X1	XP_044410812.1	7.04273	0.000517317	0.0465609	5.5415	0.00423638	0.110415	5.71493	0.00329169	0.148542	-1.50123	0.320436	1	-1.3278	0.375151	0.891621	0.17343	0.907321	0.985899
NC_057810.1	51153450	51156452	3003	+	LOC123135700	TraesCS6B02G069400	XM_044554876.1	disease resistance protein RGA2-like isoform X1	XP_044410811.1	7.04273	0.000517317	0.0465609	5.5415	0.00423638	0.110415	5.71493	0.00329169	0.148542	-1.50123	0.320436	1	-1.3278	0.375151	0.891621	0.17343	0.907321	0.985899
NC_057794.1	385950069	385953071	3003	+	LOC123135909	TraesCS1A02G216800	XM_044555176.1	mediator of RNA polymerase II transcription subunit 31-like	XP_044411111.1	2.72858	0.0156604	0.256416	3.27991	0.00385828	0.104959	2.89083	0.010197	0.245121	0.551324	0.582978	1	0.162247	0.871584	0.986549	-0.389078	0.695311	0.942222
NC_057810.1	107665712	107668714	3003	+	LOC123136044	TraesCS6B02G116400	XM_044555330.1	beta-amylase 8-like isoform X1	XP_044411265.1	1.69712	0.299757	0.814925	4.93664	0.00230321	0.0796264	4.22179	0.00809733	0.220876	3.23951	0.0284812	1	2.52467	0.0838945	0.684813	-0.714843	0.578567	0.915584
NC_057810.1	107665712	107668714	3003	+	LOC123136044	TraesCS6B02G116400	XM_044555331.1	beta-amylase 8-like isoform X2	XP_044411266.1	1.69712	0.299757	0.814925	4.93664	0.00230321	0.0796264	4.22179	0.00809733	0.220876	3.23951	0.0284812	1	2.52467	0.0838945	0.684813	-0.714843	0.578567	0.915584
NC_057810.1	133164891	133167893	3003	+	LOC123136142	TraesCS6B02G130600	XM_044555453.1	uncharacterized protein LOC123136142	XP_044411388.1	-2.91984	0.0251094	0.325458	-1.0235	0.36916	0.803244	0.545286	0.62075	0.952379	1.89634	0.147633	1	3.46512	0.00835737	0.298568	1.56878	0.170956	0.769976
NC_057810.1	246345250	246348252	3003	+	LOC123136813	NA	XM_044556320.1	mediator of RNA polymerase II transcription subunit 11-like	XP_044412255.1	6.35796	0.00129556	0.0708841	4.83456	0.0105705	0.182226	5.60467	0.0036746	0.155899	-1.5234	0.316482	1	-0.753294	0.610794	0.944333	0.770106	0.608558	0.922604
NC_057810.1	401092164	401095166	3003	+	LOC123137273	TraesCS6B02G234900	XM_044556963.1	senescence-associated protein OSA15, chloroplastic-like isoform X1	XP_044412898.1	-3.14644	0.0058665	0.154794	0.0400964	0.967177	0.994538	-0.775058	0.432869	0.91635	3.18654	0.00539729	0.739764	2.37138	0.0367488	0.527877	-0.815155	0.411045	0.870981
NC_057810.1	401092164	401095166	3003	+	LOC123137273	TraesCS6B02G234900	XM_044556966.1	senescence-associated protein OSA15, chloroplastic-like isoform X4	XP_044412901.1	-3.14644	0.0058665	0.154794	0.0400964	0.967177	0.994538	-0.775058	0.432869	0.91635	3.18654	0.00539729	0.739764	2.37138	0.0367488	0.527877	-0.815155	0.411045	0.870981
NC_057810.1	401092164	401095166	3003	+	LOC123137273	TraesCS6B02G234900	XM_044556965.1	senescence-associated protein OSA15, chloroplastic-like isoform X3	XP_044412900.1	-3.14644	0.0058665	0.154794	0.0400964	0.967177	0.994538	-0.775058	0.432869	0.91635	3.18654	0.00539729	0.739764	2.37138	0.0367488	0.527877	-0.815155	0.411045	0.870981
NC_057810.1	401092164	401095166	3003	+	LOC123137273	TraesCS6B02G234900	XM_044556968.1	senescence-associated protein OSA15, chloroplastic-like isoform X6	XP_044412903.1	-3.14644	0.0058665	0.154794	0.0400964	0.967177	0.994538	-0.775058	0.432869	0.91635	3.18654	0.00539729	0.739764	2.37138	0.0367488	0.527877	-0.815155	0.411045	0.870981
NC_057810.1	401092164	401095166	3003	+	LOC123137273	TraesCS6B02G234900	XM_044556970.1	senescence-associated protein OSA15, chloroplastic-like isoform X8	XP_044412905.1	-3.14644	0.0058665	0.154794	0.0400964	0.967177	0.994538	-0.775058	0.432869	0.91635	3.18654	0.00539729	0.739764	2.37138	0.0367488	0.527877	-0.815155	0.411045	0.870981
NC_057810.1	401092164	401095166	3003	+	LOC123137273	TraesCS6B02G234900	XM_044556964.1	senescence-associated protein OSA15, chloroplastic-like isoform X2	XP_044412899.1	-3.14644	0.0058665	0.154794	0.0400964	0.967177	0.994538	-0.775058	0.432869	0.91635	3.18654	0.00539729	0.739764	2.37138	0.0367488	0.527877	-0.815155	0.411045	0.870981
NC_057810.1	401092164	401095166	3003	+	LOC123137273	TraesCS6B02G234900	XM_044556967.1	senescence-associated protein OSA15, chloroplastic-like isoform X5	XP_044412902.1	-3.14644	0.0058665	0.154794	0.0400964	0.967177	0.994538	-0.775058	0.432869	0.91635	3.18654	0.00539729	0.739764	2.37138	0.0367488	0.527877	-0.815155	0.411045	0.870981
NC_057810.1	401092164	401095166	3003	+	LOC123137273	TraesCS6B02G234900	XM_044556974.1	senescence-associated protein OSA15, chloroplastic-like isoform X11	XP_044412909.1	-3.14644	0.0058665	0.154794	0.0400964	0.967177	0.994538	-0.775058	0.432869	0.91635	3.18654	0.00539729	0.739764	2.37138	0.0367488	0.527877	-0.815155	0.411045	0.870981
NC_057810.1	401092164	401095166	3003	+	LOC123137273	TraesCS6B02G234900	XM_044556973.1	senescence-associated protein OSA15, chloroplastic-like isoform X10	XP_044412908.1	-3.14644	0.0058665	0.154794	0.0400964	0.967177	0.994538	-0.775058	0.432869	0.91635	3.18654	0.00539729	0.739764	2.37138	0.0367488	0.527877	-0.815155	0.411045	0.870981
NC_057810.1	401092164	401095166	3003	+	LOC123137273	TraesCS6B02G234900	XM_044556969.1	senescence-associated protein OSA15, chloroplastic-like isoform X7	XP_044412904.1	-3.14644	0.0058665	0.154794	0.0400964	0.967177	0.994538	-0.775058	0.432869	0.91635	3.18654	0.00539729	0.739764	2.37138	0.0367488	0.527877	-0.815155	0.411045	0.870981
NC_057810.1	401092164	401095166	3003	+	LOC123137273	TraesCS6B02G234900	XM_044556971.1	senescence-associated protein OSA15, chloroplastic-like isoform X9	XP_044412906.1	-3.14644	0.0058665	0.154794	0.0400964	0.967177	0.994538	-0.775058	0.432869	0.91635	3.18654	0.00539729	0.739764	2.37138	0.0367488	0.527877	-0.815155	0.411045	0.870981
NC_057810.1	438018471	438021473	3003	+	LOC123137367	NA	XM_044557107.1	MACPF domain-containing protein At4g24290-like	XP_044413042.1	2.89995	0.0174813	0.271342	3.74277	0.00214872	0.0764243	3.83192	0.00165839	0.112247	0.842824	0.41886	1	0.931966	0.369549	0.890006	0.0891417	0.929595	0.989766
NC_057810.1	438018471	438021473	3003	+	LOC123137367	NA	XM_044557100.1	MACPF domain-containing protein At4g24290-like	XP_044413035.1	2.89995	0.0174813	0.271342	3.74277	0.00214872	0.0764243	3.83192	0.00165839	0.112247	0.842824	0.41886	1	0.931966	0.369549	0.890006	0.0891417	0.929595	0.989766
NC_057810.1	438018471	438021473	3003	+	LOC123137367	NA	XM_044557101.1	MACPF domain-containing protein At4g24290-like	XP_044413036.1	2.89995	0.0174813	0.271342	3.74277	0.00214872	0.0764243	3.83192	0.00165839	0.112247	0.842824	0.41886	1	0.931966	0.369549	0.890006	0.0891417	0.929595	0.989766
NC_057810.1	438018471	438021473	3003	+	LOC123137367	NA	XM_044557104.1	MACPF domain-containing protein At4g24290-like	XP_044413039.1	2.89995	0.0174813	0.271342	3.74277	0.00214872	0.0764243	3.83192	0.00165839	0.112247	0.842824	0.41886	1	0.931966	0.369549	0.890006	0.0891417	0.929595	0.989766
NC_057810.1	438018471	438021473	3003	+	LOC123137367	NA	XM_044557105.1	MACPF domain-containing protein At4g24290-like	XP_044413040.1	2.89995	0.0174813	0.271342	3.74277	0.00214872	0.0764243	3.83192	0.00165839	0.112247	0.842824	0.41886	1	0.931966	0.369549	0.890006	0.0891417	0.929595	0.989766
NC_057810.1	438018471	438021473	3003	+	LOC123137367	NA	XM_044557106.1	MACPF domain-containing protein At4g24290-like	XP_044413041.1	2.89995	0.0174813	0.271342	3.74277	0.00214872	0.0764243	3.83192	0.00165839	0.112247	0.842824	0.41886	1	0.931966	0.369549	0.890006	0.0891417	0.929595	0.989766
NC_057810.1	438018471	438021473	3003	+	LOC123137367	NA	XM_044557098.1	MACPF domain-containing protein At4g24290-like	XP_044413033.1	2.89995	0.0174813	0.271342	3.74277	0.00214872	0.0764243	3.83192	0.00165839	0.112247	0.842824	0.41886	1	0.931966	0.369549	0.890006	0.0891417	0.929595	0.989766
NC_057810.1	438018471	438021473	3003	+	LOC123137367	NA	XM_044557099.1	MACPF domain-containing protein At4g24290-like	XP_044413034.1	2.89995	0.0174813	0.271342	3.74277	0.00214872	0.0764243	3.83192	0.00165839	0.112247	0.842824	0.41886	1	0.931966	0.369549	0.890006	0.0891417	0.929595	0.989766
NC_057810.1	447347791	447350793	3003	+	LOC123137412	TraesCS6B02G246600	XM_044557165.1	eukaryotic translation initiation factor 2A-like	XP_044413100.1	5.89984	0.000312425	0.0370477	7.0546	1.73e-05	0.00840788	0	1	1	1.15475	0.300505	1	-5.89984	0.000426556	0.104439	-7.0546	2.47e-05	0.050323
NC_057810.1	495935078	495938080	3003	+	LOC123137655	TraesCS6B02G270900	XM_044557479.1	protein argonaute 1A-like	XP_044413414.1	2.17588	0.0707442	0.525055	3.22528	0.0075834	0.151653	2.30824	0.0531265	0.52018	1.0494	0.335961	1	0.132367	0.903848	0.99064	-0.917034	0.393373	0.866204
NC_057810.1	550086599	550089601	3003	+	LOC123137943	NA	XM_044557840.1	histone-lysine N-methyltransferase SUVR5-like	XP_044413775.1	2.92004	0.0244706	0.321381	3.06573	0.0175785	0.240608	3.57687	0.00588676	0.191614	0.145688	0.897226	1	0.656828	0.558694	0.934679	0.51114	0.645109	0.930903
NC_057810.1	550631847	550634849	3003	+	LOC123137948	TraesCS6B02G302900	XM_044557845.1	calpain-type cysteine protease ADL1-like	XP_044413780.1	-5.28085	0.0125379	0.228703	0.39209	0.798961	0.95556	0.913776	0.552716	0.941392	5.67294	0.00787152	0.798747	6.19463	0.00405025	0.22526	0.521686	0.733595	0.95022
NC_057810.1	608138777	608141779	3003	+	LOC123138278	NA	XM_044558220.1	cation/H(+) antiporter 15-like	XP_044414155.1	0.353293	0.699735	0.949687	1.09855	0.228493	0.714442	-1.72167	0.0781804	0.608151	0.745255	0.413388	1	-2.07497	0.0355151	0.52249	-2.82022	0.00459044	0.231803
NC_057810.1	612613167	612616169	3003	+	LOC123138298	TraesCS6B02G343200	XM_044558248.1	uncharacterized protein LOC123138298	XP_044414183.1	5.98317	0.00174878	0.0818405	6.7267	0.000555532	0.038424	0	1	1	0.743529	0.602307	1	-5.98317	0.00214749	0.177092	-6.7267	0.000689354	0.1185
NC_057810.1	622947519	622950521	3003	+	LOC123138358	TraesCS6B02G349800	XM_044558322.1	alpha-amylase type B isozyme-like	XP_044414257.1	-1.74607	0.0405278	0.409053	0.586927	0.449133	0.839842	-1.1996	0.138692	0.73866	2.333	0.00652892	0.770587	0.546472	0.53013	0.929336	-1.78652	0.0284172	0.476083
NC_057810.1	651822833	651825835	3003	+	LOC123138511	NA	XM_044558488.1	uncharacterized protein LOC123138511 isoform X2	XP_044414423.1	6.31813	0.00141204	0.0739535	6.838	0.000668923	0.0421738	4.54878	0.0152678	0.295832	0.519876	0.724415	1	-1.76934	0.249304	0.847504	-2.28922	0.140395	0.743688
NC_057810.1	651822833	651825835	3003	+	LOC123138511	NA	XM_044558487.1	uncharacterized protein LOC123138511 isoform X1	XP_044414422.1	6.31813	0.00141204	0.0739535	6.838	0.000668923	0.0421738	4.54878	0.0152678	0.295832	0.519876	0.724415	1	-1.76934	0.249304	0.847504	-2.28922	0.140395	0.743688
NC_057810.1	653616867	653619869	3003	+	LOC123138527	NA	XM_044558505.1	probable polygalacturonase	XP_044414440.1	-1.61398	0.351645	0.841231	-1.61548	0.347116	0.791753	-6.19048	0.0044973	0.17017	-0.00150474	0.999739	1	-4.5765	0.0264098	0.469156	-4.575	0.0257367	0.459358
NC_057795.1	571660505	571663507	3003	+	LOC123139106	TraesCS1B02G337400	XM_044558909.1	protein SULFUR DEFICIENCY-INDUCED 2-like isoform X1	XP_044414844.1	5.45288	0.000870409	0.058993	5.73498	0.000436855	0.0341245	7.14836	1.27e-05	0.0228086	0.282098	0.805015	1	1.69548	0.134496	0.7633	1.41338	0.20387	0.791753
NC_057795.1	571660505	571663507	3003	+	LOC123139106	TraesCS1B02G337400	XM_044558916.1	protein SULFUR DEFICIENCY-INDUCED 2-like isoform X2	XP_044414851.1	5.45288	0.000870409	0.058993	5.73498	0.000436855	0.0341245	7.14836	1.27e-05	0.0228086	0.282098	0.805015	1	1.69548	0.134496	0.7633	1.41338	0.20387	0.791753
NC_057810.1	296819507	296822509	3003	+	LOC123139176	TraesCS6B02G215000	XM_044558988.1	elongation factor 1-gamma 2-like	XP_044414923.1	0.42865	0.700843	0.949908	-1.56716	0.183998	0.671895	-3.10007	0.0170653	0.310319	-1.99581	0.0942715	1	-3.52872	0.00727891	0.282666	-1.53291	0.244406	0.813118
NC_057810.1	623614359	623617361	3003	+	LOC123139479	TraesCS6B02G350200 | TraesCS6D02G298900	XM_044559274.1	uncharacterized protein LOC123139479	XP_044415209.1	6.62384	0.000573007	0.0486809	4.87272	0.00823363	0.158362	4.38946	0.0157914	0.300184	-1.75112	0.228661	1	-2.23438	0.130643	0.759139	-0.483264	0.740873	0.951878
NC_057811.1	39558356	39561358	3003	+	LOC123140967	NA	XM_044560222.1	uncharacterized protein LOC123140967	XP_044416157.1	6.84986	0.000850778	0.0583938	5.06339	0.00907469	0.167495	3.47468	0.0579221	0.540204	-1.78647	0.256028	1	-3.37518	0.0458739	0.571354	-1.58871	0.328462	0.847102
NC_057811.1	69717813	69720815	3003	+	LOC123141110	TraesCS6D02G088500	XM_044560340.1	cyclin-dependent protein kinase inhibitor SMR6-like	XP_044416275.1	-1.72494	0.00770124	0.177235	-0.698224	0.247614	0.729443	-0.482894	0.418203	0.912671	1.02672	0.118524	1	1.24205	0.0568939	0.613156	0.21533	0.724488	0.948139
NC_057811.1	115437142	115440144	3003	+	LOC123141295	NA	XM_044560471.1	uncharacterized protein LOC123141295	XP_044416406.1	3.83167	0.0506273	0.453736	5.75201	0.00655479	0.140007	6.26035	0.00372549	0.156639	1.92034	0.283848	1	2.42868	0.180019	0.80635	0.508343	0.762639	0.95678
NC_057811.1	116398218	116401220	3003	+	LOC123141300	NA	XM_044560478.1	protein FAR-RED ELONGATED HYPOCOTYL 3-like	XP_044416413.1	3.79256	0.000352597	0.0391863	2.80065	0.00813186	0.157409	3.31499	0.00165191	0.112055	-0.99191	0.269226	1	-0.477567	0.58721	0.940252	0.514343	0.56541	0.912322
NC_057811.1	116398218	116401220	3003	+	LOC123141300	NA	XM_044560477.1	protein FAR-RED ELONGATED HYPOCOTYL 3-like	XP_044416412.1	3.79256	0.000352597	0.0391863	2.80065	0.00813186	0.157409	3.31499	0.00165191	0.112055	-0.99191	0.269226	1	-0.477567	0.58721	0.940252	0.514343	0.56541	0.912322
NC_057811.1	346120516	346123518	3003	+	LOC123141612	TraesCS6D02G231100	XM_044560708.1	cytosolic sulfotransferase 5-like	XP_044416643.1	-6.11905	0.00500387	0.141816	0.551751	0.722552	0.934421	-1.89309	0.245187	0.847866	6.6708	0.00255006	0.65558	4.22595	0.0436992	0.561748	-2.44484	0.140021	0.743328
NC_057811.1	352694207	352697209	3003	+	LOC123141632	NA	XM_044560724.1	uncharacterized protein LOC123141632 isoform X1	XP_044416659.1	2.29907	0.183984	0.724905	3.28171	0.0657128	0.462018	-3.68422	0.0588186	0.543498	0.982644	0.548524	1	-5.98329	0.00493446	0.241356	-6.96593	0.00154236	0.153467
NC_057811.1	352694207	352697209	3003	+	LOC123141632	NA	XM_044560725.1	uncharacterized protein LOC123141632 isoform X2	XP_044416660.1	2.29907	0.183984	0.724905	3.28171	0.0657128	0.462018	-3.68422	0.0588186	0.543498	0.982644	0.548524	1	-5.98329	0.00493446	0.241356	-6.96593	0.00154236	0.153467
NC_057811.1	354445601	354448603	3003	+	LOC123141635	TraesCS6D02G236300	XM_044560727.1	uncharacterized protein LOC123141635	XP_044416662.1	5.53532	0.00541821	0.148385	6.34538	0.00188067	0.0713662	2.61392	0.137711	0.737283	0.810056	0.603923	1	-2.9214	0.0936427	0.705042	-3.73146	0.035661	0.516411
NC_057811.1	467109047	467112049	3003	+	LOC123142040	NA	XM_044561069.1	actin cytoskeleton-regulatory complex protein pan-1-like	XP_044417004.1	-6.13845	0.00485296	0.139638	-1.52945	0.340764	0.788561	-6.13845	0.00310944	0.145278	4.609	0.02911	1	0	1	1	-4.609	0.0200447	0.4174
NC_057811.1	472343282	472346284	3003	+	LOC123142102	NA	XM_044561121.1	uncharacterized protein LOC123142102 isoform X1	XP_044417056.1	7.04277	0.00054317	0.0474864	5.76907	0.00322789	0.0952287	3.7931	0.0393765	0.454307	-1.2737	0.39917	1	-3.24967	0.0476587	0.579294	-1.97597	0.213685	0.79718
NC_057811.1	472343282	472346284	3003	+	LOC123142102	NA	XM_044561122.1	uncharacterized protein LOC123142102 isoform X2	XP_044417057.1	7.04277	0.00054317	0.0474864	5.76907	0.00322789	0.0952287	3.7931	0.0393765	0.454307	-1.2737	0.39917	1	-3.24967	0.0476587	0.579294	-1.97597	0.213685	0.79718
NC_057811.1	114692019	114695021	3003	+	LOC123142517	NA	XM_044561399.1	uncharacterized protein LOC123142517	XP_044417334.1	2.08744	0.240458	0.775162	6.47582	0.00515406	0.122954	5.43033	0.0136838	0.281466	4.38838	0.0444258	1	3.3429	0.112365	0.734843	-1.04549	0.571106	0.913708
NC_057811.1	165639038	165642040	3003	+	LOC123142550	NA	XM_044561417.1	ethylene-responsive transcription factor 5-like	XP_044417352.1	-4.14053	0.050441	0.453027	1.51174	0.36561	0.801284	2.5268	0.138839	0.738947	5.65226	0.0103023	0.844008	6.66733	0.00313094	0.204216	1.01507	0.532186	0.903822
NC_057811.1	5206836	5209838	3003	+	LOC123142941	TraesCS6D02G012700	XM_044561661.1	disease resistance protein RGA5-like isoform X2	XP_044417596.1	3.04779	0.0408414	0.410451	4.63666	0.0025173	0.0834339	2.87789	0.0515053	0.512853	1.58887	0.223545	1	-0.169897	0.89627	0.989556	-1.75876	0.177118	0.774592
NC_057811.1	5206836	5209838	3003	+	LOC123142941	TraesCS6D02G012700	XM_044561660.1	disease resistance protein RGA5-like isoform X1	XP_044417595.1	3.04779	0.0408414	0.410451	4.63666	0.0025173	0.0834339	2.87789	0.0515053	0.512853	1.58887	0.223545	1	-0.169897	0.89627	0.989556	-1.75876	0.177118	0.774592
NC_057811.1	5206836	5209838	3003	+	LOC123142941	TraesCS6D02G012700	XM_044561659.1	disease resistance protein RGA5-like isoform X1	XP_044417594.1	3.04779	0.0408414	0.410451	4.63666	0.0025173	0.0834339	2.87789	0.0515053	0.512853	1.58887	0.223545	1	-0.169897	0.89627	0.989556	-1.75876	0.177118	0.774592
NC_057811.1	11948383	11951385	3003	+	LOC123143060	TraesCS6D02G028200	XM_044561834.1	DExH-box ATP-dependent RNA helicase DExH12-like	XP_044417769.1	3.45636	0.00118849	0.0682094	2.80262	0.00863255	0.162972	3.24399	0.00219809	0.125793	-0.653748	0.472601	1	-0.21237	0.81188	0.978567	0.441377	0.625652	0.926607
NC_057811.1	79169179	79172181	3003	+	LOC123143159	NA	XM_044562004.1	uncharacterized protein LOC123143159	XP_044417939.1	4.93155	0.00418901	0.129346	6.36229	0.000244511	0.0259223	5.08583	0.00294834	0.141687	1.43074	0.259343	1	0.154281	0.903724	0.990617	-1.27646	0.304396	0.838209
NC_057811.1	23355990	23358992	3003	+	LOC123143182	TraesCS6D02G047400	XM_044562027.1	uncharacterized protein LOC123143182	XP_044417962.1	2.73485	0.0564061	0.47709	4.07344	0.00559894	0.128549	1.83752	0.195016	0.806971	1.33859	0.297639	1	-0.89733	0.49332	0.922042	-2.23592	0.0911727	0.67859
NC_057811.1	23555007	23558009	3003	+	LOC123143184	TraesCS6D02G047700	XM_044562028.1	protein Rf1, mitochondrial-like	XP_044417963.1	2.16152	0.0596845	0.488944	1.6029	0.157889	0.641643	-1.54908	0.206903	0.818815	-0.558623	0.608858	1	-3.7106	0.00333359	0.209317	-3.15198	0.0114546	0.334254
NC_057811.1	29602042	29605044	3003	+	LOC123143261	TraesCSU02G110200	XM_044562115.1	hydroquinone glucosyltransferase-like	XP_044418050.1	5.20513	0.000243555	0.0332956	3.86197	0.00627774	0.136644	4.84078	0.000588581	0.0747412	-1.34315	0.227232	1	-0.364346	0.733483	0.966016	0.978807	0.375765	0.861384
NC_057811.1	29602042	29605044	3003	+	LOC123143261	TraesCSU02G110200	XM_044562114.1	hydroquinone glucosyltransferase-like	XP_044418049.1	5.20513	0.000243555	0.0332956	3.86197	0.00627774	0.136644	4.84078	0.000588581	0.0747412	-1.34315	0.227232	1	-0.364346	0.733483	0.966016	0.978807	0.375765	0.861384
NC_057811.1	29602042	29605044	3003	+	LOC123143261	TraesCSU02G110200	XM_044562116.1	hydroquinone glucosyltransferase-like	XP_044418051.1	5.20513	0.000243555	0.0332956	3.86197	0.00627774	0.136644	4.84078	0.000588581	0.0747412	-1.34315	0.227232	1	-0.364346	0.733483	0.966016	0.978807	0.375765	0.861384
NC_057811.1	47206640	47209642	3003	+	LOC123143438	TraesCSU02G122800	XM_044562368.1	lon protease-like	XP_044418303.1	2.62625	0.0465506	0.436132	3.90673	0.00375515	0.103326	2.32878	0.0749287	0.5982	1.28047	0.280248	1	-0.297477	0.802841	0.977242	-1.57795	0.18456	0.780252
NC_057811.1	75718015	75721017	3003	+	LOC123143646	NA	XM_044562592.1	uncharacterized protein LOC123143646 isoform X2	XP_044418527.1	7.27725	8.77e-05	0.0218478	4.3935	0.0129317	0.204053	5.16974	0.00364135	0.155234	-2.88375	0.0410135	1	-2.10751	0.117934	0.743169	0.776244	0.5711	0.913708
NC_057811.1	83668852	83671854	3003	+	LOC123143720	TraesCS6D02G098500	XM_044562684.1	squamosa promoter-binding-like protein 3	XP_044418619.1	0.784713	0.373176	0.850852	0.85387	0.328628	0.782248	2.25897	0.00974728	0.240354	0.0691566	0.936374	1	1.47426	0.0845911	0.686474	1.4051	0.0970707	0.688633
NC_057811.1	98895434	98898436	3003	+	LOC123143823	NA	XM_044562820.1	vegetative cell wall protein gp1-like	XP_044418755.1	0.776424	0.257439	0.786866	2.41741	0.000439929	0.0342067	1.43807	0.0337047	0.422204	1.64099	0.0144724	0.911523	0.661646	0.320988	0.875356	-0.97934	0.131558	0.734088
NC_057811.1	98895434	98898436	3003	+	LOC123143823	NA	XM_044562822.1	vegetative cell wall protein gp1-like	XP_044418757.1	0.776424	0.257439	0.786866	2.41741	0.000439929	0.0342067	1.43807	0.0337047	0.422204	1.64099	0.0144724	0.911523	0.661646	0.320988	0.875356	-0.97934	0.131558	0.734088
NC_057811.1	98895434	98898436	3003	+	LOC123143823	NA	XM_044562821.1	vegetative cell wall protein gp1-like	XP_044418756.1	0.776424	0.257439	0.786866	2.41741	0.000439929	0.0342067	1.43807	0.0337047	0.422204	1.64099	0.0144724	0.911523	0.661646	0.320988	0.875356	-0.97934	0.131558	0.734088
NC_057811.1	98895434	98898436	3003	+	LOC123143823	NA	XM_044562818.1	vegetative cell wall protein gp1-like	XP_044418753.1	0.776424	0.257439	0.786866	2.41741	0.000439929	0.0342067	1.43807	0.0337047	0.422204	1.64099	0.0144724	0.911523	0.661646	0.320988	0.875356	-0.97934	0.131558	0.734088
NC_057811.1	98895434	98898436	3003	+	LOC123143823	NA	XM_044562824.1	vegetative cell wall protein gp1-like	XP_044418759.1	0.776424	0.257439	0.786866	2.41741	0.000439929	0.0342067	1.43807	0.0337047	0.422204	1.64099	0.0144724	0.911523	0.661646	0.320988	0.875356	-0.97934	0.131558	0.734088
NC_057811.1	98895434	98898436	3003	+	LOC123143823	NA	XM_044562828.1	vegetative cell wall protein gp1-like	XP_044418763.1	0.776424	0.257439	0.786866	2.41741	0.000439929	0.0342067	1.43807	0.0337047	0.422204	1.64099	0.0144724	0.911523	0.661646	0.320988	0.875356	-0.97934	0.131558	0.734088
NC_057811.1	98895434	98898436	3003	+	LOC123143823	NA	XM_044562823.1	vegetative cell wall protein gp1-like	XP_044418758.1	0.776424	0.257439	0.786866	2.41741	0.000439929	0.0342067	1.43807	0.0337047	0.422204	1.64099	0.0144724	0.911523	0.661646	0.320988	0.875356	-0.97934	0.131558	0.734088
NC_057811.1	98895434	98898436	3003	+	LOC123143823	NA	XM_044562826.1	vegetative cell wall protein gp1-like	XP_044418761.1	0.776424	0.257439	0.786866	2.41741	0.000439929	0.0342067	1.43807	0.0337047	0.422204	1.64099	0.0144724	0.911523	0.661646	0.320988	0.875356	-0.97934	0.131558	0.734088
NC_057811.1	98895434	98898436	3003	+	LOC123143823	NA	XM_044562827.1	vegetative cell wall protein gp1-like	XP_044418762.1	0.776424	0.257439	0.786866	2.41741	0.000439929	0.0342067	1.43807	0.0337047	0.422204	1.64099	0.0144724	0.911523	0.661646	0.320988	0.875356	-0.97934	0.131558	0.734088
NC_057811.1	98895434	98898436	3003	+	LOC123143823	NA	XM_044562825.1	vegetative cell wall protein gp1-like	XP_044418760.1	0.776424	0.257439	0.786866	2.41741	0.000439929	0.0342067	1.43807	0.0337047	0.422204	1.64099	0.0144724	0.911523	0.661646	0.320988	0.875356	-0.97934	0.131558	0.734088
NC_057811.1	98895434	98898436	3003	+	LOC123143823	NA	XM_044562819.1	vegetative cell wall protein gp1-like	XP_044418754.1	0.776424	0.257439	0.786866	2.41741	0.000439929	0.0342067	1.43807	0.0337047	0.422204	1.64099	0.0144724	0.911523	0.661646	0.320988	0.875356	-0.97934	0.131558	0.734088
NC_057811.1	112364620	112367622	3003	+	LOC123143954	TraesCS6D02G127000	XM_044562946.1	exosome complex component RRP4 homolog isoform X1	XP_044418881.1	5.1774	3.16e-05	0.0147667	3.74828	0.00316301	0.094246	4.63013	0.000193281	0.0507734	-1.42911	0.131068	1	-0.547265	0.545512	0.932333	0.881848	0.349572	0.853789
NC_057811.1	112364620	112367622	3003	+	LOC123143954	TraesCS6D02G127000	XM_044562947.1	exosome complex component RRP4 homolog isoform X2	XP_044418882.1	5.1774	3.16e-05	0.0147667	3.74828	0.00316301	0.094246	4.63013	0.000193281	0.0507734	-1.42911	0.131068	1	-0.547265	0.545512	0.932333	0.881848	0.349572	0.853789
NC_057811.1	112364620	112367622	3003	+	LOC123143954	TraesCS6D02G127000	XM_044562948.1	exosome complex component RRP4 homolog isoform X3	XP_044418883.1	5.1774	3.16e-05	0.0147667	3.74828	0.00316301	0.094246	4.63013	0.000193281	0.0507734	-1.42911	0.131068	1	-0.547265	0.545512	0.932333	0.881848	0.349572	0.853789
NC_057811.1	112522937	112525939	3003	+	LOC123143958	NA	XM_044562950.1	probable beta-1,3-galactosyltransferase 2	XP_044418885.1	3.55356	0.0240167	0.318482	3.01337	0.0535367	0.421912	4.67687	0.00388672	0.159767	-0.540185	0.694812	1	1.12331	0.408459	0.901275	1.6635	0.229743	0.805024
NC_057811.1	170130082	170133084	3003	+	LOC123144345	TraesCS6D02G166600	XM_044563446.1	3-ketoacyl-CoA synthase 11-like	XP_044419381.1	1.5048	0.226334	0.76425	-1.39001	0.300045	0.765871	2.25579	0.0721436	0.589615	-2.89481	0.0331731	1	0.750993	0.53022	0.929343	3.6458	0.0080892	0.290915
NC_057811.1	214712829	214715831	3003	+	LOC123144487	NA	XM_044563647.1	uncharacterized protein LOC123144487	XP_044419582.1	0.12223	0.923061	0.990858	-4.1477	0.00922	0.169	1.00774	0.423429	0.914063	-4.26993	0.00771513	0.794103	0.885514	0.48386	0.919841	5.15544	0.00149577	0.152118
NC_057811.1	214711927	214714929	3003	+	LOC123144488	TraesCS6D02G179300	XM_044563651.1	uncharacterized protein LOC123144488 isoform X4	XP_044419586.1	0.12223	0.923061	0.990858	-4.1477	0.00922	0.169	1.00774	0.423429	0.914063	-4.26993	0.00771513	0.794103	0.885514	0.48386	0.919841	5.15544	0.00149577	0.152118
NC_057811.1	214711927	214714929	3003	+	LOC123144488	TraesCS6D02G179300	XM_044563649.1	uncharacterized protein LOC123144488 isoform X2	XP_044419584.1	0.12223	0.923061	0.990858	-4.1477	0.00922	0.169	1.00774	0.423429	0.914063	-4.26993	0.00771513	0.794103	0.885514	0.48386	0.919841	5.15544	0.00149577	0.152118
NC_057811.1	214711927	214714929	3003	+	LOC123144488	TraesCS6D02G179300	XM_044563648.1	uncharacterized protein LOC123144488 isoform X1	XP_044419583.1	0.12223	0.923061	0.990858	-4.1477	0.00922	0.169	1.00774	0.423429	0.914063	-4.26993	0.00771513	0.794103	0.885514	0.48386	0.919841	5.15544	0.00149577	0.152118
NC_057811.1	221379333	221382335	3003	+	LOC123144507	NA	XM_044563687.1	uncharacterized protein LOC123144507	XP_044419622.1	1.1675	0.160497	0.696837	2.24846	0.00688728	0.143843	1.23736	0.133201	0.730598	1.08096	0.176359	1	0.0698632	0.930618	0.994011	-1.0111	0.200729	0.789941
NC_057811.1	245295076	245298078	3003	+	LOC123144543	NA	XM_044563746.1	ribonuclease J-like isoform X1	XP_044419681.1	5.06365	0.0073055	0.172583	4.14377	0.0243682	0.285255	6.31848	0.00116317	0.0968378	-0.919878	0.547199	1	1.25483	0.397206	0.898181	2.17471	0.156633	0.75827
NC_057811.1	245295076	245298078	3003	+	LOC123144543	NA	XM_044563748.1	ribonuclease J-like isoform X3	XP_044419683.1	5.06365	0.0073055	0.172583	4.14377	0.0243682	0.285255	6.31848	0.00116317	0.0968378	-0.919878	0.547199	1	1.25483	0.397206	0.898181	2.17471	0.156633	0.75827
NC_057811.1	245295503	245298505	3003	+	LOC123144543	NA	XM_044563749.1	ribonuclease J-like isoform X4	XP_044419684.1	5.06365	0.0073055	0.172583	4.14377	0.0243682	0.285255	6.31848	0.00116317	0.0968378	-0.919878	0.547199	1	1.25483	0.397206	0.898181	2.17471	0.156633	0.75827
NC_057811.1	245295358	245298360	3003	+	LOC123144543	NA	XM_044563747.1	ribonuclease J-like isoform X2	XP_044419682.1	5.06365	0.0073055	0.172583	4.14377	0.0243682	0.285255	6.31848	0.00116317	0.0968378	-0.919878	0.547199	1	1.25483	0.397206	0.898181	2.17471	0.156633	0.75827
NC_057811.1	277010995	277013997	3003	+	LOC123144636	TraesCS6D02G188000	XM_044563837.1	phosphopantothenate--cysteine ligase 1-like	XP_044419772.1	-0.14901	0.875497	0.982954	0.522345	0.5744	0.887285	-2.26633	0.03079	0.40479	0.671356	0.479164	1	-2.11732	0.0464243	0.573619	-2.78867	0.00819126	0.292274
NC_057811.1	292281136	292284138	3003	+	LOC123144711	TraesCS6D02G194800	XM_044563926.1	WEB family protein At4g27595, chloroplastic-like	XP_044419861.1	3.1397	0.000773367	0.0556332	2.18597	0.017516	0.24021	1.19022	0.195552	0.807532	-0.953732	0.259535	1	-1.94948	0.0259841	0.466258	-0.995751	0.252191	0.817353
NC_057811.1	306091374	306094376	3003	+	LOC123144783	NA	XM_044564019.1	uncharacterized protein LOC123144783 isoform X1	XP_044419954.1	4.74278	0.00382449	0.123198	3.41519	0.0337693	0.336331	2.96715	0.0625645	0.557066	-1.32759	0.328136	1	-1.77563	0.194954	0.817289	-0.448042	0.744409	0.952727
NC_057811.1	306091374	306094376	3003	+	LOC123144783	NA	XM_044564020.1	uncharacterized protein LOC123144783 isoform X2	XP_044419955.1	4.74278	0.00382449	0.123198	3.41519	0.0337693	0.336331	2.96715	0.0625645	0.557066	-1.32759	0.328136	1	-1.77563	0.194954	0.817289	-0.448042	0.744409	0.952727
NC_057811.1	323383249	323386251	3003	+	LOC123144883	NA	XM_044564134.1	uncharacterized protein LOC123144883	XP_044420069.1	0.0811611	0.948688	0.994691	2.17398	0.0775021	0.495888	-2.09101	0.134839	0.732914	2.09282	0.0945603	1	-2.17218	0.127296	0.75499	-4.265	0.00275366	0.189326
NC_057811.1	346931396	346934398	3003	+	LOC123145037	TraesCS6D02G231600	XM_044564335.1	remorin 4.2-like	XP_044420270.1	2.15713	0.119951	0.637375	3.62287	0.00945365	0.171409	3.17159	0.0216154	0.345668	1.46574	0.244237	1	1.01446	0.417801	0.903493	-0.451282	0.707627	0.944585
NC_057811.1	396430541	396433543	3003	+	LOC123145330	TraesCS6D02G265500	XM_044564717.1	transmembrane 9 superfamily member 12-like	XP_044420652.1	6.89141	4.96e-05	0.0175481	7.76149	6.44e-06	0.00566558	6.06987	0.000304254	0.0598686	0.870084	0.44693	1	-0.821534	0.47802	0.918411	-1.69162	0.147651	0.750774
NC_057811.1	422469916	422472918	3003	+	LOC123145533	NA	XM_044564964.1	condensin complex subunit 2-like	XP_044420899.1	-3.59932	0.0111101	0.214982	-0.205355	0.859952	0.970354	0.304846	0.791692	0.978321	3.39396	0.0166901	0.934901	3.90416	0.00613996	0.264044	0.5102	0.661077	0.934449
NC_057811.1	433277090	433280092	3003	+	LOC123145635	NA	XM_044565099.1	putative D-cysteine desulfhydrase 1, mitochondrial	XP_044421034.1	-0.705574	0.429575	0.873838	-3.0261	0.00295497	0.0909766	-1.12453	0.210229	0.821826	-2.32052	0.023696	1	-0.41896	0.646453	0.950729	1.90156	0.0626397	0.615674
NC_057811.1	441297089	441300091	3003	+	LOC123145679	TraesCS6D02G309100	XM_044565148.1	transmembrane emp24 domain-containing protein p24delta3-like	XP_044421083.1	-1.22675	0.219482	0.758722	-3.25651	0.00349694	0.0995646	-0.386482	0.688924	0.962485	-2.02976	0.0685619	1	0.840266	0.40043	0.898893	2.87003	0.00968245	0.311825
NC_057795.1	654034062	654037064	3003	+	LOC123145732	NA	XM_044565209.1	uncharacterized protein LOC123145732	XP_044421144.1	0.668462	0.53221	0.907112	-0.5102	0.636032	0.907391	-4.40408	0.00105737	0.0930713	-1.17866	0.278561	1	-5.07254	0.000208488	0.0856178	-3.89388	0.00358045	0.210827
NC_057811.1	452848874	452851876	3003	+	LOC123145805	TraesCS6D02G326300	XM_044565299.1	pyrophosphate-energized membrane proton pump 3-like	XP_044421234.1	1.91638	0.189162	0.730285	-4.80675	0.013053	0.205045	-4.80675	0.0107821	0.251715	-6.72313	0.000830591	0.586314	-6.72313	0.000654752	0.117857	0	1	1
NC_057811.1	469231557	469234559	3003	+	LOC123145967	TraesCS6D02G350000	XM_044565512.1	bifunctional nuclease 1-like	XP_044421447.1	-2.76601	0.0579453	0.482587	2.93679	0.0108155	0.184551	2.08129	0.0649744	0.565526	5.70281	8.8e-05	0.445589	4.8473	0.00075287	0.122809	-0.855505	0.418714	0.8732
NC_057811.1	474392581	474395583	3003	+	LOC123146055	TraesCS6D02G362200	XM_044565632.1	wall-associated receptor kinase 1-like	XP_044421567.1	6.12176	0.000654786	0.0516119	6.51939	0.000307461	0.0286186	5.85242	0.00102826	0.0917422	0.397625	0.756832	1	-0.269339	0.834557	0.981924	-0.666964	0.602919	0.921487
NC_057811.1	475682746	475685748	3003	+	LOC123146069	NA	XM_044565646.1	phosphate transporter PHO1-2-like	XP_044421581.1	-1.30674	0.328892	0.830571	-6.22506	0.000915532	0.0495786	-0.234692	0.854823	0.986766	-4.91832	0.0085788	0.813744	1.07205	0.423194	0.905004	5.99037	0.00139076	0.148174
NC_057794.1	456287958	456290960	3003	+	LOC123146583	TraesCS1A02G260700	XM_044566097.1	uncharacterized protein LOC123146583	XP_044422032.1	0.25253	0.756716	0.961351	-1.12177	0.18611	0.674093	-2.30532	0.0108189	0.252049	-1.3743	0.108452	1	-2.55785	0.00509156	0.2443	-1.18355	0.200169	0.789639
NC_057812.1	385874137	385877139	3003	+	LOC123146950	TraesCS7A02G294900	XM_044566210.1	protein RER1A-like	XP_044422145.1	-6.29591	0.00168649	0.0804265	0.416432	0.757654	0.944625	-1.42921	0.306381	0.877115	6.71234	0.000879944	0.596877	4.8667	0.0141948	0.369708	-1.84564	0.191057	0.784325
NC_057812.1	716323015	716326017	3003	+	LOC123146991	TraesCS7A02G531900	XM_044566245.1	uncharacterized protein LOC123146991	XP_044422180.1	2.49526	0.000163241	0.028217	1.32555	0.0442348	0.38477	1.28875	0.0495828	0.504137	-1.16971	0.0611519	1	-1.20651	0.0527355	0.599014	-0.0368008	0.953337	0.994115
NC_057812.1	728266647	728269649	3003	+	LOC123147135	TraesCS7B02G470400 | TraesCS7A02G546700	XM_044566370.1	uncharacterized protein LOC123147135	XP_044422305.1	3.94997	0.0694697	0.520954	1.58933	0.426859	0.830454	-2.42228	0.198285	0.810303	-2.36064	0.245613	1	-6.37225	0.00872057	0.303717	-4.01161	0.0619851	0.613668
NC_057812.1	424003657	424006659	3003	+	LOC123147342	TraesCS7A02G301300	XM_044566574.1	serine/threonine-protein kinase-like protein CR4	XP_044422509.1	2.07821	0.177806	0.718301	5.78355	0.000149172	0.0207124	4.22392	0.00436159	0.167954	3.70535	0.00590177	0.750118	2.14571	0.101675	0.719108	-1.55964	0.1857	0.780934
NC_057812.1	95136553	95139555	3003	+	LOC123147484	NA	XM_044566743.1	uncharacterized protein LOC123147484	XP_044422678.1	4.40684	0.00830988	0.18423	3.06968	0.0564205	0.431805	2.5562	0.108326	0.683904	-1.33715	0.350629	1	-1.85063	0.203511	0.822858	-0.513479	0.720246	0.947207
NC_057812.1	466673605	466676607	3003	+	LOC123147601	TraesCS7A02G320300 | TraesCS7B02G221300	XM_044566862.1	uncharacterized protein LOC123147601	XP_044422797.1	6.81455	8.6e-07	0.00425315	7.38213	6.86e-08	0.00119203	6.68965	1.29e-06	0.0162363	0.567576	0.492711	1	-0.124901	0.880935	0.987421	-0.692477	0.399492	0.868028
NC_057812.1	481188155	481191157	3003	+	LOC123147681	TraesCS7A02G327600 | TraesCS7D02G324400	XM_044566953.1	nicalin-1-like	XP_044422888.1	2.63234	0.107477	0.614747	4.61783	0.00542192	0.12642	-1.73189	0.284184	0.867746	1.9855	0.166719	1	-4.36423	0.0181946	0.406989	-6.34973	0.000788583	0.122812
NC_057812.1	495073957	495076959	3003	+	LOC123147771	TraesCS7A02G335400	XM_044567080.1	heavy metal-associated isoprenylated plant protein 44-like	XP_044423015.1	1.33952	0.184408	0.725245	3.17444	0.00196608	0.0728716	0.183056	0.858615	0.987354	1.83492	0.0581609	1	-1.15647	0.251483	0.848594	-2.99138	0.00338493	0.206145
NC_057812.1	525843647	525846649	3003	+	LOC123147977	TraesCS7A02G356000 | TraesCS7D02G366700	XM_044567312.1	kinesin-like protein KIN-14M isoform X1	XP_044423247.1	4.56812	0.0329132	0.370648	4.29341	0.041809	0.374401	6.03447	0.00871311	0.228392	-0.274708	0.885847	1	1.46635	0.445984	0.910838	1.74106	0.369488	0.859721
NC_057812.1	525843647	525846649	3003	+	LOC123147977	TraesCS7A02G356000 | TraesCS7D02G366700	XM_044567313.1	kinesin-like protein KIN-14M isoform X2	XP_044423248.1	4.56812	0.0329132	0.370648	4.29341	0.041809	0.374401	6.03447	0.00871311	0.228392	-0.274708	0.885847	1	1.46635	0.445984	0.910838	1.74106	0.369488	0.859721
NC_057812.1	530811763	530814765	3003	+	LOC123148000	TraesCS7A02G357800	XM_044567345.1	probable inositol oxygenase	XP_044423280.1	5.45246	0.0162342	0.261101	6.60531	0.00589922	0.132138	3.49903	0.082976	0.622758	1.15285	0.551352	1	-1.95343	0.32865	0.877989	-3.10629	0.134353	0.736752
NC_057812.1	559562779	559565781	3003	+	LOC123148226	TraesCS7A02G380100	XM_044567605.1	probable cinnamyl alcohol dehydrogenase 5 isoform X1	XP_044423540.1	1.36801	0.238928	0.774163	1.20333	0.298198	0.764842	-2.53638	0.0545864	0.526765	-0.164682	0.884374	1	-3.90438	0.00384065	0.220163	-3.7397	0.00538093	0.24566
NC_057812.1	559563638	559566640	3003	+	LOC123148226	TraesCS7A02G380100	XM_044567606.1	probable cinnamyl alcohol dehydrogenase 5 isoform X2	XP_044423541.1	1.36801	0.238928	0.774163	1.20333	0.298198	0.764842	-2.53638	0.0545864	0.526765	-0.164682	0.884374	1	-3.90438	0.00384065	0.220163	-3.7397	0.00538093	0.24566
NC_057812.1	570018772	570021774	3003	+	LOC123148320	TraesCS7D02G385800	XM_044567706.1	uncharacterized protein LOC123148320	XP_044423641.1	-3.57048	0.0133854	0.235933	1.08821	0.319833	0.777158	1.82411	0.0975357	0.659728	4.65869	0.00125132	0.618959	5.39459	0.000201799	0.0852851	0.735903	0.489844	0.893719
NC_057812.1	598365184	598368186	3003	+	LOC123148525	NA	XM_044567959.1	uncharacterized protein LOC123148525 isoform X1	XP_044423894.1	-0.233497	0.83236	0.975673	-4.87733	0.000867821	0.0483194	-1.15161	0.305282	0.87659	-4.64383	0.00155042	0.629282	-0.918112	0.416848	0.903272	3.72572	0.010675	0.323968
NC_057812.1	598365184	598368186	3003	+	LOC123148525	NA	XM_044567960.1	uncharacterized protein LOC123148525 isoform X2	XP_044423895.1	-0.233497	0.83236	0.975673	-4.87733	0.000867821	0.0483194	-1.15161	0.305282	0.87659	-4.64383	0.00155042	0.629282	-0.918112	0.416848	0.903272	3.72572	0.010675	0.323968
NC_057795.1	678585354	678588356	3003	+	LOC123148540	TraesCS1B02G454000	XM_044567979.1	cysteine-rich receptor-like protein kinase 6	XP_044423914.1	-5.57342	0.00255192	0.0993267	0.335429	0.779692	0.950643	0.731435	0.53923	0.938627	5.90885	0.0014051	0.628127	6.30485	0.00063078	0.116806	0.396006	0.739502	0.951525
NC_057812.1	621901034	621904036	3003	+	LOC123148720	TraesCS7A02G425500	XM_044568213.1	probable LRR receptor-like serine/threonine-protein kinase At2g23950 isoform X2	XP_044424148.1	7.2752	0.000221944	0.0320382	5.49646	0.00345258	0.0988533	3.79224	0.035256	0.430713	-1.77874	0.219719	1	-3.48296	0.0265619	0.470421	-1.70422	0.258366	0.820102
NC_057812.1	621901034	621904036	3003	+	LOC123148720	TraesCS7A02G425500	XM_044568212.1	probable LRR receptor-like serine/threonine-protein kinase At2g23950 isoform X1	XP_044424147.1	7.2752	0.000221944	0.0320382	5.49646	0.00345258	0.0988533	3.79224	0.035256	0.430713	-1.77874	0.219719	1	-3.48296	0.0265619	0.470421	-1.70422	0.258366	0.820102
NC_057812.1	682575779	682578781	3003	+	LOC123149285	NA	XM_044568920.1	uncharacterized protein LOC123149285 isoform X2	XP_044424855.1	5.19804	0.017454	0.271074	6.79009	0.00389453	0.105473	5.96793	0.00841064	0.224728	1.59204	0.397916	1	0.769891	0.6781	0.956587	-0.822152	0.654479	0.933151
NC_057812.1	682575779	682578781	3003	+	LOC123149285	NA	XM_044568919.1	uncharacterized protein LOC123149285 isoform X1	XP_044424854.1	5.19804	0.017454	0.271074	6.79009	0.00389453	0.105473	5.96793	0.00841064	0.224728	1.59204	0.397916	1	0.769891	0.6781	0.956587	-0.822152	0.654479	0.933151
NC_057812.1	696764478	696767480	3003	+	LOC123149432	NA	XM_044569088.1	uncharacterized protein LOC123149432	XP_044425023.1	5.32815	0.00154806	0.0771892	7.10275	2.92e-05	0.0102996	5.86736	0.000463706	0.068741	1.7746	0.139288	1	0.539213	0.651113	0.951498	-1.23539	0.287337	0.831575
NC_057812.1	708918142	708921144	3003	+	LOC123149558	TraesCS7A02G519100	XM_044569240.1	uncharacterized protein LOC123149558 isoform X2	XP_044425175.1	1.50051	0.024608	0.32228	-0.497655	0.470322	0.849008	-0.225416	0.738928	0.969834	-1.99816	0.00386444	0.694013	-1.72592	0.0107679	0.331147	0.27224	0.69541	0.942249
NC_057812.1	708918142	708921144	3003	+	LOC123149558	TraesCS7A02G519100	XM_044569239.1	uncharacterized protein LOC123149558 isoform X2	XP_044425174.1	1.50051	0.024608	0.32228	-0.497655	0.470322	0.849008	-0.225416	0.738928	0.969834	-1.99816	0.00386444	0.694013	-1.72592	0.0107679	0.331147	0.27224	0.69541	0.942249
NC_057812.1	708918142	708921144	3003	+	LOC123149558	TraesCS7A02G519100	XM_044569242.1	uncharacterized protein LOC123149558 isoform X2	XP_044425177.1	1.50051	0.024608	0.32228	-0.497655	0.470322	0.849008	-0.225416	0.738928	0.969834	-1.99816	0.00386444	0.694013	-1.72592	0.0107679	0.331147	0.27224	0.69541	0.942249
NC_057812.1	708918142	708921144	3003	+	LOC123149558	TraesCS7A02G519100	XM_044569241.1	uncharacterized protein LOC123149558 isoform X2	XP_044425176.1	1.50051	0.024608	0.32228	-0.497655	0.470322	0.849008	-0.225416	0.738928	0.969834	-1.99816	0.00386444	0.694013	-1.72592	0.0107679	0.331147	0.27224	0.69541	0.942249
NC_057812.1	708917641	708920643	3003	+	LOC123149558	TraesCS7A02G519100	XM_044569238.1	uncharacterized protein LOC123149558 isoform X1	XP_044425173.1	1.50051	0.024608	0.32228	-0.497655	0.470322	0.849008	-0.225416	0.738928	0.969834	-1.99816	0.00386444	0.694013	-1.72592	0.0107679	0.331147	0.27224	0.69541	0.942249
NC_057812.1	719467365	719470367	3003	+	LOC123149679	TraesCS7A02G536200	XM_044569386.1	protein MEMO1-like	XP_044425321.1	-1.19942	0.259417	0.788069	-3.27879	0.00626847	0.136528	-1.23027	0.242035	0.845643	-2.07937	0.0855353	1	-0.0308471	0.977196	0.999772	2.04852	0.0869913	0.671185
NC_057812.1	152167602	152170604	3003	+	LOC123150028	TraesCS7A02G190500 | TraesCS7B02G095400	XM_044569829.1	probable fructokinase-6, chloroplastic	XP_044425764.1	2.10304	0.0532975	0.46462	1.74027	0.107487	0.563857	-0.968601	0.402072	0.90854	-0.362776	0.723889	1	-3.07164	0.00812377	0.294932	-2.70887	0.0186979	0.405929
NC_057812.1	178819393	178822395	3003	+	LOC123150072	TraesCS7A02G210100 | TraesCS7B02G116800	XM_044569863.1	benzaldehyde dehydrogenase, mitochondrial-like	XP_044425798.1	2.8437	0.0132689	0.234908	4.21813	0.000382796	0.0320837	3.46284	0.00282298	0.1391	1.37443	0.183426	1	0.61914	0.545209	0.932298	-0.755286	0.454834	0.883539
NC_057812.1	181579050	181582052	3003	+	LOC123150129	TraesCS7A02G212300	XM_044569931.1	kanadaptin-like	XP_044425866.1	2.76911	0.00692713	0.167851	2.23441	0.028838	0.310552	2.55133	0.0121827	0.266678	-0.534697	0.562914	1	-0.21778	0.811226	0.978486	0.316916	0.730214	0.949437
NC_057812.1	138581884	138584886	3003	+	LOC123150168	TraesCS7A02G180700	XM_044569994.1	DNA-directed RNA polymerase II subunit RPB1-like	XP_044425929.1	-2.50873	0.197115	0.738252	1.47444	0.382477	0.809977	3.70108	0.0330315	0.418333	3.98316	0.0542915	1	6.2098	0.003762	0.218574	2.22664	0.169496	0.76933
NC_057812.1	131267889	131270891	3003	+	LOC123150428	TraesCS7A02G173100	XM_044570280.1	uncharacterized protein LOC123150428	XP_044426215.1	0	1	1	5.1037	0.0107504	0.183928	6.31134	0.00248677	0.132278	5.1037	0.0184724	0.956579	6.31134	0.00453764	0.233211	1.20764	0.458518	0.884533
NC_057812.1	92494453	92497455	3003	+	LOC123150766	TraesCS7D02G135900	XM_044570597.1	uncharacterized protein LOC123150766	XP_044426532.1	-3.13598	0.0744205	0.535733	-1.71026	0.291942	0.760801	-6.58403	0.00188762	0.118114	1.42572	0.403903	1	-3.44806	0.0743449	0.664258	-4.87377	0.01536	0.375971
NC_057812.1	152579371	152582373	3003	+	LOC123150980	TraesCS7A02G190900	XM_044570776.1	uncharacterized protein LOC123150980	XP_044426711.1	5.19509	0.0165301	0.263572	6.07737	0.0070706	0.145922	5.24731	0.0154797	0.297505	0.882275	0.631054	1	0.0522133	0.977164	0.999772	-0.830062	0.649051	0.931912
NC_057812.1	224414228	224417230	3003	+	LOC123151064	TraesCS7A02G243700	XM_044570847.1	uncharacterized protein LOC123151064 isoform X1	XP_044426782.1	0.999276	0.469768	0.887745	-0.312465	0.821637	0.961078	-3.23578	0.0385447	0.449923	-1.31174	0.350171	1	-4.23506	0.00882081	0.305126	-2.92332	0.0610115	0.611307
NC_057812.1	224414228	224417230	3003	+	LOC123151064	TraesCS7A02G243700	XM_044570848.1	uncharacterized protein LOC123151064 isoform X2	XP_044426783.1	0.999276	0.469768	0.887745	-0.312465	0.821637	0.961078	-3.23578	0.0385447	0.449923	-1.31174	0.350171	1	-4.23506	0.00882081	0.305126	-2.92332	0.0610115	0.611307
NC_057812.1	45219547	45222549	3003	+	LOC123151404	NA	XM_044571127.1	uncharacterized protein LOC123151404	XP_044427062.1	7.3901	7.38e-05	0.0204622	5.67918	0.00162418	0.0660285	3.98135	0.0228908	0.354767	-1.71092	0.200288	1	-3.40876	0.018193	0.406986	-1.69783	0.224042	0.802052
NC_057812.1	261715589	261718591	3003	+	LOC123151913	TraesCS7B02G159400	XM_044571545.1	non-specific lipid transfer protein GPI-anchored 1-like	XP_044427480.1	6.52685	0.00355409	0.118274	4.12145	0.0412333	0.371887	0	1	1	-2.4054	0.196059	1	-6.52685	0.00411442	0.226317	-4.12145	0.0463976	0.562939
NC_057812.1	560225279	560228281	3003	+	LOC123152063	TraesCS7A02G381500	XM_044571671.1	protein NRT1/ PTR FAMILY 8.3-like	XP_044427606.1	6.29914	0.00183039	0.0838053	5.09451	0.00885133	0.165113	6.45387	0.00146578	0.106479	-1.20464	0.440492	1	0.154725	0.918788	0.992628	1.35936	0.383335	0.863394
NC_057812.1	66975088	66978090	3003	+	LOC123152107	TraesCS7A02G104900	XM_044571718.1	rosmarinate synthase-like	XP_044427653.1	-2.5709	0.214011	0.753759	-6.37429	0.00997442	0.176614	-0.75647	0.695635	0.963366	-3.80339	0.0833001	1	1.81443	0.36993	0.89007	5.61782	0.0188844	0.407396
NC_057812.1	572461059	572464061	3003	+	LOC123152216	TraesCS7A02G392200	XM_044571821.1	protein GLUTAMINE DUMPER 6-like	XP_044427756.1	2.52105	0.099667	0.598673	0.553803	0.710699	0.931042	-4.72208	0.0135374	0.280162	-1.96725	0.192072	1	-7.24313	0.000393491	0.102717	-5.27589	0.00673214	0.268781
NC_057812.1	5816654	5819656	3003	+	LOC123152415	NA	XM_044571970.1	patatin-like protein 2	XP_044427905.1	1.59418	0.0279015	0.34223	-0.0571351	0.937885	0.988144	-1.01144	0.182045	0.794254	-1.65132	0.0243599	1	-2.60562	0.000690581	0.119677	-0.954304	0.212699	0.796753
NC_057812.1	299603242	299606244	3003	+	LOC123153011	TraesCS7A02G278900	XM_044572341.1	uncharacterized protein LOC123153011	XP_044428276.1	4.53517	0.00778213	0.178086	3.34912	0.0418413	0.374463	0.594846	0.715065	0.966321	-1.18605	0.413558	1	-3.94032	0.0169572	0.39682	-2.75427	0.0846442	0.666314
NC_057812.1	291959755	291962757	3003	+	LOC123153100	TraesCS7A02G274300	XM_044572385.1	uncharacterized protein LOC123153100	XP_044428320.1	0.968412	0.145013	0.676275	1.10577	0.0937895	0.535326	1.89928	0.00401642	0.1622	0.137355	0.832024	1	0.930867	0.146925	0.776892	0.793512	0.211565	0.796109
NC_057812.1	110328684	110331686	3003	+	LOC123153129	NA	XM_044572397.1	uncharacterized protein LOC123153129	XP_044428332.1	0	1	1	6.26695	0.00454305	0.114601	0	1	1	6.26695	0.0076132	0.793861	0	1	1	-6.26695	0.00525672	0.243472
NC_057812.1	559319159	559322161	3003	+	LOC123153479	NA	XM_044572585.1	uncharacterized protein LOC123153479	XP_044428520.1	2.95884	0.0122784	0.226358	3.18037	0.00717182	0.14702	3.40891	0.00401737	0.162205	0.221524	0.831456	1	0.450069	0.663748	0.953865	0.228546	0.823974	0.969663
NC_057812.1	559849278	559852280	3003	+	LOC123153481	NA	XM_044572587.1	uncharacterized protein LOC123153481	XP_044428522.1	1.33865	0.149225	0.681896	2.53259	0.00727285	0.148134	0.582189	0.529117	0.936616	1.19394	0.183975	1	-0.756457	0.40653	0.900782	-1.9504	0.0339002	0.507087
NC_057812.1	303927730	303930732	3003	+	LOC123153513	NA	XM_044572611.1	uncharacterized protein LOC123153513	XP_044428546.1	-0.108434	0.940188	0.993419	-6.23564	0.0020546	0.0746493	-0.888619	0.542083	0.939481	-6.1272	0.00246348	0.655278	-0.780185	0.594707	0.941489	5.34702	0.00712743	0.274921
NC_057812.1	580706042	580709044	3003	+	LOC123153515	NA	XM_044572612.1	uncharacterized protein LOC123153515	XP_044428547.1	2.26042	0.145028	0.676298	4.2029	0.00823481	0.158373	2.58135	0.0930692	0.648622	1.94248	0.170423	1	0.320926	0.819361	0.979717	-1.62156	0.240438	0.810936
NC_057812.1	585035078	585038080	3003	+	LOC123153531	NA	XM_044572621.1	BTB/POZ and MATH domain-containing protein 1-like	XP_044428556.1	2.45975	0.0435499	0.42301	3.82576	0.00188416	0.0714437	3.31302	0.00645802	0.199986	1.36602	0.207202	1	0.853275	0.428306	0.906552	-0.51274	0.623506	0.926144
NC_057812.1	274395681	274398683	3003	+	LOC123154091	NA	XM_044572885.1	uncharacterized protein LOC123154091 isoform X2	XP_044428820.1	3.24451	0.0111308	0.215171	4.01194	0.00207153	0.0750042	-0.528588	0.697697	0.963692	0.767422	0.494938	1	-3.7731	0.00482898	0.239601	-4.54052	0.000858181	0.125636
NC_057812.1	274395667	274398669	3003	+	LOC123154091	NA	XM_044572884.1	uncharacterized protein LOC123154091 isoform X1	XP_044428819.1	3.24451	0.0111308	0.215171	4.01194	0.00207153	0.0750042	-0.528588	0.697697	0.963692	0.767422	0.494938	1	-3.7731	0.00482898	0.239601	-4.54052	0.000858181	0.125636
NC_057812.1	656614681	656617683	3003	+	LOC123154358	TraesCS7A02G456700	XM_044573113.1	chaperone protein ClpB-like	XP_044429048.1	-6.00884	0.00563801	0.151553	-1.55522	0.333829	0.784856	0.09167	0.952788	0.999183	4.45363	0.0342952	1	6.10051	0.00506382	0.244109	1.64689	0.307589	0.839477
NC_057812.1	348227264	348230266	3003	+	LOC123154611	TraesCS7A02G287700 | TraesCS7B02G197700	XM_044573294.1	histone-lysine N-methyltransferase ATXR3-like isoform X1	XP_044429229.1	0.559212	0.401958	0.862888	1.57309	0.015631	0.226413	1.78087	0.00608797	0.19463	1.01388	0.116566	1	1.22166	0.0576733	0.615431	0.207774	0.735657	0.950751
NC_057812.1	348227264	348230266	3003	+	LOC123154611	TraesCS7A02G287700 | TraesCS7B02G197700	XM_044573295.1	histone-lysine N-methyltransferase ATXR3-like isoform X2	XP_044429230.1	0.559212	0.401958	0.862888	1.57309	0.015631	0.226413	1.78087	0.00608797	0.19463	1.01388	0.116566	1	1.22166	0.0576733	0.615431	0.207774	0.735657	0.950751
NC_057813.1	718671851	718674853	3003	+	LOC123155605	TraesCS7B02G444300	XM_044573760.1	UPF0481 protein At3g47200-like	XP_044429695.1	0.951285	0.298986	0.814362	-1.37838	0.161077	0.645513	-2.71305	0.0118699	0.263373	-2.32966	0.0188939	0.960774	-3.66434	0.000764831	0.123091	-1.33467	0.235126	0.808423
NC_057813.1	572214990	572217992	3003	+	LOC123155643	TraesCS7B02G317900 | TraesCS7B02G317500	XM_044573784.1	L-lactate dehydrogenase B-like	XP_044429719.1	-3.62181	0.0463447	0.435375	-5.17993	0.00904637	0.167188	-3.55213	0.0469084	0.491542	-1.55812	0.406278	1	0.0696759	0.96855	0.998828	1.6278	0.377732	0.862128
NC_057813.1	684870356	684873358	3003	+	LOC123155722	NA	XM_044573870.1	transcription factor IBH1-like 1	XP_044429805.1	4.6536	0.0337608	0.374976	3.41389	0.10202	0.553229	-1.72149	0.310776	0.878541	-1.23972	0.513955	1	-6.3751	0.00719012	0.280991	-5.13538	0.0220684	0.432535
NC_057813.1	240166816	240169818	3003	+	LOC123155951	NA	XM_044574103.1	uncharacterized protein LOC123155951 isoform X1	XP_044430038.1	-0.176191	0.907145	0.988286	-1.36364	0.379129	0.808178	-5.81876	0.00372739	0.15668	-1.18745	0.446676	1	-5.64257	0.0048586	0.24015	-4.45511	0.0214225	0.428
NC_057813.1	240166816	240169818	3003	+	LOC123155951	NA	XM_044574113.1	uncharacterized protein LOC123155951 isoform X1	XP_044430048.1	-0.176191	0.907145	0.988286	-1.36364	0.379129	0.808178	-5.81876	0.00372739	0.15668	-1.18745	0.446676	1	-5.64257	0.0048586	0.24015	-4.45511	0.0214225	0.428
NC_057813.1	240166816	240169818	3003	+	LOC123155951	NA	XM_044574116.1	uncharacterized protein LOC123155951 isoform X1	XP_044430051.1	-0.176191	0.907145	0.988286	-1.36364	0.379129	0.808178	-5.81876	0.00372739	0.15668	-1.18745	0.446676	1	-5.64257	0.0048586	0.24015	-4.45511	0.0214225	0.428
NC_057813.1	240166816	240169818	3003	+	LOC123155951	NA	XM_044574102.1	uncharacterized protein LOC123155951 isoform X1	XP_044430037.1	-0.176191	0.907145	0.988286	-1.36364	0.379129	0.808178	-5.81876	0.00372739	0.15668	-1.18745	0.446676	1	-5.64257	0.0048586	0.24015	-4.45511	0.0214225	0.428
NC_057813.1	240166816	240169818	3003	+	LOC123155951	NA	XM_044574104.1	uncharacterized protein LOC123155951 isoform X1	XP_044430039.1	-0.176191	0.907145	0.988286	-1.36364	0.379129	0.808178	-5.81876	0.00372739	0.15668	-1.18745	0.446676	1	-5.64257	0.0048586	0.24015	-4.45511	0.0214225	0.428
NC_057813.1	240166816	240169818	3003	+	LOC123155951	NA	XM_044574107.1	uncharacterized protein LOC123155951 isoform X1	XP_044430042.1	-0.176191	0.907145	0.988286	-1.36364	0.379129	0.808178	-5.81876	0.00372739	0.15668	-1.18745	0.446676	1	-5.64257	0.0048586	0.24015	-4.45511	0.0214225	0.428
NC_057813.1	240166816	240169818	3003	+	LOC123155951	NA	XM_044574106.1	uncharacterized protein LOC123155951 isoform X1	XP_044430041.1	-0.176191	0.907145	0.988286	-1.36364	0.379129	0.808178	-5.81876	0.00372739	0.15668	-1.18745	0.446676	1	-5.64257	0.0048586	0.24015	-4.45511	0.0214225	0.428
NC_057813.1	240166816	240169818	3003	+	LOC123155951	NA	XM_044574111.1	uncharacterized protein LOC123155951 isoform X1	XP_044430046.1	-0.176191	0.907145	0.988286	-1.36364	0.379129	0.808178	-5.81876	0.00372739	0.15668	-1.18745	0.446676	1	-5.64257	0.0048586	0.24015	-4.45511	0.0214225	0.428
NC_057813.1	240166816	240169818	3003	+	LOC123155951	NA	XM_044574114.1	uncharacterized protein LOC123155951 isoform X1	XP_044430049.1	-0.176191	0.907145	0.988286	-1.36364	0.379129	0.808178	-5.81876	0.00372739	0.15668	-1.18745	0.446676	1	-5.64257	0.0048586	0.24015	-4.45511	0.0214225	0.428
NC_057813.1	240166816	240169818	3003	+	LOC123155951	NA	XM_044574115.1	uncharacterized protein LOC123155951 isoform X1	XP_044430050.1	-0.176191	0.907145	0.988286	-1.36364	0.379129	0.808178	-5.81876	0.00372739	0.15668	-1.18745	0.446676	1	-5.64257	0.0048586	0.24015	-4.45511	0.0214225	0.428
NC_057813.1	240152142	240155144	3003	+	LOC123155951	NA	XM_044574119.1	uncharacterized protein LOC123155951 isoform X2	XP_044430054.1	5.73329	0.00011297	0.0243946	7.06223	1.02e-06	0.00295537	6.26965	1.69e-05	0.024941	1.32893	0.155936	1	0.53636	0.568389	0.936526	-0.792575	0.380292	0.862795
NC_057813.1	240152142	240155144	3003	+	LOC123155951	NA	XM_044574118.1	uncharacterized protein LOC123155951 isoform X2	XP_044430053.1	5.73329	0.00011297	0.0243946	7.06223	1.02e-06	0.00295537	6.26965	1.69e-05	0.024941	1.32893	0.155936	1	0.53636	0.568389	0.936526	-0.792575	0.380292	0.862795
NC_057813.1	240166816	240169818	3003	+	LOC123155951	NA	XM_044574105.1	uncharacterized protein LOC123155951 isoform X1	XP_044430040.1	-0.176191	0.907145	0.988286	-1.36364	0.379129	0.808178	-5.81876	0.00372739	0.15668	-1.18745	0.446676	1	-5.64257	0.0048586	0.24015	-4.45511	0.0214225	0.428
NC_057813.1	240166816	240169818	3003	+	LOC123155951	NA	XM_044574108.1	uncharacterized protein LOC123155951 isoform X1	XP_044430043.1	-0.176191	0.907145	0.988286	-1.36364	0.379129	0.808178	-5.81876	0.00372739	0.15668	-1.18745	0.446676	1	-5.64257	0.0048586	0.24015	-4.45511	0.0214225	0.428
NC_057813.1	240166816	240169818	3003	+	LOC123155951	NA	XM_044574109.1	uncharacterized protein LOC123155951 isoform X1	XP_044430044.1	-0.176191	0.907145	0.988286	-1.36364	0.379129	0.808178	-5.81876	0.00372739	0.15668	-1.18745	0.446676	1	-5.64257	0.0048586	0.24015	-4.45511	0.0214225	0.428
NC_057813.1	240166816	240169818	3003	+	LOC123155951	NA	XM_044574110.1	uncharacterized protein LOC123155951 isoform X1	XP_044430045.1	-0.176191	0.907145	0.988286	-1.36364	0.379129	0.808178	-5.81876	0.00372739	0.15668	-1.18745	0.446676	1	-5.64257	0.0048586	0.24015	-4.45511	0.0214225	0.428
NC_057813.1	240166816	240169818	3003	+	LOC123155951	NA	XM_044574112.1	uncharacterized protein LOC123155951 isoform X1	XP_044430047.1	-0.176191	0.907145	0.988286	-1.36364	0.379129	0.808178	-5.81876	0.00372739	0.15668	-1.18745	0.446676	1	-5.64257	0.0048586	0.24015	-4.45511	0.0214225	0.428
NC_057813.1	240166816	240169818	3003	+	LOC123155951	NA	XM_044574117.1	uncharacterized protein LOC123155951 isoform X1	XP_044430052.1	-0.176191	0.907145	0.988286	-1.36364	0.379129	0.808178	-5.81876	0.00372739	0.15668	-1.18745	0.446676	1	-5.64257	0.0048586	0.24015	-4.45511	0.0214225	0.428
NC_057813.1	728883320	728886322	3003	+	LOC123156359	TraesCS7B02G459800	XM_044574499.1	cysteine-rich receptor-like protein kinase 2	XP_044430434.1	2.07364	0.000181118	0.0294884	0.884632	0.107261	0.563369	-0.0802284	0.885865	0.991424	-1.18901	0.0266872	1	-2.15387	0.000115851	0.0721468	-0.96486	0.0815984	0.660641
NC_057813.1	728883320	728886322	3003	+	LOC123156359	TraesCS7B02G459800	XM_044574498.1	cysteine-rich receptor-like protein kinase 2	XP_044430433.1	2.07364	0.000181118	0.0294884	0.884632	0.107261	0.563369	-0.0802284	0.885865	0.991424	-1.18901	0.0266872	1	-2.15387	0.000115851	0.0721468	-0.96486	0.0815984	0.660641
NC_057813.1	728883320	728886322	3003	+	LOC123156359	TraesCS7B02G459800	XM_044574497.1	cysteine-rich receptor-like protein kinase 2	XP_044430432.1	2.07364	0.000181118	0.0294884	0.884632	0.107261	0.563369	-0.0802284	0.885865	0.991424	-1.18901	0.0266872	1	-2.15387	0.000115851	0.0721468	-0.96486	0.0815984	0.660641
NC_057813.1	728883320	728886322	3003	+	LOC123156359	TraesCS7B02G459800	XM_044574496.1	cysteine-rich receptor-like protein kinase 2	XP_044430431.1	2.07364	0.000181118	0.0294884	0.884632	0.107261	0.563369	-0.0802284	0.885865	0.991424	-1.18901	0.0266872	1	-2.15387	0.000115851	0.0721468	-0.96486	0.0815984	0.660641
NC_057813.1	728901766	728904768	3003	+	LOC123156362	NA	XM_044574502.1	protein TOPLESS-RELATED PROTEIN 2-like	XP_044430437.1	1.31599	0.119153	0.636171	-1.2207	0.179867	0.667586	0.250935	0.767003	0.9745	-2.5367	0.00558652	0.741969	-1.06506	0.204815	0.823647	1.47164	0.1062	0.702462
NC_057813.1	170076994	170079996	3003	+	LOC123156409	TraesCS7B02G129900	XM_044574540.1	G patch domain-containing protein TGH homolog	XP_044430475.1	3.44426	0.00888629	0.190948	3.34743	0.0107185	0.183614	2.4753	0.0554052	0.530425	-0.0968349	0.93259	1	-0.968959	0.404711	0.900132	-0.872124	0.452166	0.882605
NC_057813.1	170076994	170079996	3003	+	LOC123156409	TraesCS7B02G129900	XM_044574541.1	G patch domain-containing protein TGH homolog	XP_044430476.1	3.44426	0.00888629	0.190948	3.34743	0.0107185	0.183614	2.4753	0.0554052	0.530425	-0.0968349	0.93259	1	-0.968959	0.404711	0.900132	-0.872124	0.452166	0.882605
NC_057813.1	297886144	297889146	3003	+	LOC123156458	NA	XM_044574595.1	uncharacterized protein LOC123156458	XP_044430530.1	2.77264	0.028448	0.345631	3.49486	0.00608762	0.134305	2.64661	0.0350824	0.429815	0.722218	0.518607	1	-0.126037	0.910751	0.991506	-0.848256	0.446031	0.880801
NC_057813.1	297886144	297889146	3003	+	LOC123156458	NA	XM_044574596.1	uncharacterized protein LOC123156458	XP_044430531.1	2.77264	0.028448	0.345631	3.49486	0.00608762	0.134305	2.64661	0.0350824	0.429815	0.722218	0.518607	1	-0.126037	0.910751	0.991506	-0.848256	0.446031	0.880801
NC_057813.1	297886144	297889146	3003	+	LOC123156458	NA	XM_044574594.1	uncharacterized protein LOC123156458	XP_044430529.1	2.77264	0.028448	0.345631	3.49486	0.00608762	0.134305	2.64661	0.0350824	0.429815	0.722218	0.518607	1	-0.126037	0.910751	0.991506	-0.848256	0.446031	0.880801
NC_057813.1	459236336	459239338	3003	+	LOC123156602	NA	XM_044574752.1	uncharacterized protein LOC123156602	XP_044430687.1	3.32904	0.0484365	0.444679	4.62606	0.00739586	0.149583	4.6673	0.00685495	0.204941	1.29702	0.372028	1	1.33826	0.355753	0.885673	0.0412471	0.976437	0.997932
NC_057796.1	7794404	7797406	3003	+	LOC123156750	NA	XM_044574930.1	uncharacterized protein LOC123156750	XP_044430865.1	6.37415	0.00501116	0.141924	0	1	1	3.43891	0.0782947	0.608512	-6.37415	0.00669033	0.774162	-2.93524	0.131199	0.759743	3.43891	0.0961371	0.687034
NC_057813.1	23777024	23780026	3003	+	LOC123156892	TraesCS7B02G022400	XM_044575087.1	uncharacterized protein LOC123156892	XP_044431022.1	6.99249	0.000530115	0.0470144	5.83522	0.0027218	0.086847	4.82691	0.0106094	0.24989	-1.15727	0.436093	1	-2.16558	0.1592	0.789243	-1.00831	0.502577	0.896672
NC_057813.1	259821597	259824599	3003	+	LOC123156973	TraesCS7B02G174700	XM_044575180.1	probable protein S-acyltransferase 19	XP_044431115.1	-3.19189	0.000302537	0.0366111	-0.442331	0.537716	0.873828	0.218912	0.755826	0.972567	2.74955	0.00205616	0.647984	3.4108	0.000114117	0.0718137	0.661244	0.356989	0.856399
NC_057813.1	259821597	259824599	3003	+	LOC123156973	TraesCS7B02G174700	XM_044575179.1	probable protein S-acyltransferase 19	XP_044431114.1	-3.19189	0.000302537	0.0366111	-0.442331	0.537716	0.873828	0.218912	0.755826	0.972567	2.74955	0.00205616	0.647984	3.4108	0.000114117	0.0718137	0.661244	0.356989	0.856399
NC_057813.1	459314247	459317249	3003	+	LOC123156989	TraesCS7B02G245900	XM_044575205.1	exonuclease 1-like	XP_044431140.1	5.5482	1.41e-05	0.0112777	5.51027	1.53e-05	0.00798623	4.53497	0.000368791	0.0634626	-0.0379342	0.96704	1	-1.01323	0.279706	0.860383	-0.975298	0.295572	0.834722
NC_057813.1	459314247	459317249	3003	+	LOC123156989	TraesCS7B02G245900	XM_044575205.1	exonuclease 1-like	XP_044431140.1	4.92414	0.0313003	0.361838	6.42292	0.00960465	0.172859	3.77123	0.0745831	0.59715	1.49878	0.469287	1	-1.15291	0.576855	0.938096	-2.65169	0.217267	0.798939
NC_057813.1	201306433	201309435	3003	+	LOC123157167	TraesCS7B02G144900	XM_044575414.1	squamosa promoter-binding-like protein 17 isoform X2	XP_044431349.1	1.69977	0.281058	0.802411	5.06196	0.000839162	0.0473539	4.1997	0.00494633	0.176978	3.36219	0.0146477	0.912912	2.49994	0.066391	0.643516	-0.86226	0.466038	0.886862
NC_057813.1	201306433	201309435	3003	+	LOC123157167	TraesCS7B02G144900	XM_044575413.1	squamosa promoter-binding-like protein 17 isoform X1	XP_044431348.1	1.69977	0.281058	0.802411	5.06196	0.000839162	0.0473539	4.1997	0.00494633	0.176978	3.36219	0.0146477	0.912912	2.49994	0.066391	0.643516	-0.86226	0.466038	0.886862
NC_057813.1	398082691	398085693	3003	+	LOC123157271	TraesCS7B02G214400	XM_044575528.1	glycosyltransferase family 92 protein Os08g0121900-like	XP_044431463.1	5.97892	0.00126094	0.07002	5.30009	0.00369172	0.102334	6.14476	0.000931124	0.0881807	-0.678826	0.623053	1	0.16584	0.90276	0.990431	0.844666	0.538258	0.905468
NC_057813.1	432375061	432378063	3003	+	LOC123157836	TraesCS7B02G227400	XM_044576026.1	serine/threonine-protein kinase STY46-like	XP_044431961.1	-0.00011459	1	1	1.16591	0.391993	0.814638	-3.12733	0.0455456	0.485043	1.16602	0.396052	1	-3.12721	0.0468693	0.575876	-4.29323	0.00772839	0.285243
NC_057813.1	267498984	267501986	3003	+	LOC123157890	NA	XM_044576084.1	ferritin-1, chloroplastic-like	XP_044432019.1	5.55136	0.000751425	0.0549118	6.99405	2.26e-05	0.00930309	4.42192	0.00728944	0.210563	1.44269	0.206212	1	-1.12944	0.345404	0.882939	-2.57213	0.0315236	0.494968
NC_057796.1	72463826	72466828	3003	+	LOC123157902	NA	XM_044576096.1	uncharacterized protein LOC123157902	XP_044432031.1	-6.12423	9.55e-05	0.0226503	0.728667	0.40583	0.821267	1.06092	0.224306	0.832905	6.8529	8.37e-06	0.366125	7.18515	2.41e-06	0.0232177	0.33225	0.698985	0.942965
NC_057813.1	540325372	540328374	3003	+	LOC123157963	NA	XM_044576128.1	uncharacterized protein LOC123157963	XP_044432063.1	-2.66988	0.0334847	0.373596	0.600611	0.571022	0.885984	-0.490201	0.649514	0.956486	3.27049	0.00957749	0.830704	2.17968	0.0838909	0.684813	-1.09081	0.312412	0.841299
NC_057813.1	606724671	606727673	3003	+	LOC123158005	TraesCS7B02G346100	XM_044576159.1	protein CIA1-like isoform X2	XP_044432094.1	4.56736	0.00838654	0.185081	4.63128	0.00750656	0.150733	4.63798	0.0074163	0.212206	0.063922	0.96382	1	0.0706136	0.960071	0.997925	0.0066916	0.996253	1
NC_057813.1	606724671	606727673	3003	+	LOC123158005	TraesCS7B02G346100	XM_044576158.1	protein CIA1-like isoform X1	XP_044432093.1	4.56736	0.00838654	0.185081	4.63128	0.00750656	0.150733	4.63798	0.0074163	0.212206	0.063922	0.96382	1	0.0706136	0.960071	0.997925	0.0066916	0.996253	1
NC_057813.1	416346541	416349543	3003	+	LOC123158012	NA	XM_044576164.1	uncharacterized protein LOC123158012	XP_044432099.1	2.4728	0.056445	0.477208	3.65936	0.00596897	0.132928	1.62403	0.204387	0.816292	1.18656	0.319242	1	-0.848769	0.482327	0.919398	-2.03533	0.0958196	0.686517
NC_057813.1	736849080	736852082	3003	+	LOC123158047	TraesCS7B02G469200	XM_044576190.1	expansin-like A4	XP_044432125.1	6.4787	3.17e-06	0.00676586	6.73653	1.01e-06	0.00294401	6.96074	3.65e-07	0.0131852	0.257836	0.758918	1	0.482044	0.562595	0.935548	0.224208	0.784705	0.961818
NC_057813.1	539865132	539868134	3003	+	LOC123158143	NA	XM_044576250.1	uncharacterized protein LOC123158143	XP_044432185.1	-0.778896	0.54495	0.910984	-6.20914	0.000812467	0.0466302	-0.0946349	0.939922	0.998684	-5.43024	0.00339607	0.676588	0.684261	0.595633	0.941709	6.1145	0.000975059	0.132091
NC_057813.1	638748915	638751917	3003	+	LOC123158324	NA	XM_044576362.1	uncharacterized protein LOC123158324	XP_044432297.1	5.05639	0.000854819	0.058494	2.56328	0.0769013	0.494405	0.615057	0.683248	0.961675	-2.49311	0.055788	1	-4.44133	0.00240586	0.185089	-1.94822	0.165297	0.765936
NC_057813.1	669674815	669677817	3003	+	LOC123158986	TraesCS7B02G396500 | TraesCS7D02G290900	XM_044576794.1	uncharacterized protein LOC123158986	XP_044432729.1	2.24517	2.39e-05	0.0134856	1.75019	0.000934719	0.0500696	1.29944	0.0139114	0.283444	-0.494971	0.31882	1	-0.945729	0.0593635	0.621361	-0.450758	0.369339	0.859612
NC_057813.1	5132518	5135520	3003	+	LOC123159154	NA	XM_044576980.1	uncharacterized protein LOC123159154	XP_044432915.1	4.37938	0.0267893	0.335696	4.02089	0.0377314	0.355712	6.43757	0.00252572	0.13306	-0.358487	0.834973	1	2.05819	0.232937	0.839026	2.41668	0.164126	0.764957
NC_057813.1	610977084	610980086	3003	+	LOC123159215	NA	XM_044577044.1	uncharacterized protein LOC123159215 isoform X1	XP_044432979.1	6.19409	0.00143742	0.0744716	6.35755	0.00111907	0.0546919	6.18817	0.00141846	0.105077	0.163452	0.909967	1	-0.00592523	0.996739	1	-0.169378	0.906236	0.985725
NC_057796.1	368096098	368099100	3003	+	LOC123159333	NA	XM_044577160.1	uncharacterized protein LOC123159333	XP_044433095.1	-0.124228	0.897717	0.986733	-3.66524	0.00250943	0.0832883	-0.686175	0.480463	0.927323	-3.54101	0.00382281	0.690115	-0.561947	0.569284	0.936635	2.97906	0.0149097	0.371599
NC_057813.1	81769121	81772123	3003	+	LOC123159409	TraesCS7B02G071700	XM_044577238.1	kinesin-like protein KIN-7D, chloroplastic	XP_044433173.1	-3.80705	0.00653995	0.163357	-1.13641	0.328204	0.781976	-0.494599	0.664118	0.95863	2.67064	0.0554391	1	3.31245	0.0175398	0.401994	0.64181	0.581421	0.916178
NC_057813.1	290954370	290957372	3003	+	LOC123159424	TraesCS7B02G181600	XM_044577259.1	DCN1-like protein 4 isoform X1	XP_044433194.1	7.03298	7.01e-05	0.0199991	6.88844	9.36e-05	0.0171116	4.81371	0.00506297	0.179061	-0.144532	0.904771	1	-2.21927	0.0842828	0.685776	-2.07474	0.105001	0.700819
NC_057813.1	290954370	290957372	3003	+	LOC123159424	TraesCS7B02G181600	XM_044577260.1	DCN1-like protein 4 isoform X2	XP_044433195.1	7.03298	7.01e-05	0.0199991	6.88844	9.36e-05	0.0171116	4.81371	0.00506297	0.179061	-0.144532	0.904771	1	-2.21927	0.0842828	0.685776	-2.07474	0.105001	0.700819
NC_057813.1	60808799	60811801	3003	+	LOC123159545	TraesCS7B02G055000	XM_044577376.1	AUGMIN subunit 3-like	XP_044433311.1	5.63323	0.00707099	0.169803	6.58847	0.00237526	0.0808096	3.44014	0.0690565	0.579229	0.955239	0.568974	1	-2.19309	0.216565	0.829983	-3.14833	0.0837695	0.664804
NC_057813.1	207707931	207710933	3003	+	LOC123159691	NA	XM_044577505.1	uncharacterized protein LOC123159691	XP_044433440.1	1.01122	0.404686	0.864276	0.561497	0.643418	0.909792	-3.6464	0.0157731	0.299991	-0.449727	0.709025	1	-4.65762	0.00237997	0.184642	-4.2079	0.00574908	0.251661
NC_057813.1	466001793	466004795	3003	+	LOC123159863	TraesCS7B02G249500	XM_044577676.1	ribosomal RNA small subunit methyltransferase-like	XP_044433611.1	6.63314	0.000836969	0.0578622	6.22698	0.00150357	0.0636727	5.25942	0.00575217	0.189632	-0.40616	0.781267	1	-1.37371	0.356849	0.885847	-0.967553	0.514277	0.899697
NC_057813.1	595749225	595752227	3003	+	LOC123159938	TraesCS7B02G335900	XM_044577744.1	DNA repair protein REV1-like	XP_044433679.1	3.42848	0.0250073	0.32476	2.03956	0.169387	0.65573	-3.38215	0.0612174	0.552222	-1.38892	0.318839	1	-6.81063	0.000425799	0.104389	-5.42171	0.00393523	0.219028
NC_057813.1	443467536	443470538	3003	+	LOC123160238	TraesCS7B02G234400	XM_044578048.1	glyceraldehyde-3-phosphate dehydrogenase 2, cytosolic-like isoform X1	XP_044433983.1	-0.181139	0.889871	0.985482	-1.32295	0.326631	0.78109	-4.17672	0.00960335	0.238908	-1.14181	0.401243	1	-3.99558	0.0135076	0.362997	-2.85377	0.0750966	0.646503
NC_057813.1	443467536	443470538	3003	+	LOC123160238	TraesCS7B02G234400	XM_044578049.1	glyceraldehyde-3-phosphate dehydrogenase 2, cytosolic-like isoform X2	XP_044433984.1	-0.181139	0.889871	0.985482	-1.32295	0.326631	0.78109	-4.17672	0.00960335	0.238908	-1.14181	0.401243	1	-3.99558	0.0135076	0.362997	-2.85377	0.0750966	0.646503
NC_057813.1	443467536	443470538	3003	+	LOC123160238	TraesCS7B02G234400	XM_044578050.1	glyceraldehyde-3-phosphate dehydrogenase 2, cytosolic-like isoform X3	XP_044433985.1	-0.181139	0.889871	0.985482	-1.32295	0.326631	0.78109	-4.17672	0.00960335	0.238908	-1.14181	0.401243	1	-3.99558	0.0135076	0.362997	-2.85377	0.0750966	0.646503
NC_057796.1	442879787	442882789	3003	+	LOC123160289	NA	XM_044578094.1	uncharacterized protein LOC123160289	XP_044434029.1	-2.22128	0.0973915	0.593954	0.4264	0.705089	0.929324	1.88887	0.0911128	0.644311	2.64768	0.0488743	1	4.11014	0.00219571	0.178738	1.46247	0.187153	0.781954
NC_057813.1	42912732	42915734	3003	+	LOC123160296	TraesCS7B02G040800	XM_044578098.1	cystathionine beta-lyase, chloroplastic-like	XP_044434033.1	5.33089	0.00767559	0.176903	6.44887	0.00187992	0.0713524	5.56595	0.0056336	0.187731	1.11799	0.484836	1	0.23506	0.882732	0.987563	-0.882925	0.576376	0.914946
NC_057813.1	233166327	233169329	3003	+	LOC123160655	NA	XM_044578482.1	uncharacterized protein LOC123160655 isoform X1	XP_044434417.1	4.74413	0.000227056	0.0323692	4.20714	0.000975314	0.0510426	2.46558	0.0540993	0.524633	-0.536992	0.598023	1	-2.27856	0.0361507	0.525153	-1.74157	0.106545	0.702979
NC_057813.1	233166327	233169329	3003	+	LOC123160655	NA	XM_044578483.1	uncharacterized protein LOC123160655 isoform X2	XP_044434418.1	4.74413	0.000227056	0.0323692	4.20714	0.000975314	0.0510426	2.46558	0.0540993	0.524633	-0.536992	0.598023	1	-2.27856	0.0361507	0.525153	-1.74157	0.106545	0.702979
NC_057813.1	514135836	514138838	3003	+	LOC123160697	TraesCS7B02G278200 | TraesCS7A02G376800 | TraesCS7D02G373100	XM_044578543.1	thiamine thiazole synthase 2, chloroplastic-like	XP_044434478.1	1.84787	0.0337235	0.374803	2.34159	0.00736792	0.149248	2.07726	0.0167582	0.308209	0.493723	0.547227	1	0.229386	0.779578	0.973729	-0.264337	0.744791	0.952818
NC_057813.1	56893120	56896122	3003	+	LOC123160780	TraesCS7B02G051900	XM_044578616.1	formin-like protein 6	XP_044434551.1	-4.45396	0.0341062	0.37673	1.86875	0.248189	0.729831	1.56777	0.329363	0.885566	6.32271	0.00391917	0.696251	6.02174	0.00566185	0.255769	-0.300977	0.846549	0.974155
NC_057813.1	67012336	67015338	3003	+	LOC123160868	TraesCS7B02G061600	XM_044578718.1	pectinesterase-like	XP_044434653.1	-0.689015	0.664585	0.941387	0.149343	0.923715	0.985099	-5.7716	0.00496641	0.177379	0.838358	0.599344	1	-5.08259	0.0118822	0.345003	-5.92095	0.00417641	0.223438
NC_057813.1	217881779	217884781	3003	+	LOC123160962	NA	XM_044578810.1	uncharacterized protein LOC123160962 isoform X2	XP_044434745.1	5.21528	0.00287028	0.105454	4.56206	0.00860869	0.162669	6.56131	0.000213261	0.0525239	-0.65322	0.622742	1	1.34603	0.294896	0.86653	1.99925	0.129153	0.731633
NC_057813.1	217881779	217884781	3003	+	LOC123160962	NA	XM_044578811.1	uncharacterized protein LOC123160962 isoform X3	XP_044434746.1	5.21528	0.00287028	0.105454	4.56206	0.00860869	0.162669	6.56131	0.000213261	0.0525239	-0.65322	0.622742	1	1.34603	0.294896	0.86653	1.99925	0.129153	0.731633
NC_057813.1	468438395	468441397	3003	+	LOC123161005	TraesCS7B02G251400	XM_044578853.1	probable transcription factor GLK1 isoform X1	XP_044434788.1	3.89805	0.00773394	0.177495	2.25821	0.110625	0.569512	2.48591	0.0781493	0.608072	-1.63984	0.212426	1	-1.41214	0.276023	0.858792	0.227704	0.860991	0.976785
NC_057813.1	468438395	468441397	3003	+	LOC123161005	TraesCS7B02G251400	XM_044578854.1	probable transcription factor GLK1 isoform X2	XP_044434789.1	3.89805	0.00773394	0.177495	2.25821	0.110625	0.569512	2.48591	0.0781493	0.608072	-1.63984	0.212426	1	-1.41214	0.276023	0.858792	0.227704	0.860991	0.976785
NC_057813.1	490525311	490528313	3003	+	LOC123161579	TraesCS7B02G265000	XM_044579384.1	xyloglucan endotransglucosylase/hydrolase protein 31-like	XP_044435319.1	3.41093	0.0297466	0.353096	4.76852	0.00333883	0.0971226	2.38197	0.122253	0.712018	1.35759	0.32123	1	-1.02896	0.459839	0.914431	-2.38655	0.0925365	0.681147
NC_057813.1	25683916	25686918	3003	+	LOC123161661	TraesCS7B02G024900	XM_044579468.1	putative disease resistance protein RGA1	XP_044435403.1	-0.452089	0.783206	0.966987	-0.935715	0.570658	0.885854	-5.78433	0.00611688	0.195034	-0.483626	0.77088	1	-5.33224	0.0104975	0.32789	-4.84861	0.0176138	0.396967
NC_057813.1	654988809	654991811	3003	+	LOC123161706	TraesCS7B02G383200	XM_044579513.1	F-box protein At5g07610-like	XP_044435448.1	-0.649511	0.375432	0.851666	0.828423	0.232151	0.717385	-1.08272	0.141125	0.742641	1.47793	0.043011	1	-0.433211	0.572035	0.937081	-1.91115	0.00940791	0.308748
NC_057796.1	668101	671103	3003	+	LOC123161802	TraesCS1D02G005800	XM_044579619.1	uncharacterized protein At2g27730, mitochondrial-like	XP_044435554.1	1.94477	0.348841	0.839806	0.205081	0.919208	0.984073	-4.59126	0.0434977	0.475292	-1.73969	0.401303	1	-6.53603	0.00957381	0.315273	-4.79634	0.0376376	0.526257
NC_057813.1	639050139	639053141	3003	+	LOC123162097	NA	XM_044579899.1	BTB/POZ and MATH domain-containing protein 2-like	XP_044435834.1	7.61654	0.000144997	0.0271015	4.69366	0.0113095	0.189394	3.97974	0.0282669	0.388879	-2.92288	0.0562587	1	-3.63681	0.0217198	0.435045	-0.713928	0.634938	0.928705
NC_057813.1	743864039	743867041	3003	+	LOC123162185	TraesCS7B02G476000 | TraesCS7B02G475800	XM_044579977.1	cytosolic sulfotransferase 5-like	XP_044435912.1	-5.49855	0.00914241	0.193697	1.08097	0.477696	0.851715	0.216895	0.886086	0.99147	6.57952	0.00229676	0.649858	5.71544	0.00701373	0.277945	-0.864073	0.569109	0.913206
NC_057813.1	556559536	556562538	3003	+	LOC123162391	TraesCS7B02G307800	XM_044580177.1	benzyl alcohol O-benzoyltransferase-like	XP_044436112.1	3.42611	0.0957874	0.590305	3.84657	0.0680382	0.469222	6.37351	0.00892324	0.230787	0.420464	0.837187	1	2.9474	0.172087	0.799493	2.52694	0.229111	0.804727
NC_057813.1	213478108	213481110	3003	+	LOC123162886	TraesCS7B02G150500	XM_044580643.1	serrate RNA effector molecule-like	XP_044436578.1	2.12663	0.0306408	0.358363	2.83975	0.0043223	0.111715	1.87171	0.0552868	0.529978	0.713121	0.436445	1	-0.254914	0.781823	0.974034	-0.968035	0.29142	0.833367
NC_057813.1	673516061	673519063	3003	+	LOC123163169	NA	XM_044580923.1	putative F-box protein At2g02030	XP_044436858.1	4.92538	0.0125951	0.229144	4.27857	0.0259744	0.294549	6.03674	0.00315784	0.146259	-0.646807	0.693114	1	1.11136	0.490942	0.921759	1.75817	0.28381	0.829961
NC_057813.1	536385996	536388998	3003	+	LOC123163186	NA	XM_044580930.1	uncharacterized protein LOC123163186	XP_044436865.1	-0.720565	0.638808	0.93511	1.14577	0.446046	0.838474	-5.49848	0.00549119	0.185717	1.86633	0.231846	1	-4.77791	0.0145577	0.373239	-6.64424	0.00117008	0.13964
NC_057814.1	517350113	517353115	3003	+	LOC123163684	NA	XM_044581041.1	pentatricopeptide repeat-containing protein At1g03540-like	XP_044436976.1	1.7126	0.176572	0.716965	2.2177	0.082186	0.508122	-1.7601	0.203323	0.815318	0.505096	0.67773	1	-3.4727	0.0142306	0.370166	-3.9778	0.00543609	0.246711
NC_057814.1	266710839	266713841	3003	+	LOC123163717	TraesCS7D02G276100	XM_044581072.1	O-fucosyltransferase 6-like	XP_044437007.1	4.35296	0.0364199	0.38851	6.13664	0.00665461	0.141211	5.26801	0.0151678	0.294928	1.78368	0.344948	1	0.915051	0.622081	0.946432	-0.86863	0.633768	0.928458
NC_057814.1	532492081	532495083	3003	+	LOC123163925	TraesCS7D02G412100	XM_044581333.1	UDP-sugar pyrophosphorylase-like	XP_044437268.1	5.34443	0.00205495	0.0891378	7.1612	5.26e-05	0.0133234	5.67664	0.00102988	0.0918055	1.81678	0.15233	1	0.332213	0.791673	0.975538	-1.48456	0.230855	0.805876
NC_057814.1	199307120	199310122	3003	+	LOC123163938	TraesCS7D02G234600	XM_044581343.1	FKBP12-interacting protein of 37 kDa-like	XP_044437278.1	-6.11894	0.00184716	0.0842521	-1.29144	0.345831	0.79108	0.680999	0.603735	0.950007	4.8275	0.0140703	0.904986	6.79993	0.000591225	0.114683	1.97244	0.154518	0.756373
NC_057814.1	266012881	266015883	3003	+	LOC123164105	TraesCS7D02G273900	XM_044581519.1	uncharacterized protein LOC123164105	XP_044437454.1	0.836482	0.597949	0.925098	-0.220228	0.889573	0.977271	-5.53553	0.00696047	0.206309	-1.05671	0.50996	1	-6.37201	0.00256359	0.189455	-5.3153	0.00922877	0.306682
NC_057814.1	60516358	60519360	3003	+	LOC123164197	NA	XM_044581619.1	histone H3.2	XP_044437554.1	5.81624	0.000993126	0.0629275	6.54338	0.000241825	0.0257998	4.42467	0.0107482	0.251392	0.727148	0.566393	1	-1.39157	0.294188	0.866236	-2.11872	0.111131	0.708914
NC_057814.1	308422125	308425127	3003	+	LOC123164228	TraesCS7D02G285100	XM_044581638.1	ribosomal protein S7, mitochondrial-like	XP_044437573.1	1.91629	0.164027	0.700859	0.574419	0.671496	0.918722	-5.56071	0.00286665	0.139885	-1.34187	0.322818	1	-7.477	0.000119204	0.0729409	-6.13513	0.00116414	0.139424
NC_057814.1	147778174	147781176	3003	+	LOC123164281	TraesCS7D02G190300	XM_044581697.1	myosin-11-like	XP_044437632.1	2.77083	0.00602575	0.156946	1.47653	0.139159	0.61645	0.961047	0.337962	0.888822	-1.2943	0.169177	1	-1.80978	0.059463	0.621796	-0.515481	0.591155	0.918689
NC_057814.1	503668595	503671597	3003	+	LOC123164482	NA	XM_044581992.1	uncharacterized protein LOC123164482	XP_044437927.1	3.51211	0.0196691	0.287965	4.06894	0.00772453	0.153191	2.95962	0.0458685	0.486628	0.556831	0.670618	1	-0.552482	0.675358	0.95598	-1.10931	0.400841	0.868291
NC_057814.1	578791059	578794061	3003	+	LOC123164523	TraesCS7D02G459500	XM_044582032.1	BTB/POZ and MATH domain-containing protein 3-like	XP_044437967.1	4.51295	0.0052383	0.145557	4.56681	0.00471357	0.116962	-1.73103	0.282444	0.866999	0.0538578	0.967	1	-6.24398	0.000739812	0.122351	-6.29784	0.000663848	0.117115
NC_057814.1	188299316	188302318	3003	+	LOC123164566	TraesCS7D02G226400	XM_044582098.1	E3 ubiquitin-protein ligase makorin-like	XP_044438033.1	4.64471	0.00506493	0.142722	4.47347	0.00666968	0.141317	3.47639	0.0316161	0.410308	-0.171244	0.898047	1	-1.16832	0.391627	0.896439	-0.997076	0.463393	0.886049
NC_057814.1	215732439	215735441	3003	+	LOC123164614	TraesCS7D02G245100	XM_044582152.1	G patch domain-containing protein 11-like	XP_044438087.1	3.47667	0.0135538	0.237419	2.39481	0.0958256	0.539956	4.57302	0.000990132	0.0903828	-1.08186	0.365988	1	1.09635	0.323602	0.876058	2.17822	0.0626333	0.615665
NC_057814.1	215732439	215735441	3003	+	LOC123164614	TraesCS7D02G245100	XM_044582153.1	G patch domain-containing protein 11-like	XP_044438088.1	3.47667	0.0135538	0.237419	2.39481	0.0958256	0.539956	4.57302	0.000990132	0.0903828	-1.08186	0.365988	1	1.09635	0.323602	0.876058	2.17822	0.0626333	0.615665
NC_057814.1	215732439	215735441	3003	+	LOC123164614	TraesCS7D02G245100	XM_044582151.1	G patch domain-containing protein 11-like	XP_044438086.1	3.47667	0.0135538	0.237419	2.39481	0.0958256	0.539956	4.57302	0.000990132	0.0903828	-1.08186	0.365988	1	1.09635	0.323602	0.876058	2.17822	0.0626333	0.615665
NC_057814.1	275763338	275766340	3003	+	LOC123164709	NA	XM_044582259.1	nuclear transport factor 2-like	XP_044438194.1	6.68353	0.00161585	0.0788376	6.06255	0.00345536	0.0988645	0	1	1	-0.620982	0.698988	1	-6.68353	0.00191953	0.170292	-6.06255	0.00408447	0.221448
NC_057814.1	641223681	641226683	3003	+	LOC123164928	NA	XM_044582539.1	clathrin light chain 2-like	XP_044438474.1	0.556843	0.517547	0.902911	0.75514	0.379	0.808152	-1.71437	0.0623099	0.556073	0.198297	0.816753	1	-2.27121	0.0146319	0.373872	-2.46951	0.00801036	0.28982
NC_057814.1	63506010	63509012	3003	+	LOC123165013	TraesCS7D02G102200	XM_044582641.1	transcription factor MYC1-like	XP_044438576.1	2.90526	0.126885	0.649211	6.54299	0.00405645	0.107836	4.36672	0.0335396	0.421154	3.63773	0.0732926	1	1.46146	0.446338	0.910925	-2.17627	0.242431	0.811755
NC_057814.1	512506949	512509951	3003	+	LOC123165017	TraesCS7D02G396100	XM_044582647.1	zinc finger CCCH domain-containing protein 44-like isoform X2	XP_044438582.1	2.66357	0.0261796	0.331764	3.38374	0.00552243	0.127587	2.86579	0.0169112	0.309219	0.720169	0.510412	1	0.202218	0.852983	0.98443	-0.517951	0.633117	0.928337
NC_057814.1	512506949	512509951	3003	+	LOC123165017	TraesCS7D02G396100	XM_044582646.1	zinc finger CCCH domain-containing protein 44-like isoform X1	XP_044438581.1	2.66357	0.0261796	0.331764	3.38374	0.00552243	0.127587	2.86579	0.0169112	0.309219	0.720169	0.510412	1	0.202218	0.852983	0.98443	-0.517951	0.633117	0.928337
NC_057814.1	485883238	485886240	3003	+	LOC123165155	NA	XM_044582787.1	aspartic proteinase-like	XP_044438722.1	1.5689	0.225604	0.763799	3.41678	0.00654237	0.13988	4.10867	0.00120607	0.0983014	1.84787	0.110909	1	2.53977	0.0292945	0.487917	0.691899	0.513025	0.899482
NC_057814.1	5153434	5156436	3003	+	LOC123165201	NA	XM_044582831.1	sucrose:sucrose 1-fructosyltransferase-like	XP_044438766.1	2.93639	0.15011	0.683242	0.480247	0.805889	0.957199	-3.64825	0.0795733	0.612261	-2.45614	0.224037	1	-6.58464	0.00658771	0.271811	-4.1285	0.0558027	0.59632
NC_057814.1	207207359	207210361	3003	+	LOC123165268	NA	XM_044582898.1	uncharacterized protein LOC123165268	XP_044438833.1	4.59731	0.0255732	0.328222	2.03099	0.245091	0.727502	6.5438	0.00339931	0.150817	-2.56632	0.194618	1	1.94649	0.283338	0.861902	4.51281	0.0302443	0.487598
NC_057814.1	532872130	532875132	3003	+	LOC123165466	TraesCS7D02G412700	XM_044583116.1	glycosyltransferase BC10-like	XP_044439051.1	-4.74592	0.000350593	0.0390687	-0.70031	0.467959	0.84805	-0.365882	0.701067	0.964187	4.04561	0.00252638	0.65558	4.38004	0.00100852	0.13484	0.334429	0.730283	0.94946
NC_057814.1	562668624	562671626	3003	+	LOC123165691	TraesCS7D02G441400	XM_044583385.1	calcium homeostasis endoplasmic reticulum protein-like	XP_044439320.1	1.9766	0.055798	0.474784	2.89211	0.0057424	0.130237	0.477082	0.645433	0.955918	0.915514	0.343999	1	-1.49951	0.138766	0.768429	-2.41503	0.0181852	0.401982
NC_057814.1	615991452	615994454	3003	+	LOC123165790	TraesCS7D02G510500	XM_044583523.1	uncharacterized protein LOC123165790	XP_044439458.1	7.38813	3.85e-05	0.0159124	3.84296	0.0254568	0.29166	4.03339	0.0189768	0.32581	-3.54516	0.010952	0.852557	-3.35474	0.01447	0.372716	0.190423	0.891474	0.982949
NC_057814.1	316932364	316935366	3003	+	LOC123165822	TraesCS7D02G287800	XM_044583557.1	AUGMIN subunit 1-like	XP_044439492.1	2.49968	0.00540019	0.148061	3.0481	0.00078061	0.0456702	1.61075	0.0693401	0.580107	0.548417	0.504506	1	-0.888935	0.288424	0.863611	-1.43735	0.0865864	0.67036
NC_057796.1	84637747	84640749	3003	+	LOC123165912	TraesCS1D02G096300	XM_044583666.1	peroxidase N-like	XP_044439601.1	1.03197	0.577819	0.919552	-0.292642	0.874128	0.973787	-5.45478	0.0155107	0.29774	-1.32461	0.481328	1	-6.48674	0.00606152	0.26259	-5.16213	0.0206562	0.421917
NC_057814.1	572646801	572649803	3003	+	LOC123165926	TraesCS7D02G450600	XM_044583678.1	uncharacterized protein LOC123165926	XP_044439613.1	6.31367	0.000134462	0.0263121	6.6965	5.24e-05	0.0133234	4.56122	0.00571412	0.189166	0.382829	0.732486	1	-1.75245	0.140375	0.769762	-2.13528	0.0726111	0.641456
NC_057814.1	337984929	337987931	3003	+	LOC123165973	NA	XM_044583735.1	cinnamoyl-CoA reductase 1-like	XP_044439670.1	1.30489	0.18632	0.727437	1.92669	0.0521777	0.416584	-0.982242	0.341499	0.889963	0.6218	0.516038	1	-2.28713	0.0283102	0.481728	-2.90893	0.00571001	0.251019
NC_057814.1	88861514	88864516	3003	+	LOC123166110	TraesCS7D02G135800	XM_044583874.1	sulfiredoxin, chloroplastic/mitochondrial-like isoform X1	XP_044439809.1	1.98717	0.324604	0.828294	-4.73596	0.0400149	0.36629	-0.760725	0.699645	0.964089	-6.72313	0.00790064	0.800014	-2.7479	0.186954	0.811927	3.97524	0.0726127	0.641456
NC_057814.1	88861514	88864516	3003	+	LOC123166110	TraesCS7D02G135800	XM_044583875.1	sulfiredoxin, chloroplastic/mitochondrial-like isoform X2	XP_044439810.1	1.98717	0.324604	0.828294	-4.73596	0.0400149	0.36629	-0.760725	0.699645	0.964089	-6.72313	0.00790064	0.800014	-2.7479	0.186954	0.811927	3.97524	0.0726127	0.641456
NC_057814.1	17907675	17910677	3003	+	LOC123166276	TraesCS7D02G033300	XM_044584050.1	uncharacterized protein LOC123166276	XP_044439985.1	1.58751	0.111846	0.623135	0.0396051	0.968286	0.994751	-1.32162	0.200945	0.813071	-1.5479	0.122919	1	-2.90913	0.00641406	0.268604	-1.36123	0.190719	0.784095
NC_057814.1	176943739	176946741	3003	+	LOC123166442	TraesCS7D02G215300	XM_044584246.1	dof zinc finger protein 4-like	XP_044440181.1	4.59517	0.0110423	0.214293	6.61048	0.000411606	0.0331432	6.31337	0.000671945	0.0784976	2.01531	0.158467	1	1.7182	0.225942	0.835689	-0.297108	0.82408	0.969687
NC_057814.1	494062183	494065185	3003	+	LOC123166513	TraesCS7D02G379900	XM_044584320.1	B-box zinc finger protein 20-like	XP_044440255.1	4.64185	0.00324314	0.112624	4.70045	0.00283046	0.0888036	4.28925	0.00604081	0.194082	0.0586042	0.962506	1	-0.352604	0.778872	0.973699	-0.411208	0.741867	0.952094
NC_057814.1	405196704	405199706	3003	+	LOC123166667	TraesCS7D02G316700	XM_044584469.1	non-lysosomal glucosylceramidase-like	XP_044440404.1	-0.715041	0.544426	0.910799	-3.9481	0.00549288	0.127243	-0.587892	0.614096	0.951446	-3.23306	0.0226796	0.997028	0.127149	0.914606	0.991997	3.36021	0.0173447	0.394779
NC_057814.1	623900958	623903960	3003	+	LOC123167034	NA	XM_044584874.1	cysteine-rich receptor-like protein kinase 6	XP_044440809.1	-0.41288	0.723645	0.954832	0.104372	0.928122	0.986048	-3.94737	0.00430019	0.167048	0.517252	0.658829	1	-3.53449	0.0101668	0.323437	-4.05174	0.00352688	0.209549
NC_057814.1	623900958	623903960	3003	+	LOC123167034	NA	XM_044584873.1	cysteine-rich receptor-like protein kinase 6	XP_044440808.1	-0.41288	0.723645	0.954832	0.104372	0.928122	0.986048	-3.94737	0.00430019	0.167048	0.517252	0.658829	1	-3.53449	0.0101668	0.323437	-4.05174	0.00352688	0.209549
NC_057814.1	372130313	372133315	3003	+	LOC123167078	TraesCS7D02G295300	XM_044584914.1	uncharacterized protein LOC123167078 isoform X1	XP_044440849.1	3.44028	0.00496734	0.141229	3.22246	0.00813328	0.157417	0.884018	0.469655	0.924589	-0.217821	0.838024	1	-2.55626	0.0278169	0.478666	-2.33844	0.0430561	0.549531
NC_057814.1	372130313	372133315	3003	+	LOC123167078	TraesCS7D02G295300	XM_044584915.1	uncharacterized protein LOC123167078 isoform X2	XP_044440850.1	3.44028	0.00496734	0.141229	3.22246	0.00813328	0.157417	0.884018	0.469655	0.924589	-0.217821	0.838024	1	-2.55626	0.0278169	0.478666	-2.33844	0.0430561	0.549531
NC_057814.1	246926885	246929887	3003	+	LOC123167081	TraesCS7D02G264200	XM_044584918.1	CASP-like protein UU-1	XP_044440853.1	6.04663	0.00170129	0.0807745	7.04362	0.000375178	0.0317187	5.76742	0.00250972	0.132931	0.996986	0.489403	1	-0.279211	0.846369	0.98362	-1.2762	0.377484	0.862114
NC_057814.1	110202694	110205696	3003	+	LOC123167174	NA	XM_044585007.1	histone H3.3	XP_044440942.1	5.20558	0.0038381	0.123481	5.38596	0.00275886	0.0875234	6.24398	0.000628874	0.0765071	0.180378	0.894313	1	1.03839	0.441808	0.90957	0.858016	0.519706	0.900989
NC_057814.1	65913122	65916124	3003	+	LOC123167241	NA	XM_044585072.1	uncharacterized protein LOC123167241 isoform X2	XP_044441007.1	-0.539855	0.699543	0.949621	-4.35556	0.0113149	0.189398	-6.26551	0.00117117	0.0971926	-3.81571	0.025644	1	-5.72565	0.00278762	0.195804	-1.90994	0.25733	0.819483
NC_057814.1	65913122	65916124	3003	+	LOC123167241	NA	XM_044585071.1	uncharacterized protein LOC123167241 isoform X1	XP_044441006.1	-0.539855	0.699543	0.949621	-4.35556	0.0113149	0.189398	-6.26551	0.00117117	0.0971926	-3.81571	0.025644	1	-5.72565	0.00278762	0.195804	-1.90994	0.25733	0.819483
NC_057814.1	207106850	207109852	3003	+	LOC123167256	TraesCS7D02G240600	XM_044585084.1	protein DETOXIFICATION 35-like	XP_044441019.1	1.52574	0.0964471	0.591734	2.60939	0.00483371	0.118547	1.9644	0.0316287	0.410382	1.08365	0.214104	1	0.438665	0.614057	0.944906	-0.644988	0.450735	0.882073
NC_057814.1	134718280	134721282	3003	+	LOC123167488	NA	XM_044585326.1	26.2 kDa heat shock protein, mitochondrial-like	XP_044441261.1	-1.65431	0.388841	0.857679	-6.41908	0.00785905	0.154578	-6.41908	0.00682328	0.204663	-4.76477	0.0348196	1	-4.76477	0.0307123	0.496463	0	1	1
NC_057814.1	57783194	57786196	3003	+	LOC123167516	TraesCS7D02G093800	XM_044585355.1	uncharacterized protein LOC123167516	XP_044441290.1	0.819112	0.425931	0.872407	-0.915413	0.390351	0.813704	-3.69277	0.00381493	0.158287	-1.73452	0.107213	1	-4.51188	0.000484717	0.107676	-2.77735	0.0315371	0.495
NC_057814.1	56984519	56987521	3003	+	LOC123167779	TraesCS7D02G093200	XM_044585643.1	GDSL esterase/lipase APG-like	XP_044441578.1	5.73788	0.000328786	0.0380332	5.3113	0.000890303	0.0489748	6.15972	0.000102517	0.0406828	-0.42658	0.698588	1	0.421838	0.694384	0.959079	0.848418	0.43314	0.877158
NC_057814.1	93457674	93460676	3003	+	LOC123168094	TraesCS7D02G143300	XM_044585959.1	exonuclease V, chloroplastic-like isoform X3	XP_044441894.1	5.73406	0.00402382	0.126646	6.14546	0.00233536	0.0801958	4.72562	0.0140508	0.284908	0.411397	0.790185	1	-1.00844	0.521348	0.927485	-1.41984	0.367894	0.859241
NC_057814.1	93457674	93460676	3003	+	LOC123168094	TraesCS7D02G143300	XM_044585958.1	exonuclease V, chloroplastic-like isoform X3	XP_044441893.1	5.73406	0.00402382	0.126646	6.14546	0.00233536	0.0801958	4.72562	0.0140508	0.284908	0.411397	0.790185	1	-1.00844	0.521348	0.927485	-1.41984	0.367894	0.859241
NC_057814.1	93457674	93460676	3003	+	LOC123168094	TraesCS7D02G143300	XM_044585957.1	exonuclease V, chloroplastic-like isoform X2	XP_044441892.1	5.73406	0.00402382	0.126646	6.14546	0.00233536	0.0801958	4.72562	0.0140508	0.284908	0.411397	0.790185	1	-1.00844	0.521348	0.927485	-1.41984	0.367894	0.859241
NC_057814.1	93457674	93460676	3003	+	LOC123168094	TraesCS7D02G143300	XM_044585956.1	exonuclease V, chloroplastic-like isoform X1	XP_044441891.1	5.73406	0.00402382	0.126646	6.14546	0.00233536	0.0801958	4.72562	0.0140508	0.284908	0.411397	0.790185	1	-1.00844	0.521348	0.927485	-1.41984	0.367894	0.859241
NC_057796.1	255759476	255762478	3003	+	LOC123168126	TraesCS1D02G178200	XM_044585997.1	21 kDa protein-like	XP_044441932.1	2.84231	0.00853987	0.186833	2.74626	0.010821	0.184612	2.19426	0.039445	0.454613	-0.0960558	0.92178	1	-0.648055	0.510553	0.925233	-0.552	0.574745	0.914497
NC_057814.1	89642418	89645420	3003	+	LOC123168222	NA	XM_044586095.1	uncharacterized protein LOC123168222	XP_044442030.1	-4.14225	0.0596692	0.48888	-0.872691	0.635071	0.907049	1.92604	0.28951	0.869892	3.26956	0.125436	1	6.06829	0.00970827	0.317068	2.79873	0.143217	0.746804
NC_057814.1	186398006	186401008	3003	+	LOC123168398	TraesCS7D02G223400	XM_044586269.1	aspartyl protease family protein At5g10770-like	XP_044442204.1	-5.16461	0.0117937	0.221765	1.14252	0.437097	0.834463	1.16193	0.428699	0.915152	6.30713	0.00254197	0.65558	6.32654	0.00245704	0.186541	0.0194125	0.98927	1
NC_057814.1	17436899	17439901	3003	+	LOC123168455	NA	XM_044586340.1	uncharacterized protein LOC123168455	XP_044442275.1	1.16904	0.0918543	0.581609	-0.748506	0.303591	0.767806	-0.795539	0.270949	0.86151	-1.91755	0.00853447	0.813585	-1.96458	0.00673909	0.274252	-0.0470325	0.950099	0.993567
NC_057814.1	126324386	126327388	3003	+	LOC123168470	TraesCS7D02G171900	XM_044586356.1	galactoside 2-alpha-L-fucosyltransferase-like	XP_044442291.1	5.21303	0.0109641	0.213534	6.22456	0.00344802	0.0988043	0	1	1	1.01153	0.547322	1	-5.21303	0.0127213	0.354494	-6.22456	0.00404556	0.220517
NC_057814.1	587891113	587894115	3003	+	LOC123168690	TraesCS7D02G472600	XM_044586559.1	peptidyl-prolyl cis-trans isomerase FKBP13, chloroplastic-like	XP_044442494.1	-1.69331	0.22634	0.764252	-0.264992	0.840756	0.965848	-6.04848	0.00111073	0.0951653	1.42832	0.309172	1	-4.35517	0.0175062	0.40165	-5.78349	0.00179044	0.16167
NC_057814.1	321686507	321689509	3003	+	LOC123168981	NA	XM_044586841.1	pentatricopeptide repeat-containing protein At5g65560-like	XP_044442776.1	2.82699	0.00816135	0.182528	2.82884	0.00791611	0.155154	3.07808	0.00392864	0.160608	0.00184409	0.998433	1	0.251088	0.790544	0.975289	0.249244	0.791145	0.963343
NC_057814.1	211480666	211483668	3003	+	LOC123169110	TraesCS7D02G243300	XM_044586954.1	DNA damage-repair/toleration protein DRT100-like	XP_044442889.1	-2.02233	0.0782177	0.547035	1.36225	0.20116	0.689271	0.610787	0.562609	0.943221	3.38458	0.00437875	0.713613	2.63312	0.0235264	0.448252	-0.751462	0.474471	0.889321
NC_057814.1	456286917	456289919	3003	+	LOC123169297	TraesCS7D02G352700	XM_044587136.1	crocetin glucosyltransferase, chloroplastic-like	XP_044443071.1	5.45413	0.00432654	0.131492	5.80935	0.0025823	0.0845878	6.36061	0.00113858	0.0958847	0.355226	0.809973	1	0.906483	0.537779	0.931073	0.551257	0.704717	0.94395
NC_057796.1	323620723	323623725	3003	+	LOC123169391	TraesCS1D02G232800	XM_044587235.1	putative invertase inhibitor	XP_044443170.1	3.16668	0.00308777	0.109597	2.87946	0.00693402	0.144323	2.30822	0.0293813	0.396062	-0.287225	0.759325	1	-0.858462	0.364531	0.888532	-0.571237	0.546687	0.907474
NC_057814.1	116036307	116039309	3003	+	LOC123169822	NA	XM_044587692.1	uncharacterized protein LOC123169822	XP_044443627.1	4.13732	0.00607543	0.157646	2.54371	0.0812295	0.505535	2.0876	0.148871	0.754095	-1.59361	0.229785	1	-2.04972	0.127296	0.75499	-0.456109	0.732	0.949924
NC_057814.1	604207796	604210798	3003	+	LOC123169832	NA	XM_044587700.1	zinc finger protein 853-like	XP_044443635.1	2.32972	0.165458	0.7028	-0.595504	0.72217	0.934268	-4.3974	0.0269152	0.381136	-2.92522	0.0957725	1	-6.72711	0.00181045	0.165834	-3.80189	0.0533789	0.588439
NC_057796.1	364166191	364169193	3003	+	LOC123170103	TraesCS1D02G266100	XM_044587951.1	uncharacterized protein LOC123170103	XP_044443886.1	3.44758	0.0440354	0.425129	-1.4985	0.383101	0.810273	-0.00553923	0.997077	1	-4.94608	0.0086588	0.816707	-3.45312	0.0445645	0.565954	1.49296	0.387425	0.864434
NC_057814.1	476681487	476684489	3003	+	LOC123170427	TraesCS7D02G367000	XM_044588293.1	uncharacterized protein LOC123170427	XP_044444228.1	5.50568	7.72e-05	0.0207245	3.35996	0.0161241	0.230145	4.50377	0.00106267	0.0933397	-2.14571	0.0536211	1	-1.00191	0.339386	0.881215	1.14381	0.298295	0.835764
NC_057814.1	476681487	476684489	3003	+	LOC123170427	TraesCS7D02G367000	XM_044588294.1	uncharacterized protein LOC123170427	XP_044444229.1	5.50568	7.72e-05	0.0207245	3.35996	0.0161241	0.230145	4.50377	0.00106267	0.0933397	-2.14571	0.0536211	1	-1.00191	0.339386	0.881215	1.14381	0.298295	0.835764
NC_057814.1	476681487	476684489	3003	+	LOC123170427	TraesCS7D02G367000	XM_044588292.1	uncharacterized protein LOC123170427	XP_044444227.1	5.50568	7.72e-05	0.0207245	3.35996	0.0161241	0.230145	4.50377	0.00106267	0.0933397	-2.14571	0.0536211	1	-1.00191	0.339386	0.881215	1.14381	0.298295	0.835764
NC_057814.1	476681487	476684489	3003	+	LOC123170427	TraesCS7D02G367000	XM_044588295.1	uncharacterized protein LOC123170427	XP_044444230.1	5.50568	7.72e-05	0.0207245	3.35996	0.0161241	0.230145	4.50377	0.00106267	0.0933397	-2.14571	0.0536211	1	-1.00191	0.339386	0.881215	1.14381	0.298295	0.835764
NC_057814.1	48523137	48526139	3003	+	LOC123170749	NA	XM_044588526.1	serine/arginine repetitive matrix protein 2-like	XP_044444461.1	-2.88486	0.0324825	0.368266	0.135189	0.90673	0.981376	0.6649	0.563643	0.943427	3.02005	0.0257048	1	3.54976	0.00926785	0.311008	0.529711	0.645625	0.931037
NC_057814.1	596842390	596845392	3003	+	LOC123171372	NA	XM_044588901.1	uncharacterized protein LOC123171372	XP_044444836.1	-0.304605	0.826324	0.974667	-0.975871	0.487283	0.855531	-4.67047	0.00669307	0.203004	-0.671265	0.634396	1	-4.36587	0.0109149	0.3331	-3.6946	0.0288257	0.478439
NC_057814.1	631027366	631030368	3003	+	LOC123171469	NA	XM_044588956.1	uncharacterized protein LOC123171469	XP_044444891.1	3.78384	0.00106904	0.0648406	2.70197	0.0183405	0.246116	3.75977	0.00109528	0.0946015	-1.08187	0.277923	1	-0.0240652	0.980163	1	1.0578	0.285833	0.830772
NC_057796.1	423839863	423842865	3003	+	LOC123172586	TraesCS1D02G331200	XM_044589537.1	ethylene-response factor C3-like	XP_044445472.1	3.26418	0.0159458	0.258748	-1.67276	0.287024	0.757518	0.915642	0.491544	0.92972	-4.93694	0.00165481	0.64131	-2.34854	0.0686916	0.650145	2.5884	0.0952765	0.685431
NC_057796.1	426128110	426131112	3003	+	LOC123172725	TraesCS1D02G333800	XM_044589659.1	serine carboxypeptidase-like 51	XP_044445594.1	-2.07666	0.215582	0.75528	-3.20093	0.070665	0.476942	-5.89443	0.00424927	0.166207	-1.12426	0.522987	1	-3.81777	0.0501604	0.589416	-2.6935	0.143006	0.746656
NC_057796.1	464886658	464889660	3003	+	LOC123175946	TraesCS1D02G392000	XM_044590392.1	CASP-like protein 1U2	XP_044446327.1	6.58888	0.0053944	0.147985	3.77222	0.0641596	0.456959	5.6996	0.0119503	0.264354	-2.81666	0.162283	1	-0.889284	0.636998	0.949125	1.92738	0.324227	0.845667
NC_057796.1	46145251	46148253	3003	+	LOC123180196	TraesCS1D02G063000	XM_044592166.1	tetraspanin-3-like	XP_044448101.1	0.335301	0.793064	0.968832	-1.0977	0.404641	0.820704	-3.81915	0.0120825	0.265659	-1.433	0.281224	1	-4.15446	0.00697402	0.277253	-2.72145	0.071495	0.638966
NC_057796.1	55144592	55147594	3003	+	LOC123180263	NA	XM_044592253.1	maturase K-like	XP_044448188.1	5.3092	0.000178307	0.0292731	4.42342	0.00162805	0.0660761	3.78024	0.00698472	0.206652	-0.885783	0.4132	1	-1.52896	0.166047	0.794916	-0.643177	0.559467	0.910803
NC_057796.1	65756624	65759626	3003	+	LOC123180333	TraesCS1D02G079800	XM_044592366.1	peroxidase 2-like	XP_044448301.1	6.24945	4.77e-05	0.0172369	6.68475	1.23e-05	0.00736673	4.83821	0.00195904	0.120059	0.435305	0.66171	1	-1.41124	0.179194	0.805642	-1.84655	0.0771935	0.651248
NC_057796.1	83456918	83459920	3003	+	LOC123180472	NA	XM_044592525.1	uncharacterized protein LOC123180472 isoform X1	XP_044448460.1	0.562083	0.481498	0.891716	2.23792	0.0055127	0.127511	1.27992	0.106174	0.679041	1.67584	0.0347294	1	0.71784	0.36071	0.886993	-0.957996	0.213221	0.796941
NC_057796.1	83456918	83459920	3003	+	LOC123180472	NA	XM_044592526.1	uncharacterized protein LOC123180472 isoform X2	XP_044448461.1	0.562083	0.481498	0.891716	2.23792	0.0055127	0.127511	1.27992	0.106174	0.679041	1.67584	0.0347294	1	0.71784	0.36071	0.886993	-0.957996	0.213221	0.796941
NC_057796.1	89679648	89682650	3003	+	LOC123180513	TraesCS1D02G099300	XM_044592578.1	uncharacterized protein LOC123180513	XP_044448513.1	2.41795	0.0522574	0.460534	1.44498	0.237433	0.721592	-2.24959	0.10976	0.687105	-0.972969	0.409999	1	-4.66754	0.00128403	0.145023	-3.69457	0.0092534	0.306938
NC_057796.1	92277673	92280675	3003	+	LOC123180526	TraesCS1D02G101200	XM_044592592.1	bifunctional protein FolD 2-like	XP_044448527.1	0.458287	0.71842	0.953711	0.808951	0.52466	0.869432	-3.62094	0.0161261	0.302966	0.350664	0.782431	1	-4.07923	0.00753943	0.286858	-4.4299	0.00401553	0.219819
NC_057796.1	95434462	95437464	3003	+	LOC123180541	TraesCS1D02G103000	XM_044592611.1	villin-1-like isoform X1	XP_044448546.1	2.63905	0.0080546	0.181257	1.6244	0.0990852	0.547095	0.228893	0.820835	0.982046	-1.01465	0.273388	1	-2.41016	0.0146427	0.37398	-1.39551	0.153789	0.755529
NC_057796.1	95434462	95437464	3003	+	LOC123180541	TraesCS1D02G103000	XM_044592612.1	villin-1-like isoform X2	XP_044448547.1	2.63905	0.0080546	0.181257	1.6244	0.0990852	0.547095	0.228893	0.820835	0.982046	-1.01465	0.273388	1	-2.41016	0.0146427	0.37398	-1.39551	0.153789	0.755529
NC_057796.1	119509502	119512504	3003	+	LOC123180693	TraesCS1D02G119600	XM_044592806.1	pre-mRNA splicing factor SR-like 1 isoform X1	XP_044448741.1	6.12502	0.00164603	0.0794517	6.7072	0.000695128	0.0430559	5.53421	0.00375761	0.157257	0.582179	0.688865	1	-0.590811	0.686332	0.95793	-1.17299	0.42383	0.874668
NC_057796.1	119509502	119512504	3003	+	LOC123180693	TraesCS1D02G119600	XM_044592807.1	pre-mRNA splicing factor SR-like 1 isoform X2	XP_044448742.1	6.12502	0.00164603	0.0794517	6.7072	0.000695128	0.0430559	5.53421	0.00375761	0.157257	0.582179	0.688865	1	-0.590811	0.686332	0.95793	-1.17299	0.42383	0.874668
NC_057796.1	127289800	127292802	3003	+	LOC123180728	TraesCS1D02G123100	XM_044592845.1	uncharacterized protein LOC123180728 isoform X1	XP_044448780.1	0.43611	0.778685	0.966044	2.48762	0.116756	0.580371	-4.4857	0.0203213	0.336405	2.05151	0.191885	1	-4.92181	0.0123527	0.350749	-6.97331	0.000781647	0.122458
NC_057796.1	127289800	127292802	3003	+	LOC123180728	TraesCS1D02G123100	XM_044592846.1	uncharacterized protein LOC123180728 isoform X2	XP_044448781.1	0.43611	0.778685	0.966044	2.48762	0.116756	0.580371	-4.4857	0.0203213	0.336405	2.05151	0.191885	1	-4.92181	0.0123527	0.350749	-6.97331	0.000781647	0.122458
NC_057796.1	127291231	127294233	3003	+	LOC123180728	TraesCS1D02G123100	XM_044592847.1	uncharacterized protein LOC123180728 isoform X3	XP_044448782.1	0.43611	0.778685	0.966044	2.48762	0.116756	0.580371	-4.4857	0.0203213	0.336405	2.05151	0.191885	1	-4.92181	0.0123527	0.350749	-6.97331	0.000781647	0.122458
NC_057796.1	148860585	148863587	3003	+	LOC123180810	NA	XM_044592953.1	probable tRNA N6-adenosine threonylcarbamoyltransferase	XP_044448888.1	0.436688	0.595608	0.924445	0.681914	0.406043	0.821374	-2.49936	0.00661284	0.201911	0.245226	0.765015	1	-2.93604	0.00160999	0.158548	-3.18127	0.000653881	0.116593
NC_057796.1	148860585	148863587	3003	+	LOC123180810	NA	XM_044592952.1	probable tRNA N6-adenosine threonylcarbamoyltransferase	XP_044448887.1	0.436688	0.595608	0.924445	0.681914	0.406043	0.821374	-2.49936	0.00661284	0.201911	0.245226	0.765015	1	-2.93604	0.00160999	0.158548	-3.18127	0.000653881	0.116593
NC_057796.1	195314512	195317514	3003	+	LOC123180933	TraesCS1D02G139500	XM_044593121.1	ras-related protein RABF1-like isoform X1	XP_044449056.1	4.17378	0.0114216	0.218107	5.64066	0.000975058	0.0510341	4.41933	0.00748415	0.213019	1.46687	0.282423	1	0.245549	0.85566	0.984605	-1.22133	0.364022	0.858093
NC_057796.1	195314512	195317514	3003	+	LOC123180933	TraesCS1D02G139500	XM_044593122.1	ras-related protein RABF1-like isoform X2	XP_044449057.1	4.17378	0.0114216	0.218107	5.64066	0.000975058	0.0510341	4.41933	0.00748415	0.213019	1.46687	0.282423	1	0.245549	0.85566	0.984605	-1.22133	0.364022	0.858093
NC_057794.1	556023649	556026651	3003	+	LOC123180961	TraesCS1A02G383300	XM_044593163.1	zinc finger protein GIS3-like	XP_044449098.1	1.74399	0.0113546	0.217442	0.430441	0.530054	0.871318	-0.170049	0.805248	0.980262	-1.31354	0.0541404	1	-1.91403	0.00594363	0.260402	-0.60049	0.384692	0.863729
NC_057796.1	205277437	205280439	3003	+	LOC123180991	TraesCS1D02G146400	XM_044593195.1	peroxisome biogenesis protein 12-like	XP_044449130.1	6.48316	0.00405456	0.127082	5.10997	0.0160173	0.229399	5.16338	0.0150756	0.294112	-1.37319	0.445928	1	-1.31978	0.461887	0.914901	0.0534128	0.976012	0.997864
NC_057796.1	237510360	237513362	3003	+	LOC123181196	TraesCS1D02G164200	XM_044593451.1	probable ascorbate-specific transmembrane electron transporter 1	XP_044449386.1	5.06158	0.00884771	0.190477	6.8355	0.000801295	0.0462978	5.5445	0.00456923	0.171287	1.77392	0.256071	1	0.482917	0.753491	0.969506	-1.291	0.396992	0.867178
NC_057796.1	286885965	286888967	3003	+	LOC123181510	NA	XM_044593786.1	ADP-ribosylation factor-like	XP_044449721.1	5.09144	0.0146043	0.24719	6.64335	0.00277762	0.0878536	4.68563	0.0216493	0.345955	1.55191	0.378293	1	-0.405817	0.815994	0.979227	-1.95772	0.269787	0.824922
NC_057796.1	297890891	297893893	3003	+	LOC123181579	TraesCS1D02G209300	XM_044593876.1	arsenate reductase 2.1-like	XP_044449811.1	6.6701	0.00333205	0.114265	0	1	1	4.5284	0.0278568	0.386681	-6.6701	0.00450281	0.718036	-2.1417	0.244317	0.845458	4.5284	0.0360402	0.518383
NC_057796.1	297890891	297893893	3003	+	LOC123181579	TraesCS1D02G209300	XM_044593877.1	arsenate reductase 2.1-like	XP_044449812.1	6.6701	0.00333205	0.114265	0	1	1	4.5284	0.0278568	0.386681	-6.6701	0.00450281	0.718036	-2.1417	0.244317	0.845458	4.5284	0.0360402	0.518383
NC_057796.1	300154468	300157470	3003	+	LOC123181598	TraesCS1D02G211700	XM_044593903.1	branched-chain amino acid aminotransferase 2, chloroplastic-like	XP_044449838.1	-0.264904	0.753976	0.960875	-2.11218	0.0205855	0.261621	0.38505	0.643108	0.955571	-1.84727	0.0444781	1	0.649954	0.441911	0.909613	2.49723	0.00651778	0.265196
NC_057796.1	305897488	305900490	3003	+	LOC123181645	TraesCS1D02G217900	XM_044593962.1	uncharacterized protein LOC123181645 isoform X1	XP_044449897.1	1.69993	0.174355	0.714127	3.89648	0.00279973	0.0882631	1.73348	0.16281	0.772128	2.19655	0.0674575	1	0.0335508	0.977419	0.999777	-2.163	0.0693022	0.633305
NC_057796.1	305897488	305900490	3003	+	LOC123181645	TraesCS1D02G217900	XM_044593963.1	uncharacterized protein LOC123181645 isoform X2	XP_044449898.1	1.69993	0.174355	0.714127	3.89648	0.00279973	0.0882631	1.73348	0.16281	0.772128	2.19655	0.0674575	1	0.0335508	0.977419	0.999777	-2.163	0.0693022	0.633305
NC_057796.1	305897488	305900490	3003	+	LOC123181645	TraesCS1D02G217900	XM_044593964.1	uncharacterized protein LOC123181645 isoform X3	XP_044449899.1	1.69993	0.174355	0.714127	3.89648	0.00279973	0.0882631	1.73348	0.16281	0.772128	2.19655	0.0674575	1	0.0335508	0.977419	0.999777	-2.163	0.0693022	0.633305
NC_057796.1	305897488	305900490	3003	+	LOC123181645	TraesCS1D02G217900	XM_044593965.1	uncharacterized protein LOC123181645 isoform X4	XP_044449900.1	1.69993	0.174355	0.714127	3.89648	0.00279973	0.0882631	1.73348	0.16281	0.772128	2.19655	0.0674575	1	0.0335508	0.977419	0.999777	-2.163	0.0693022	0.633305
NC_057796.1	313146571	313149573	3003	+	LOC123181704	NA	XM_044594024.1	metalloendoproteinase 1-MMP-like	XP_044449959.1	5.8164	0.0031558	0.110927	5.70356	0.00361751	0.101195	6.13072	0.00201717	0.121367	-0.11284	0.940533	1	0.314319	0.8346	0.981938	0.427158	0.776106	0.959832
NC_057796.1	344347128	344350130	3003	+	LOC123181938	NA	XM_044594355.1	endo-1,3;1,4-beta-D-glucanase-like isoform X6	XP_044450290.1	0.580474	0.535458	0.907968	1.79399	0.0546301	0.42569	-0.896964	0.356298	0.894297	1.21352	0.188756	1	-1.47744	0.131568	0.760142	-2.69095	0.00631339	0.261269
NC_057796.1	363292545	363295547	3003	+	LOC123182089	TraesCS1D02G265100	XM_044594550.1	F-box protein SKP2A-like	XP_044450485.1	0.4531	0.550815	0.912617	1.98096	0.0094236	0.171082	0.140076	0.85319	0.986552	1.52786	0.0431872	1	-0.313024	0.679968	0.956902	-1.84088	0.0154237	0.376674
NC_057796.1	395963825	395966827	3003	+	LOC123182339	TraesCS1D02G295000	XM_044594867.1	laccase-1-like	XP_044450802.1	-0.0751747	0.957769	0.995739	-0.278837	0.84448	0.966665	-6.46368	0.00106166	0.0933292	-0.203662	0.88675	1	-6.3885	0.00121808	0.143441	-6.18484	0.00164671	0.156985
NC_057796.1	395963825	395966827	3003	+	LOC123182339	TraesCS1D02G295000	XM_044594863.1	laccase-1-like	XP_044450798.1	-0.0751747	0.957769	0.995739	-0.278837	0.84448	0.966665	-6.46368	0.00106166	0.0933292	-0.203662	0.88675	1	-6.3885	0.00121808	0.143441	-6.18484	0.00164671	0.156985
NC_057796.1	395963825	395966827	3003	+	LOC123182339	TraesCS1D02G295000	XM_044594864.1	laccase-1-like	XP_044450799.1	-0.0751747	0.957769	0.995739	-0.278837	0.84448	0.966665	-6.46368	0.00106166	0.0933292	-0.203662	0.88675	1	-6.3885	0.00121808	0.143441	-6.18484	0.00164671	0.156985
NC_057796.1	395963825	395966827	3003	+	LOC123182339	TraesCS1D02G295000	XM_044594865.1	laccase-1-like	XP_044450800.1	-0.0751747	0.957769	0.995739	-0.278837	0.84448	0.966665	-6.46368	0.00106166	0.0933292	-0.203662	0.88675	1	-6.3885	0.00121808	0.143441	-6.18484	0.00164671	0.156985
[truncated: 1,544 more rows]
