# Supplementary material for: Putrescine treatment has a higher effect on 5mC DNA methylation profile of wheat leaves under white than under blue light conditions
Source: Sci Rep. 2025 Jul 2;15:22734. doi: 10.1038/s41598-025-08184-y (PMC12214681; doi:10.1038/s41598-025-08184-y)
Supplement: Supplementary file 9 — Supplementary Material 9 [file 41598_2025_8184_MOESM9_ESM.xlsx]

## Sheet: Information
Scientific Reports
Putrescine treatment has a higher effect on 5mC DNA methylation profile of wheat leaves under white than under blue light conditions
Imre Majláth1, Kinga Benczúr1, Altafur Rahman1,2, Tibor Janda1, István Likó3, János Kádas3, Magda Pál1*
1 Hungarian Research Network, Centre for Agricultural Research, Agricultural Institute, H-2462 Hungary Martonvásár, Brunszvik 2.
2 Department of Plant Physiology and Ecology, Institute of Agronomy, MATE, H-1118 Hungary Budapest, Villányi 29-43.
3 UD-GenoMed Medical Genomic Technologies Ltd, University of Debrecen, H-4032 Hungary Debrecen, Nagyerdei Krt. 98.
*Corresponding author:
pal.magda@atk.hun-ren.hu
Table S7: DMGs with the highest log2FC values of each light- and PUT-treatment combinations.

## Sheet: TOP10_affected_genes
	DOWN
				BLUE_effect	BLUE_and_PUT_effect	PUT_effect_at_BLUE	WHITE_and_PUT_effect	PUT_effect_at_WHITE	WHITE_effect_at_PUT
	Entrez_ID	transcript_id	product	log2FC
	LOC123108510	XM_044530287.1	germin-like protein 8-5		-6.43736			-6.43736
	LOC123068847	XM_044491530.1	DEAD-box ATP-dependent RNA helicase 18-like				-7.17749		-7.0723
	LOC123143509	XM_044562449.1	probable pyridoxal 5'-phosphate synthase subunit PDX2					-6.55341	-7.19755
	LOC123182625	XM_044595257.1	CBL-interacting protein kinase 19-like	-7.07538
	LOC123159043	XM_044576847.1	4-hydroxyphenylacetaldehyde oxime monooxygenase-like	-6.95071
	LOC123064739	XM_044488168.1	RING-H2 finger protein ATL70-like	-6.87154
	LOC123049956	XM_044472809.1	E3 ubiquitin-protein ligase RNF14-like isoform X1	-6.80925
	LOC123125448	XM_044545941.1	2-hydroxy-6-oxononadienedioate/2-hydroxy-6-oxononatrienedioate hydrolase-like	-6.72181
	LOC123071180	XM_044494692.1	NADH--cytochrome b5 reductase 1-like	-6.71003
	LOC123076648	XM_044498785.1	probable carboxylesterase 15	-6.65157
	LOC123187111	XM_044598893.1	putative clathrin assembly protein At2g25430	-6.56666
	LOC123061479	XM_044484601.1	ubiquitin-like modifier-activating enzyme atg7	-6.54021
	LOC123077837	XM_044500170.1	SMR domain-containing protein At5g58720-like isoform X1	-6.53117
	LOC123186244	XM_044598029.1	NDR1/HIN1-like protein 13		-6.93594
	LOC123083150	XM_044505273.1	RING-H2 finger protein ATL1-like		-6.73968
	LOC123097811	XM_044519642.1	probable sugar phosphate/phosphate translocator At3g11320		-6.70431
	LOC123108220	XM_044530051.1	zinc finger protein ZAT8-like		-6.56514
	LOC123053107	XM_044476506.1	eukaryotic translation initiation factor 3 subunit H-like isoform X2		-6.55677
	LOC123128527	XM_044548555.1	1-aminocyclopropane-1-carboxylate oxidase-like isoform X1		-6.46968
	LOC123124772	XM_044545331.1	centromere protein V-like isoform X2		-6.45827
	LOC123167488	XM_044585326.1	26.2 kDa heat shock protein, mitochondrial-like		-6.41908
	LOC123053672	XM_044477192.1	mitochondrial inner membrane protease ATP23-like		-6.38388
	LOC123167216	XM_044585045.1	disease resistance protein RGA5-like			-7.4656
	LOC543321	XM_044512082.1	oxalate oxidase 1			-7.20858
	LOC123119076	XM_044538739.1	translation initiation factor IF-2-like			-7.10463
	LOC123187203	XM_044598995.1	putative NAC domain-containing protein 94			-7.0043
	LOC123182414	XM_044594968.1	ABSCISIC ACID-INSENSITIVE 5-like protein 2			-6.93212
	LOC123065513	XM_044488774.1	monothiol glutaredoxin-S5-like			-6.88007
	LOC123125648	XM_044546113.1	protein PELPK1-like			-6.80928
	LOC123050222	XM_044473045.1	receptor-like protein 15			-6.766
	LOC123166110	XM_044583874.1	sulfiredoxin, chloroplastic/mitochondrial-like isoform X1			-6.72313
	LOC123145805	XM_044565299.1	pyrophosphate-energized membrane proton pump 3-like			-6.72313
	LOC123084317	XM_044505983.1	ATP-dependent zinc metalloprotease FTSH 4, mitochondrial-like				-7.60659
	LOC123164228	XM_044581638.1	ribosomal protein S7, mitochondrial-like				-7.477
	LOC123096717	XM_044518478.1	GDSL esterase/lipase CPRD49-like				-7.41329
	LOC123096099	XM_044517703.1	receptor protein kinase-like protein ZAR1				-7.27427
	LOC123061648	XM_044484826.1	vegetative cell wall protein gp1-like				-7.24461
	LOC123152216	XM_044571821.1	protein GLUTAMINE DUMPER 6-like				-7.24313
	LOC123085006	XM_044506560.1	BTB/POZ domain-containing protein NPY4-like				-7.18114
	LOC123127217	XM_044546799.1	subtilisin-like protease SBT3.9				-7.14698
	LOC123039925	XM_044462897.1	desmethyl-deoxy-podophyllotoxin synthase-like				-7.14441
	LOC123103161	XM_044524659.1	chalcone isomerase-like protein 2					-6.69126
	LOC123085657	XM_044507330.1	argininosuccinate lyase, chloroplastic-like					-6.67585
	LOC123080225	XM_044503125.1	B3 domain-containing protein VP1-like isoform X2					-6.61975
	LOC123046045	XM_044469329.1	general transcription factor 3C polypeptide 6-like					-6.52235
	LOC123085463	XM_044507097.1	cysteine-rich repeat secretory protein 55-like isoform X1					-6.4829
	LOC123182339	XM_044594867.1	laccase-1-like					-6.46368
	LOC123122261	XM_044542436.1	ras-related protein RABA3-like					-6.45119
	LOC100682433	XM_044563390.1	probable cinnamyl alcohol dehydrogenase					-6.42183
	LOC123103483	XM_044525083.1	disease resistance protein RGA2-like						-7.2075
	LOC123188396	XM_044600483.1	probable pyruvate, phosphate dikinase regulatory protein, chloroplastic						-7.1613
	LOC123103666	XM_044525320.1	lysine-specific demethylase JMJ25-like isoform X2						-7.09207
	LOC123137412	XM_044557165.1	eukaryotic translation initiation factor 2A-like						-7.0546
	LOC123062072	XM_044485405.1	glucosidase 2 subunit beta-like						-7.02495
	LOC123120516	XM_044540528.1	polyadenylate-binding protein-interacting protein 11-like						-6.95846
	LOC123060012	XM_044482576.1	TOM1-like protein 6						-6.91886
	LOC123147642	XM_044566903.1	protein mago nashi homolog 2						-6.90899
	UP
				BLUE_effect	BLUE_and_PUT_effect	PUT_effect_at_BLUE	WHITE_and_PUT_effect	PUT_effect_at_WHITE	WHITE_effect_at_PUT
	Entrez_ID	transcript_id	product	log2FC
	LOC123107951	XM_044529829.1	dehydrin Rab15-like	7.2981	7.44413
	LOC123162097	XM_044579899.1	BTB/POZ and MATH domain-containing protein 2-like	7.61654					6.55786
	LOC123145097	XM_044564416.1	pentatricopeptide repeat-containing protein At1g74900, mitochondrial-like			6.69874	6.84463
	LOC123097979	XM_044519844.1	glycine-rich selenoprotein-like	7.21046
	LOC123097966	XM_044519828.1	peroxisomal nicotinamide adenine dinucleotide carrier-like	7.21804
	LOC123101101	XM_044522717.1	CST complex subunit TEN1-like	7.23797
	LOC123148720	XM_044568213.1	probable LRR receptor-like serine/threonine-protein kinase At2g23950 isoform X2	7.2752
	LOC123054175	XM_044477884.1	protein ALTERED PHOSPHATE STARVATION RESPONSE 1-like	7.27913
	LOC542904	XM_044486795.1	26S proteasome regulatory subunit 6A homolog	7.34272
	LOC123089351	XM_044511052.1	protein bfr2-like	7.55411
	LOC123127673	XM_044547454.1	serine/arginine-rich splicing factor RSZ23-like	7.968
	LOC123043525	XM_044466009.1	ribosomal RNA small subunit methyltransferase I-like isoform X1		7.32866
	LOC123152140	XM_044571765.1	ankyrin repeat-containing protein At5g02620-like		7.39991
	LOC123181839	XM_044594234.1	NADH:quinone reductase-like isoform X1		7.40844
	LOC123096513	XM_044518258.1	cyclin-dependent kinase B1-1-like		7.45036
	LOC123054341	XM_044478094.1	probable potassium transporter 15 isoform X1		7.48907
	LOC123104805	XM_044526704.1	ribosome biogenesis protein BOP1 homolog isoform X2		7.56541
	LOC123145330	XM_044564717.1	transmembrane 9 superfamily member 12-like		7.76149
	LOC542886	XM_044487210.1	acetyl-CoA carboxylase 1		8.18355
	LOC123061441	XM_044484559.1	transcriptional corepressor LEUNIG-like isoform X9		8.18937
	LOC123146950	XM_044566210.1	protein RER1A-like			6.71234
	LOC123052230	XM_044475356.1	classical arabinogalactan protein 9-like			6.73945
	LOC123062780	XM_044486443.1	F-box protein At5g03100-like isoform X1			6.7535
	LOC123123938	XM_044544592.1	sucrose nonfermenting 4-like protein			6.80168
	LOC123081864	XM_044504380.1	egg cell-secreted protein 1.3-like			6.80937
	LOC123170858	XM_044588588.1	glycine-rich cell wall structural protein 1-like			6.8313
	LOC123043442	XM_044465891.1	DNA repair protein RAD5B-like			6.84773
	LOC123058073	XM_044480901.1	probable carboxylesterase 15			6.88833
	LOC123180441	XM_044592495.1	putative F-box protein At4g22180			6.92889
	LOC123072811	XM_044496456.1	transcription initiation factor IIA subunit 2-like				6.72437
	LOC123182691	XM_044595347.1	putative disease resistance protein RGA1				6.79695
	LOC123163938	XM_044581343.1	FKBP12-interacting protein of 37 kDa-like				6.79993
	LOC123102202	XM_044523507.1	protoporphyrinogen oxidase, chloroplastic				6.82645
	LOC123069753	XM_044492692.1	piezo-type mechanosensitive ion channel homolog isoform X3				6.83844
	LOC123130503	XM_044550392.1	nicotianamine synthase 1-like				7.0137
	LOC123085380	XM_044507008.1	50S ribosomal protein L4, chloroplastic-like				7.02994
	LOC123132492	XM_044552295.1	tubby-like protein 4				7.05045
	LOC100682424	XM_044582588.1	heme oxygenase 1, chloroplastic isoform X2				7.28084
	LOC123122878	XM_044543249.1	protein LEO1 homolog isoform X3					6.86716
	LOC100873143	XM_044483404.1	transcription factor GAMYB isoform X2					6.8682
	LOC123187239	XM_044599043.1	scopoletin glucosyltransferase-like					6.87163
	LOC123179993	XM_044591937.1	cysteine-rich repeat secretory protein 55-like					6.88604
	LOC123101935	XM_044523180.1	protein NRT1/ PTR FAMILY 2.11-like					6.95142
	LOC123158047	XM_044576190.1	expansin-like A4					6.96074
	LOC123137591	XM_044557411.1	UV radiation resistance-associated gene protein-like isoform X1					6.97105
	LOC123166011	XM_044583770.1	cytochrome P450 78A9-like					6.9872
	LOC123182380	XM_044594923.1	probable LRR receptor-like serine/threonine-protein kinase At1g06840 isoform X1					7.07907
	LOC123139106	XM_044558909.1	protein SULFUR DEFICIENCY-INDUCED 2-like isoform X1					7.14836
	LOC123142534	XM_044561405.1	non-lysosomal glucosylceramidase-like						6.6098
	LOC123053672	XM_044477192.1	mitochondrial inner membrane protease ATP23-like						6.64757
	LOC123181860	XM_044594257.1	protein N-terminal glutamine amidohydrolase-like						6.66736
	LOC123049040	XM_044472042.1	protein PELPK1-like						6.76508
	LOC123083150	XM_044505273.1	RING-H2 finger protein ATL1-like						6.77904
	LOC543060	XM_044599501.1	sodium/hydrogen exchanger 2 isoform X1						6.7991
	LOC123095704	XM_044517254.1	protein saal1-like						6.82219
	LOC123122331	XM_044542517.1	endoglucanase 24-like						6.86653
	LOC123171322	XM_044588875.1	peroxidase 2-like						7.01461

## Sheet: TOP10_affected_genes_ordered
	DOWN		ORDERED by
				BLUE_effect	BLUE_and_PUT_effect	PUT_effect_at_BLUE	WHITE_and_PUT_effect	PUT_effect_at_WHITE	WHITE_effect_at_PUT
	Entrez_ID	transcript_id	product	log2FC
	LOC123128527	XM_044548555.1	1-aminocyclopropane-1-carboxylate oxidase-like isoform X1		-6.46968
	LOC123167488	XM_044585326.1	26.2 kDa heat shock protein, mitochondrial-like		-6.41908
	LOC123125448	XM_044545941.1	2-hydroxy-6-oxononadienedioate/2-hydroxy-6-oxononatrienedioate hydrolase-like	-6.72181
	LOC123159043	XM_044576847.1	4-hydroxyphenylacetaldehyde oxime monooxygenase-like	-6.95071
	LOC123182414	XM_044594968.1	ABSCISIC ACID-INSENSITIVE 5-like protein 2			-6.93212
	LOC123085657	XM_044507330.1	argininosuccinate lyase, chloroplastic-like					-6.67585
	LOC123084317	XM_044505983.1	ATP-dependent zinc metalloprotease FTSH 4, mitochondrial-like				-7.60659
	LOC123080225	XM_044503125.1	B3 domain-containing protein VP1-like isoform X2					-6.61975
	LOC123085006	XM_044506560.1	BTB/POZ domain-containing protein NPY4-like				-7.18114
	LOC123182625	XM_044595257.1	CBL-interacting protein kinase 19-like	-7.07538
	LOC123124772	XM_044545331.1	centromere protein V-like isoform X2		-6.45827
	LOC123103161	XM_044524659.1	chalcone isomerase-like protein 2					-6.69126
	LOC123085463	XM_044507097.1	cysteine-rich repeat secretory protein 55-like isoform X1					-6.4829
	LOC123068847	XM_044491530.1	DEAD-box ATP-dependent RNA helicase 18-like				-7.17749		-7.0723
	LOC123039925	XM_044462897.1	desmethyl-deoxy-podophyllotoxin synthase-like				-7.14441
	LOC123103483	XM_044525083.1	disease resistance protein RGA2-like						-7.2075
	LOC123167216	XM_044585045.1	disease resistance protein RGA5-like			-7.4656
	LOC123049956	XM_044472809.1	E3 ubiquitin-protein ligase RNF14-like isoform X1	-6.80925
	LOC123137412	XM_044557165.1	eukaryotic translation initiation factor 2A-like						-7.0546
	LOC123053107	XM_044476506.1	eukaryotic translation initiation factor 3 subunit H-like isoform X2		-6.55677
	LOC123096717	XM_044518478.1	GDSL esterase/lipase CPRD49-like				-7.41329
	LOC123046045	XM_044469329.1	general transcription factor 3C polypeptide 6-like					-6.52235
	LOC123108510	XM_044530287.1	germin-like protein 8-5		-6.43736			-6.43736
	LOC123062072	XM_044485405.1	glucosidase 2 subunit beta-like						-7.02495
	LOC123182339	XM_044594867.1	laccase-1-like					-6.46368
	LOC123103666	XM_044525320.1	lysine-specific demethylase JMJ25-like isoform X2						-7.09207
	LOC123053672	XM_044477192.1	mitochondrial inner membrane protease ATP23-like		-6.38388
	LOC123065513	XM_044488774.1	monothiol glutaredoxin-S5-like			-6.88007
	LOC123071180	XM_044494692.1	NADH--cytochrome b5 reductase 1-like	-6.71003
	LOC123186244	XM_044598029.1	NDR1/HIN1-like protein 13		-6.93594
	LOC543321	XM_044512082.1	oxalate oxidase 1			-7.20858
	LOC123120516	XM_044540528.1	polyadenylate-binding protein-interacting protein 11-like						-6.95846
	LOC123076648	XM_044498785.1	probable carboxylesterase 15	-6.65157
	LOC100682433	XM_044563390.1	probable cinnamyl alcohol dehydrogenase					-6.42183
	LOC123143509	XM_044562449.1	probable pyridoxal 5'-phosphate synthase subunit PDX2					-6.55341	-7.19755
	LOC123188396	XM_044600483.1	probable pyruvate, phosphate dikinase regulatory protein, chloroplastic						-7.1613
	LOC123097811	XM_044519642.1	probable sugar phosphate/phosphate translocator At3g11320		-6.70431
	LOC123152216	XM_044571821.1	protein GLUTAMINE DUMPER 6-like				-7.24313
	LOC123147642	XM_044566903.1	protein mago nashi homolog 2						-6.90899
	LOC123125648	XM_044546113.1	protein PELPK1-like			-6.80928
	LOC123187111	XM_044598893.1	putative clathrin assembly protein At2g25430	-6.56666
	LOC123187203	XM_044598995.1	putative NAC domain-containing protein 94			-7.0043
	LOC123145805	XM_044565299.1	pyrophosphate-energized membrane proton pump 3-like			-6.72313
	LOC123122261	XM_044542436.1	ras-related protein RABA3-like					-6.45119
	LOC123096099	XM_044517703.1	receptor protein kinase-like protein ZAR1				-7.27427
	LOC123050222	XM_044473045.1	receptor-like protein 15			-6.766
	LOC123164228	XM_044581638.1	ribosomal protein S7, mitochondrial-like				-7.477
	LOC123083150	XM_044505273.1	RING-H2 finger protein ATL1-like		-6.73968
	LOC123064739	XM_044488168.1	RING-H2 finger protein ATL70-like	-6.87154
	LOC123077837	XM_044500170.1	SMR domain-containing protein At5g58720-like isoform X1	-6.53117
	LOC123127217	XM_044546799.1	subtilisin-like protease SBT3.9				-7.14698
	LOC123166110	XM_044583874.1	sulfiredoxin, chloroplastic/mitochondrial-like isoform X1			-6.72313
	LOC123060012	XM_044482576.1	TOM1-like protein 6						-6.91886
	LOC123119076	XM_044538739.1	translation initiation factor IF-2-like			-7.10463
	LOC123061479	XM_044484601.1	ubiquitin-like modifier-activating enzyme atg7	-6.54021
	LOC123061648	XM_044484826.1	vegetative cell wall protein gp1-like				-7.24461
	LOC123108220	XM_044530051.1	zinc finger protein ZAT8-like		-6.56514
	UP
				BLUE_effect	BLUE_and_PUT_effect	PUT_effect_at_BLUE	WHITE_and_PUT_effect	PUT_effect_at_WHITE	WHITE_effect_at_PUT
	Entrez_ID	transcript_id	product	log2FC
	LOC542904	XM_044486795.1	26S proteasome regulatory subunit 6A homolog	7.34272
	LOC123085380	XM_044507008.1	50S ribosomal protein L4, chloroplastic-like				7.02994
	LOC542886	XM_044487210.1	acetyl-CoA carboxylase 1		8.18355
	LOC123152140	XM_044571765.1	ankyrin repeat-containing protein At5g02620-like		7.39991
	LOC123162097	XM_044579899.1	BTB/POZ and MATH domain-containing protein 2-like	7.61654					6.55786
	LOC123052230	XM_044475356.1	classical arabinogalactan protein 9-like			6.73945
	LOC123101101	XM_044522717.1	CST complex subunit TEN1-like	7.23797
	LOC123096513	XM_044518258.1	cyclin-dependent kinase B1-1-like		7.45036
	LOC123179993	XM_044591937.1	cysteine-rich repeat secretory protein 55-like					6.88604
	LOC123166011	XM_044583770.1	cytochrome P450 78A9-like					6.9872
	LOC123107951	XM_044529829.1	dehydrin Rab15-like	7.2981	7.44413
	LOC123043442	XM_044465891.1	DNA repair protein RAD5B-like			6.84773
	LOC123081864	XM_044504380.1	egg cell-secreted protein 1.3-like			6.80937
	LOC123122331	XM_044542517.1	endoglucanase 24-like						6.86653
	LOC123158047	XM_044576190.1	expansin-like A4					6.96074
	LOC123062780	XM_044486443.1	F-box protein At5g03100-like isoform X1			6.7535
	LOC123163938	XM_044581343.1	FKBP12-interacting protein of 37 kDa-like				6.79993
	LOC123170858	XM_044588588.1	glycine-rich cell wall structural protein 1-like			6.8313
	LOC123097979	XM_044519844.1	glycine-rich selenoprotein-like	7.21046
	LOC100682424	XM_044582588.1	heme oxygenase 1, chloroplastic isoform X2				7.28084
	LOC123053672	XM_044477192.1	mitochondrial inner membrane protease ATP23-like						6.64757
	LOC123181839	XM_044594234.1	NADH:quinone reductase-like isoform X1		7.40844
	LOC123130503	XM_044550392.1	nicotianamine synthase 1-like				7.0137
	LOC123142534	XM_044561405.1	non-lysosomal glucosylceramidase-like						6.6098
	LOC123145097	XM_044564416.1	pentatricopeptide repeat-containing protein At1g74900, mitochondrial-like			6.69874	6.84463
	LOC123171322	XM_044588875.1	peroxidase 2-like						7.01461
	LOC123097966	XM_044519828.1	peroxisomal nicotinamide adenine dinucleotide carrier-like	7.21804
	LOC123069753	XM_044492692.1	piezo-type mechanosensitive ion channel homolog isoform X3				6.83844
	LOC123058073	XM_044480901.1	probable carboxylesterase 15			6.88833
	LOC123182380	XM_044594923.1	probable LRR receptor-like serine/threonine-protein kinase At1g06840 isoform X1					7.07907
	LOC123148720	XM_044568213.1	probable LRR receptor-like serine/threonine-protein kinase At2g23950 isoform X2	7.2752
	LOC123054341	XM_044478094.1	probable potassium transporter 15 isoform X1		7.48907
	LOC123054175	XM_044477884.1	protein ALTERED PHOSPHATE STARVATION RESPONSE 1-like	7.27913
	LOC123089351	XM_044511052.1	protein bfr2-like	7.55411
	LOC123122878	XM_044543249.1	protein LEO1 homolog isoform X3					6.86716
	LOC123101935	XM_044523180.1	protein NRT1/ PTR FAMILY 2.11-like					6.95142
	LOC123181860	XM_044594257.1	protein N-terminal glutamine amidohydrolase-like						6.66736
	LOC123049040	XM_044472042.1	protein PELPK1-like						6.76508
	LOC123146950	XM_044566210.1	protein RER1A-like			6.71234
	LOC123095704	XM_044517254.1	protein saal1-like						6.82219
	LOC123139106	XM_044558909.1	protein SULFUR DEFICIENCY-INDUCED 2-like isoform X1					7.14836
	LOC123102202	XM_044523507.1	protoporphyrinogen oxidase, chloroplastic				6.82645
	LOC123182691	XM_044595347.1	putative disease resistance protein RGA1				6.79695
	LOC123180441	XM_044592495.1	putative F-box protein At4g22180			6.92889
	LOC123043525	XM_044466009.1	ribosomal RNA small subunit methyltransferase I-like isoform X1		7.32866
	LOC123104805	XM_044526704.1	ribosome biogenesis protein BOP1 homolog isoform X2		7.56541
	LOC123083150	XM_044505273.1	RING-H2 finger protein ATL1-like						6.77904
	LOC123187239	XM_044599043.1	scopoletin glucosyltransferase-like					6.87163
	LOC123127673	XM_044547454.1	serine/arginine-rich splicing factor RSZ23-like	7.968
	LOC543060	XM_044599501.1	sodium/hydrogen exchanger 2 isoform X1						6.7991
	LOC123123938	XM_044544592.1	sucrose nonfermenting 4-like protein			6.80168
	LOC100873143	XM_044483404.1	transcription factor GAMYB isoform X2					6.8682
	LOC123072811	XM_044496456.1	transcription initiation factor IIA subunit 2-like				6.72437
	LOC123061441	XM_044484559.1	transcriptional corepressor LEUNIG-like isoform X9		8.18937
	LOC123145330	XM_044564717.1	transmembrane 9 superfamily member 12-like		7.76149
	LOC123132492	XM_044552295.1	tubby-like protein 4				7.05045
	LOC123137591	XM_044557411.1	UV radiation resistance-associated gene protein-like isoform X1					6.97105
