# Supplementary material for: Putrescine treatment has a higher effect on 5mC DNA methylation profile of wheat leaves under white than under blue light conditions
Source: Sci Rep. 2025 Jul 2;15:22734. doi: 10.1038/s41598-025-08184-y (PMC12214681; doi:10.1038/s41598-025-08184-y)
Supplement: Supplementary file 10 — Supplementary Material 10 [file 41598_2025_8184_MOESM10_ESM.xlsx]

## Sheet: information
Scientific Reports
Putrescine treatment has a higher effect on 5mC DNA methylation profile of wheat leaves under white than under blue light conditions
Imre Majláth1, Kinga Benczúr1, Altafur Rahman1,2, Tibor Janda1, István Likó3, János Kádas3, Magda Pál1*
1 Hungarian Research Network, Centre for Agricultural Research, Agricultural Institute, H-2462 Hungary Martonvásár, Brunszvik 2.
2 Department of Plant Physiology and Ecology, Institute of Agronomy, MATE, H-1118 Hungary Budapest, Villányi 29-43.
3 UD-GenoMed Medical Genomic Technologies Ltd, University of Debrecen, H-4032 Hungary Debrecen, Nagyerdei Krt. 98.
*Corresponding author:
pal.magda@atk.hun-ren.hu
Table S8: Unfiltered results of analysis.

## Sheet: BK_vs_WK_downmethylated
GO_acc	term_type	Term	queryitem	querytotal	bgitem	bgtotal	pvalue	FDR	entries
GO:0008219	P	cell death	9	103	4690	85761	0.11	0.84	// TraesCS3A02G335500 // TraesCS5A02G234200 // TraesCS2D02G259600 // TraesCS4A02G311300 // TraesCS6A02G325500 // TraesCS3D02G430100 // TraesCS4D02G238800 // TraesCS3D02G526600 // TraesCS4A02G223400
GO:0016043	P	cellular component organization	30	103	19949	85761	0.1	0.84	// TraesCS2A02G226500 // TraesCS5D02G081900 // TraesCS6D02G350000 // TraesCS3D02G230000 // TraesCS5B02G400800 // TraesCS7B02G431500 // TraesCS3D02G200400 // TraesCS4B02G137800 // TraesCS6A02G013400 // TraesCS4B02G194100 // TraesCS6D02G179600 // TraesCS2A02G236600 // TraesCS4A02G191900 // TraesCS2A02G526700 // TraesCS4D02G238800 // TraesCS2D02G242500 // TraesCS2B02G257000 // TraesCS4A02G311300 // …
GO:0006629	P	lipid metabolic process	14	103	8205	85761	0.11	0.84	// TraesCS2B02G257000 // TraesCS7D02G325000 // TraesCS7A02G165300 // TraesCS4B02G151200 // TraesCS5A02G169600 // TraesCS4A02G311300 // TraesCS1D02G278000 // TraesCS1D02G124400 // TraesCS4D02G167900 // TraesCS5A02G116100 // TraesCS7D02G472600 // TraesCS4D02G238800 // TraesCS2D02G242500 // TraesCS3A02G421400
GO:0006139	P	nucleobase-containing compound metabolic process	33	103	22725	85761	0.12	0.84	// TraesCS7B02G200700 // TraesCS2A02G226500 // TraesCS4A02G311300 // TraesCS6D02G350000 // TraesCS6D02G239100 // TraesCS7B02G431500 // TraesCS3D02G200400 // TraesCS4A02G223400 // TraesCS5A02G045700 // TraesCS4D02G143500 // TraesCS4B02G194100 // TraesCS3A02G160300 // TraesCS4D02G238800 // TraesCS2D02G242500 // TraesCS2B02G269700 // TraesCS6D02G188000 // TraesCS2B02G257000 // TraesCS5A02G550700 // …
GO:0006810	P	transport	26	103	16882	85761	0.1	0.84	// TraesCS2D02G259600 // TraesCS4A02G311300 // TraesCS4A02G223400 // TraesCS4B02G137800 // TraesCS4B02G150500 // TraesCS6D02G179600 // TraesCS2A02G236600 // TraesCS4A02G191900 // TraesCS4D02G238800 // TraesCS2D02G242500 // TraesCS2B02G257000 // TraesCS6B02G314300 // TraesCS2D02G315200 // TraesCS2A02G028600 // TraesCS3D02G201500 // TraesCS6A02G325500 // TraesCS7D02G472600 // TraesCS5B02G139300 // …
GO:0006464	P	cellular protein modification process	26	103	16206	85761	0.068	0.84	// TraesCS4A02G311300 // TraesCS2B02G257000 // TraesCS5B02G400800 // TraesCS7B02G431500 // TraesCS4A02G223400 // TraesCS7B02G262500 // TraesCS4A02G191900 // TraesCS2A02G526700 // TraesCS4D02G238800 // TraesCS2D02G582500 // TraesCS1D02G136800 // TraesCS1A02G033100 // TraesCS6D02G350000 // TraesCS5D02G081900 // TraesCS1D02G066700 // TraesCS6A02G325500 // TraesCS3A02G271100 // TraesCS7D02G472600 // …
GO:0043412	P	macromolecule modification	29	103	18019	85761	0.052	0.84	// TraesCS4A02G311300 // TraesCS6D02G350000 // TraesCS6D02G239100 // TraesCS5B02G400800 // TraesCS7B02G431500 // TraesCS4A02G223400 // TraesCS7B02G262500 // TraesCS4A02G191900 // TraesCS2A02G526700 // TraesCS4D02G238800 // TraesCS2D02G582500 // TraesCS2D02G242500 // TraesCS2B02G269700 // TraesCS1A02G033100 // TraesCS2B02G257000 // TraesCS5D02G081900 // TraesCS1D02G066700 // TraesCS6A02G325500 // …
GO:0051234	P	establishment of localization	28	103	17156	85761	0.049	0.84	// TraesCS2D02G259600 // TraesCS4A02G311300 // TraesCS4A02G223400 // TraesCS4B02G137800 // TraesCS4B02G150500 // TraesCS6D02G179600 // TraesCS2A02G236600 // TraesCS4A02G191900 // TraesCS4D02G238800 // TraesCS2D02G242500 // TraesCS2B02G257000 // TraesCS6B02G314300 // TraesCS2D02G315200 // TraesCS2A02G028600 // TraesCS3D02G201500 // TraesCS6A02G325500 // TraesCS7D02G472600 // TraesCS5B02G139300 // …
GO:0051179	P	localization	30	103	18699	85761	0.05	0.84	// TraesCS2D02G259600 // TraesCS4A02G311300 // TraesCS4A02G223400 // TraesCS4B02G137800 // TraesCS4B02G150500 // TraesCS6D02G179600 // TraesCS2A02G236600 // TraesCS4A02G191900 // TraesCS4D02G238800 // TraesCS2D02G242500 // TraesCS2B02G257000 // TraesCS6B02G314300 // TraesCS2D02G315200 // TraesCS2A02G028600 // TraesCS3D02G201500 // TraesCS6A02G325500 // TraesCS3D02G430100 // TraesCS5B02G139300 // …
GO:0009991	P	response to extracellular stimulus	5	103	3585	85761	0.43	0.9	// TraesCS3A02G335500 // TraesCS1D02G066700 // TraesCS4A02G311300 // TraesCS6A02G325500 // TraesCS5A02G234200
GO:0009628	P	response to abiotic stimulus	25	103	21261	85761	0.59	0.9	// TraesCS2A02G226500 // TraesCS5B02G114100 // TraesCS5D02G081900 // TraesCS5B02G400800 // TraesCS7B02G431500 // TraesCS5A02G045700 // TraesCS4A02G223400 // TraesCS7D02G385800 // TraesCS4B02G194100 // TraesCS4B02G137800 // TraesCS2A02G028600 // TraesCS4D02G238800 // TraesCS2D02G242500 // TraesCS2B02G257000 // TraesCS4A02G311300 // TraesCS1D02G012300 // TraesCS1D02G066700 // TraesCS6A02G325500 // …
GO:0019222	P	regulation of metabolic process	25	103	18524	85761	0.29	0.9	// TraesCS7B02G200700 // TraesCS2A02G226500 // TraesCS4A02G311300 // TraesCS2B02G257000 // TraesCS3A02G421400 // TraesCS7B02G431500 // TraesCS4A02G223400 // TraesCS4B02G194100 // TraesCS4D02G238800 // TraesCS2D02G242500 // TraesCS6D02G350000 // TraesCS5A02G550700 // TraesCS1D02G066700 // TraesCS6A02G325500 // TraesCS5D02G081900 // TraesCS3D02G430100 // TraesCS5D02G120300 // TraesCS1D02G124400 // …
GO:0030154	P	cell differentiation	7	103	7284	85761	0.78	0.9	// TraesCS3A02G335500 // TraesCS2B02G257000 // TraesCS3A02G225000 // TraesCS7B02G200700 // TraesCS5B02G136500 // TraesCS4A02G113600 // TraesCS2D02G242500
GO:0009791	P	post-embryonic development	15	103	14295	85761	0.75	0.9	// TraesCS3A02G335500 // TraesCS2B02G257000 // TraesCS5A02G234200 // TraesCS2A02G226500 // TraesCS1D02G012300 // TraesCS1D02G066700 // TraesCS5D02G081900 // TraesCS6A02G325500 // TraesCS1D02G278000 // TraesCS1D02G124400 // TraesCS3A02G421400 // TraesCS7D02G472600 // TraesCS5B02G136500 // TraesCS2D02G242500 // TraesCS2B02G269700
GO:0044249	P	cellular biosynthetic process	40	103	30853	85761	0.31	0.9	// TraesCS7B02G200700 // TraesCS7A02G165300 // TraesCS4A02G311300 // TraesCS6D02G350000 // TraesCS3A02G421400 // TraesCS7B02G431500 // TraesCS4A02G223400 // TraesCS5A02G045700 // TraesCS3D02G507400 // TraesCS5A02G169600 // TraesCS4B02G194100 // TraesCS3A02G160300 // TraesCS4A02G191900 // TraesCS2A02G526700 // TraesCS2A02G028600 // TraesCS4D02G238800 // TraesCS2D02G242500 // TraesCS6D02G188000 // …
GO:0006807	P	nitrogen compound metabolic process	39	103	29364	85761	0.25	0.9	// TraesCS7B02G200700 // TraesCS2A02G226500 // TraesCS5B02G114100 // TraesCS4A02G311300 // TraesCS6D02G350000 // TraesCS6D02G239100 // TraesCS7B02G431500 // TraesCS3D02G200400 // TraesCS4A02G223400 // TraesCS5A02G045700 // TraesCS4D02G143500 // TraesCS4B02G194100 // TraesCS3A02G160300 // TraesCS4D02G238800 // TraesCS2D02G242500 // TraesCS2B02G269700 // TraesCS6D02G188000 // TraesCS2B02G257000 // …
GO:0007165	P	signal transduction	17	103	13882	85761	0.51	0.9	// TraesCS3A02G335500 // TraesCS4D02G238800 // TraesCS5A02G234200 // TraesCS5A02G116100 // TraesCS7B02G262500 // TraesCS4A02G311300 // TraesCS6A02G325500 // TraesCS6D02G179600 // TraesCS2A02G236600 // TraesCS3D02G430100 // TraesCS5D02G120300 // TraesCS1D02G348400 // TraesCS5B02G400800 // TraesCS3A02G252500 // TraesCS3B02G114200 // TraesCS4A02G223400 // TraesCS1D02G066700
GO:0034645	P	cellular macromolecule biosynthetic process	23	103	20349	85761	0.67	0.9	// TraesCS7B02G200700 // TraesCS5D02G081900 // TraesCS2B02G257000 // TraesCS3A02G421400 // TraesCS7B02G431500 // TraesCS4A02G223400 // TraesCS4B02G194100 // TraesCS3A02G160300 // TraesCS4A02G191900 // TraesCS2A02G526700 // TraesCS2D02G242500 // TraesCS6D02G350000 // TraesCS5A02G550700 // TraesCS3D02G201500 // TraesCS6A02G325500 // TraesCS6A02G266300 // TraesCS3D02G430100 // TraesCS5D02G120300 // …
GO:0007154	P	cell communication	17	103	15984	85761	0.75	0.9	// TraesCS3A02G335500 // TraesCS4D02G238800 // TraesCS5A02G234200 // TraesCS5A02G116100 // TraesCS7B02G262500 // TraesCS4A02G311300 // TraesCS6A02G325500 // TraesCS6D02G179600 // TraesCS2A02G236600 // TraesCS3D02G430100 // TraesCS5D02G120300 // TraesCS1D02G348400 // TraesCS5B02G400800 // TraesCS3A02G252500 // TraesCS3B02G114200 // TraesCS4A02G223400 // TraesCS1D02G066700
GO:0009653	P	anatomical structure morphogenesis	11	103	10401	85761	0.72	0.9	// TraesCS3A02G335500 // TraesCS2B02G257000 // TraesCS2D02G242500 // TraesCS3D02G201500 // TraesCS1D02G348400 // TraesCS6A02G337300 // TraesCS1D02G124400 // TraesCS7D02G472600 // TraesCS5B02G136500 // TraesCS3A02G225000 // TraesCS1D02G136800
GO:0050789	P	regulation of biological process	39	103	30871	85761	0.38	0.9	// TraesCS7B02G200700 // TraesCS3A02G252500 // TraesCS2A02G226500 // TraesCS4A02G311300 // TraesCS6D02G350000 // TraesCS3A02G421400 // TraesCS5B02G400800 // TraesCS7B02G431500 // TraesCS4A02G223400 // TraesCS4B02G137800 // TraesCS7D02G385800 // TraesCS7B02G262500 // TraesCS4B02G194100 // TraesCS6D02G179600 // TraesCS2A02G236600 // TraesCS5D02G081900 // TraesCS2D02G242500 // TraesCS2B02G257000 // …
GO:0007049	P	cell cycle	5	103	4292	85761	0.59	0.9	// TraesCS3D02G201500 // TraesCS3A02G335500 // TraesCS5D02G081900 // TraesCS2A02G226500 // TraesCS6D02G179600
GO:0044267	P	cellular protein metabolic process	27	103	21181	85761	0.4	0.9	// TraesCS4A02G311300 // TraesCS6D02G350000 // TraesCS5B02G400800 // TraesCS7B02G431500 // TraesCS4A02G223400 // TraesCS7B02G262500 // TraesCS3A02G160300 // TraesCS4A02G191900 // TraesCS2A02G526700 // TraesCS4D02G238800 // TraesCS2D02G582500 // TraesCS1D02G136800 // TraesCS1A02G033100 // TraesCS2B02G257000 // TraesCS5D02G081900 // TraesCS1D02G066700 // TraesCS6A02G325500 // TraesCS3A02G271100 // …
GO:0016049	P	cell growth	5	103	5205	85761	0.76	0.9	// TraesCS3A02G335500 // TraesCS6A02G337300 // TraesCS2B02G257000 // TraesCS2D02G242500 // TraesCS1D02G066700
GO:0044260	P	cellular macromolecule metabolic process	44	103	36166	85761	0.49	0.9	// TraesCS7B02G200700 // TraesCS2A02G226500 // TraesCS4A02G311300 // TraesCS6D02G350000 // TraesCS6D02G239100 // TraesCS5B02G400800 // TraesCS7B02G431500 // TraesCS3D02G200400 // TraesCS4A02G223400 // TraesCS4A02G170900 // TraesCS7B02G262500 // TraesCS4D02G143500 // TraesCS4B02G194100 // TraesCS3A02G160300 // TraesCS4A02G191900 // TraesCS2A02G526700 // TraesCS4D02G238800 // TraesCS2D02G582500 // …
GO:0010467	P	gene expression	24	103	19933	85761	0.53	0.9	// TraesCS7B02G200700 // TraesCS5D02G081900 // TraesCS2B02G257000 // TraesCS6D02G239100 // TraesCS7B02G431500 // TraesCS3D02G200400 // TraesCS4A02G223400 // TraesCS4D02G143500 // TraesCS4B02G194100 // TraesCS3A02G160300 // TraesCS4B02G137800 // TraesCS2D02G242500 // TraesCS2B02G269700 // TraesCS6D02G350000 // TraesCS5A02G550700 // TraesCS6A02G266300 // TraesCS3D02G430100 // TraesCS5D02G120300 // …
GO:0007275	P	multicellular organism development	24	103	20549	85761	0.6	0.9	// TraesCS7B02G200700 // TraesCS2A02G226500 // TraesCS5D02G081900 // TraesCS3A02G421400 // TraesCS3D02G507400 // TraesCS4A02G191900 // TraesCS2D02G242500 // TraesCS2B02G269700 // TraesCS2B02G257000 // TraesCS6B02G314300 // TraesCS1D02G012300 // TraesCS1D02G066700 // TraesCS3D02G201500 // TraesCS6A02G325500 // TraesCS1D02G278000 // TraesCS1D02G124400 // TraesCS6B02G469900 // TraesCS3A02G335500 // …
GO:0042592	P	homeostatic process	11	103	7067	85761	0.23	0.9	// TraesCS3A02G335500 // TraesCS5A02G234200 // TraesCS2A02G226500 // TraesCS5B02G114100 // TraesCS2D02G259600 // TraesCS6A02G325500 // TraesCS4B02G194100 // TraesCS4A02G038400 // TraesCS7D02G472600 // TraesCS5A02G045700 // TraesCS1D02G136800
GO:0065007	P	biological regulation	46	103	35465	85761	0.28	0.9	// TraesCS7B02G200700 // TraesCS3A02G252500 // TraesCS2A02G226500 // TraesCS5B02G114100 // TraesCS4A02G311300 // TraesCS6D02G350000 // TraesCS3A02G421400 // TraesCS5B02G400800 // TraesCS7B02G431500 // TraesCS5A02G045700 // TraesCS4B02G137800 // TraesCS4A02G223400 // TraesCS7D02G385800 // TraesCS5B02G136500 // TraesCS7B02G262500 // TraesCS4B02G194100 // TraesCS6D02G179600 // TraesCS2A02G236600 // …
GO:0065008	P	regulation of biological quality	17	103	11825	85761	0.25	0.9	// TraesCS3A02G335500 // TraesCS1D02G136800 // TraesCS5A02G234200 // TraesCS2A02G226500 // TraesCS5B02G114100 // TraesCS2D02G259600 // TraesCS3D02G201500 // TraesCS6A02G325500 // TraesCS4B02G194100 // TraesCS4A02G038400 // TraesCS1D02G124400 // TraesCS2A02G526700 // TraesCS7D02G472600 // TraesCS4D02G238800 // TraesCS5A02G045700 // TraesCS3A02G225000 // TraesCS3A02G421400
GO:0009908	P	flower development	7	103	6564	85761	0.68	0.9	// TraesCS3A02G335500 // TraesCS2B02G257000 // TraesCS1D02G066700 // TraesCS1D02G278000 // TraesCS5B02G136500 // TraesCS3A02G421400 // TraesCS2D02G242500
GO:0010468	P	regulation of gene expression	16	103	13706	85761	0.59	0.9	// TraesCS6D02G350000 // TraesCS3A02G335500 // TraesCS2B02G257000 // TraesCS5A02G550700 // TraesCS7B02G200700 // TraesCS5D02G081900 // TraesCS4B02G194100 // TraesCS6A02G266300 // TraesCS3D02G430100 // TraesCS5D02G120300 // TraesCS1D02G124400 // TraesCS3A02G421400 // TraesCS7B02G431500 // TraesCS5B02G136500 // TraesCS4A02G223400 // TraesCS2D02G242500
GO:0032502	P	developmental process	27	103	23141	85761	0.61	0.9	// TraesCS7B02G200700 // TraesCS2A02G226500 // TraesCS5D02G081900 // TraesCS3A02G421400 // TraesCS7D02G385800 // TraesCS3D02G507400 // TraesCS4A02G191900 // TraesCS2D02G242500 // TraesCS2B02G269700 // TraesCS2B02G257000 // TraesCS6B02G314300 // TraesCS1D02G012300 // TraesCS1D02G066700 // TraesCS3D02G201500 // TraesCS6A02G325500 // TraesCS1D02G348400 // TraesCS5B02G136500 // TraesCS6B02G469900 // …
GO:0032501	P	multicellular organismal process	30	103	24629	85761	0.5	0.9	// TraesCS7B02G200700 // TraesCS2A02G226500 // TraesCS5B02G114100 // TraesCS5D02G081900 // TraesCS3A02G421400 // TraesCS5A02G045700 // TraesCS7D02G385800 // TraesCS3D02G507400 // TraesCS4B02G194100 // TraesCS4A02G191900 // TraesCS2D02G242500 // TraesCS2B02G269700 // TraesCS2B02G257000 // TraesCS6B02G314300 // TraesCS1D02G012300 // TraesCS1D02G066700 // TraesCS3D02G201500 // TraesCS6A02G325500 // …
GO:0048608	P	reproductive structure development	12	103	11435	85761	0.73	0.9	// TraesCS3A02G335500 // TraesCS2B02G257000 // TraesCS5A02G234200 // TraesCS2A02G226500 // TraesCS1D02G012300 // TraesCS1D02G066700 // TraesCS6A02G325500 // TraesCS1D02G278000 // TraesCS5B02G136500 // TraesCS3A02G421400 // TraesCS2D02G242500 // TraesCS2B02G269700
GO:0060255	P	regulation of macromolecule metabolic process	19	103	15862	85761	0.55	0.9	// TraesCS6D02G350000 // TraesCS3A02G335500 // TraesCS2B02G257000 // TraesCS5A02G550700 // TraesCS7B02G200700 // TraesCS2A02G226500 // TraesCS3D02G430100 // TraesCS5D02G081900 // TraesCS4B02G194100 // TraesCS6A02G266300 // TraesCS2D02G238700 // TraesCS5D02G120300 // TraesCS1D02G124400 // TraesCS3A02G421400 // TraesCS5A02G116100 // TraesCS7B02G431500 // TraesCS5B02G136500 // TraesCS4A02G223400 // …
GO:0050794	P	regulation of cellular process	36	103	27690	85761	0.31	0.9	// TraesCS7B02G200700 // TraesCS3A02G252500 // TraesCS2A02G226500 // TraesCS4A02G311300 // TraesCS6D02G350000 // TraesCS3A02G421400 // TraesCS5B02G400800 // TraesCS7B02G431500 // TraesCS4A02G223400 // TraesCS7D02G385800 // TraesCS7B02G262500 // TraesCS4B02G194100 // TraesCS6D02G179600 // TraesCS2A02G236600 // TraesCS5D02G081900 // TraesCS2D02G242500 // TraesCS2B02G257000 // TraesCS5A02G550700 // …
GO:0009058	P	biosynthetic process	41	103	32675	85761	0.4	0.9	// TraesCS7B02G200700 // TraesCS7A02G165300 // TraesCS4A02G311300 // TraesCS6D02G350000 // TraesCS3A02G421400 // TraesCS7B02G431500 // TraesCS4A02G223400 // TraesCS5A02G045700 // TraesCS3D02G507400 // TraesCS5A02G169600 // TraesCS4B02G194100 // TraesCS3A02G160300 // TraesCS4A02G191900 // TraesCS2A02G526700 // TraesCS2A02G028600 // TraesCS4D02G238800 // TraesCS2D02G242500 // TraesCS6D02G188000 // …
GO:0003006	P	developmental process involved in reproduction	14	103	13497	85761	0.76	0.9	// TraesCS3A02G335500 // TraesCS2B02G257000 // TraesCS5A02G234200 // TraesCS2A02G226500 // TraesCS1D02G012300 // TraesCS1D02G066700 // TraesCS3D02G201500 // TraesCS6A02G325500 // TraesCS1D02G278000 // TraesCS5B02G136500 // TraesCS3A02G421400 // TraesCS4A02G113600 // TraesCS2D02G242500 // TraesCS2B02G269700
GO:0009059	P	macromolecule biosynthetic process	24	103	20720	85761	0.62	0.9	// TraesCS7B02G200700 // TraesCS5D02G081900 // TraesCS2B02G257000 // TraesCS3A02G421400 // TraesCS7B02G431500 // TraesCS4A02G223400 // TraesCS4B02G194100 // TraesCS3A02G160300 // TraesCS4A02G191900 // TraesCS2A02G526700 // TraesCS2D02G242500 // TraesCS6D02G350000 // TraesCS5A02G550700 // TraesCS3D02G201500 // TraesCS6A02G325500 // TraesCS6A02G266300 // TraesCS3D02G430100 // TraesCS5D02G120300 // …
GO:0008152	P	metabolic process	67	103	57664	85761	0.72	0.9	// TraesCS4D02G143500 // TraesCS7B02G200700 // TraesCS7A02G165300 // TraesCS2A02G226500 // TraesCS5B02G114100 // TraesCS4A02G311300 // TraesCS6D02G350000 // TraesCS3D02G230000 // TraesCS6D02G239100 // TraesCS5B02G400800 // TraesCS7B02G431500 // TraesCS3D02G200400 // TraesCS5A02G045700 // TraesCS4A02G223400 // TraesCS4A02G170900 // TraesCS3D02G507400 // TraesCS5A02G169600 // TraesCS3A02G423000 // …
GO:0040007	P	growth	7	103	7381	85761	0.79	0.9	// TraesCS3A02G335500 // TraesCS2B02G257000 // TraesCS7D02G385800 // TraesCS1D02G066700 // TraesCS1D02G348400 // TraesCS6A02G337300 // TraesCS2D02G242500
GO:0009056	P	catabolic process	13	103	12766	85761	0.78	0.9	// TraesCS2B02G257000 // TraesCS1D02G136800 // TraesCS4D02G054900 // TraesCS4A02G170900 // TraesCS5D02G253900 // TraesCS1D02G012300 // TraesCS6A02G325500 // TraesCS6A02G337300 // TraesCS6B02G469900 // TraesCS4D02G238800 // TraesCS2D02G242500 // TraesCS1A02G033100 // TraesCS5A02G234200
GO:0019748	P	secondary metabolic process	7	103	5410	85761	0.48	0.9	// TraesCS3A02G335500 // TraesCS5A02G234200 // TraesCS5D02G253900 // TraesCS6A02G325500 // TraesCS6B02G469900 // TraesCS4D02G238800 // TraesCS5A02G045700
GO:0051704	P	multi-organism process	17	103	16180	85761	0.77	0.9	// TraesCS3A02G335500 // TraesCS6D02G350000 // TraesCS5A02G234200 // TraesCS4A02G170900 // TraesCS3D02G430100 // TraesCS7A02G230100 // TraesCS1D02G066700 // TraesCS4A02G311300 // TraesCS6A02G325500 // TraesCS4B02G194100 // TraesCS2D02G259600 // TraesCS1D02G348400 // TraesCS6A02G337300 // TraesCS7B02G431500 // TraesCS4D02G238800 // TraesCS4A02G223400 // TraesCS4A02G113600
GO:0044238	P	primary metabolic process	60	103	47561	85761	0.32	0.9	// TraesCS7B02G200700 // TraesCS7A02G165300 // TraesCS2A02G226500 // TraesCS4A02G311300 // TraesCS6D02G350000 // TraesCS3D02G230000 // TraesCS6D02G239100 // TraesCS5B02G400800 // TraesCS7B02G431500 // TraesCS3D02G200400 // TraesCS5A02G045700 // TraesCS4A02G223400 // TraesCS4A02G170900 // TraesCS3D02G507400 // TraesCS5A02G169600 // TraesCS4D02G143500 // TraesCS4B02G194100 // TraesCS3A02G160300 // …
GO:0009607	P	response to biotic stimulus	15	103	12580	85761	0.55	0.9	// TraesCS3A02G335500 // TraesCS6D02G350000 // TraesCS5A02G234200 // TraesCS4A02G170900 // TraesCS3D02G430100 // TraesCS7A02G230100 // TraesCS1D02G066700 // TraesCS4A02G311300 // TraesCS6A02G325500 // TraesCS4B02G194100 // TraesCS1D02G348400 // TraesCS6A02G337300 // TraesCS4D02G238800 // TraesCS4A02G223400 // TraesCS2D02G259600
GO:0006091	P	generation of precursor metabolites and energy	6	103	3330	85761	0.21	0.9	// TraesCS2B02G257000 // TraesCS5A02G234200 // TraesCS6A02G325500 // TraesCS5B02G136500 // TraesCS2D02G238700 // TraesCS2D02G242500
GO:0019538	P	protein metabolic process	30	103	23620	85761	0.4	0.9	// TraesCS4A02G311300 // TraesCS6D02G350000 // TraesCS5B02G400800 // TraesCS7B02G431500 // TraesCS4A02G038400 // TraesCS4A02G223400 // TraesCS7B02G262500 // TraesCS3A02G160300 // TraesCS4A02G191900 // TraesCS2A02G526700 // TraesCS4D02G238800 // TraesCS2D02G582500 // TraesCS2D02G242500 // TraesCS1A02G033100 // TraesCS2B02G257000 // TraesCS5D02G081900 // TraesCS1D02G066700 // TraesCS6A02G325500 // …
GO:0048856	P	anatomical structure development	26	103	22911	85761	0.67	0.9	// TraesCS7B02G200700 // TraesCS2A02G226500 // TraesCS5D02G081900 // TraesCS3A02G421400 // TraesCS3D02G507400 // TraesCS4A02G191900 // TraesCS2D02G242500 // TraesCS2B02G269700 // TraesCS2B02G257000 // TraesCS6B02G314300 // TraesCS1D02G012300 // TraesCS1D02G066700 // TraesCS3D02G201500 // TraesCS6A02G325500 // TraesCS1D02G348400 // TraesCS5B02G136500 // TraesCS6B02G469900 // TraesCS4A02G113600 // …
GO:0044237	P	cellular metabolic process	60	103	49214	85761	0.47	0.9	// TraesCS7B02G200700 // TraesCS7A02G165300 // TraesCS2A02G226500 // TraesCS4A02G311300 // TraesCS6D02G350000 // TraesCS6D02G239100 // TraesCS5B02G400800 // TraesCS7B02G431500 // TraesCS3D02G200400 // TraesCS5A02G045700 // TraesCS4A02G223400 // TraesCS4A02G170900 // TraesCS3D02G507400 // TraesCS5A02G169600 // TraesCS4D02G143500 // TraesCS4B02G194100 // TraesCS3A02G160300 // TraesCS4A02G191900 // …
GO:0043170	P	macromolecule metabolic process	49	103	38931	85761	0.36	0.9	// TraesCS7B02G200700 // TraesCS2A02G226500 // TraesCS4A02G311300 // TraesCS6D02G350000 // TraesCS6D02G239100 // TraesCS5B02G400800 // TraesCS7B02G431500 // TraesCS3D02G200400 // TraesCS4A02G223400 // TraesCS4A02G170900 // TraesCS7B02G262500 // TraesCS4D02G143500 // TraesCS4B02G194100 // TraesCS3A02G160300 // TraesCS4B02G137800 // TraesCS4A02G191900 // TraesCS2A02G526700 // TraesCS4D02G238800 // …
GO:0005975	P	carbohydrate metabolic process	12	103	8137	85761	0.27	0.9	// TraesCS3A02G335500 // TraesCS2B02G257000 // TraesCS5A02G234200 // TraesCS4A02G170900 // TraesCS3D02G201500 // TraesCS6A02G325500 // TraesCS4B02G194100 // TraesCS3D02G230000 // TraesCS6A02G337300 // TraesCS2A02G526700 // TraesCS1D02G348500 // TraesCS2D02G242500
GO:0009987	P	cellular process	74	103	58786	85761	0.27	0.9	// TraesCS7B02G200700 // TraesCS7A02G165300 // TraesCS2A02G226500 // TraesCS4A02G311300 // TraesCS6D02G350000 // TraesCS3D02G230000 // TraesCS6D02G239100 // TraesCS5B02G400800 // TraesCS7B02G431500 // TraesCS3D02G200400 // TraesCS5A02G045700 // TraesCS4B02G137800 // TraesCS4A02G223400 // TraesCS3B02G114200 // TraesCS6A02G013400 // TraesCS7D02G385800 // TraesCS4A02G170900 // TraesCS3D02G507400 // …
GO:0048869	P	cellular developmental process	9	103	9509	85761	0.82	0.91	// TraesCS3A02G335500 // TraesCS2B02G257000 // TraesCS2D02G242500 // TraesCS7B02G200700 // TraesCS3D02G201500 // TraesCS6A02G337300 // TraesCS5B02G136500 // TraesCS4A02G113600 // TraesCS3A02G225000
GO:0009719	P	response to endogenous stimulus	15	103	15578	85761	0.86	0.91	// TraesCS3A02G335500 // TraesCS4D02G054900 // TraesCS7D02G385800 // TraesCS5D02G253900 // TraesCS1D02G012300 // TraesCS7B02G262500 // TraesCS4A02G311300 // TraesCS6A02G325500 // TraesCS6D02G179600 // TraesCS6A02G266300 // TraesCS5B02G400800 // TraesCS2D02G238700 // TraesCS4D02G238800 // TraesCS1D02G066700 // TraesCS5A02G234200
GO:0000003	P	reproduction	14	103	15261	85761	0.9	0.91	// TraesCS3A02G335500 // TraesCS2B02G257000 // TraesCS5A02G234200 // TraesCS2A02G226500 // TraesCS1D02G012300 // TraesCS1D02G066700 // TraesCS3D02G201500 // TraesCS6A02G325500 // TraesCS1D02G278000 // TraesCS5B02G136500 // TraesCS3A02G421400 // TraesCS4A02G113600 // TraesCS2D02G242500 // TraesCS2B02G269700
GO:0009605	P	response to external stimulus	15	103	15659	85761	0.87	0.91	// TraesCS3A02G335500 // TraesCS6D02G350000 // TraesCS5A02G234200 // TraesCS4A02G170900 // TraesCS3D02G430100 // TraesCS7A02G230100 // TraesCS1D02G066700 // TraesCS4A02G311300 // TraesCS6A02G325500 // TraesCS4B02G194100 // TraesCS1D02G348400 // TraesCS6A02G337300 // TraesCS4D02G238800 // TraesCS4A02G223400 // TraesCS2D02G259600
GO:0022414	P	reproductive process	14	103	15247	85761	0.9	0.91	// TraesCS3A02G335500 // TraesCS2B02G257000 // TraesCS5A02G234200 // TraesCS2A02G226500 // TraesCS1D02G012300 // TraesCS1D02G066700 // TraesCS3D02G201500 // TraesCS6A02G325500 // TraesCS1D02G278000 // TraesCS5B02G136500 // TraesCS3A02G421400 // TraesCS4A02G113600 // TraesCS2D02G242500 // TraesCS2B02G269700
GO:0050896	P	response to stimulus	41	103	39029	85761	0.9	0.91	// TraesCS3A02G252500 // TraesCS2A02G226500 // TraesCS5B02G114100 // TraesCS2D02G259600 // TraesCS4A02G311300 // TraesCS6D02G350000 // TraesCS5B02G400800 // TraesCS7B02G431500 // TraesCS4A02G223400 // TraesCS4B02G137800 // TraesCS5A02G045700 // TraesCS7D02G385800 // TraesCS4A02G170900 // TraesCS7B02G262500 // TraesCS4B02G194100 // TraesCS6D02G179600 // TraesCS2A02G236600 // TraesCS2A02G028600 // …
GO:0006950	P	response to stress	29	103	29274	85761	0.92	0.92	// TraesCS2A02G226500 // TraesCS5B02G114100 // TraesCS4A02G311300 // TraesCS6D02G350000 // TraesCS5B02G400800 // TraesCS4A02G223400 // TraesCS5A02G045700 // TraesCS7D02G385800 // TraesCS4A02G170900 // TraesCS4B02G194100 // TraesCS6D02G179600 // TraesCS4D02G238800 // TraesCS3D02G526600 // TraesCS2D02G242500 // TraesCS2B02G257000 // TraesCS5D02G081900 // TraesCS1D02G012300 // TraesCS1D02G066700 // …
GO:0003824	F	catalytic activity	55	103	42216	85761	0.23	0.79	// TraesCS7A02G104900 // TraesCS7A02G165300 // TraesCS2A02G226500 // TraesCS5B02G114100 // TraesCS5D02G081900 // TraesCS6D02G350000 // TraesCS3D02G230000 // TraesCS6D02G239100 // TraesCS7B02G431500 // TraesCS5A02G045700 // TraesCS4A02G223400 // TraesCS4A02G170900 // TraesCS3D02G507400 // TraesCS5A02G169600 // TraesCS3A02G423000 // TraesCS4B02G194100 // TraesCS3A02G160300 // TraesCS2A02G236600 // …
GO:0016817	F	hydrolase activity, acting on acid anhydrides	6	103	3921	85761	0.33	0.79	// TraesCS2A02G226500 // TraesCS4B02G151200 // TraesCS5D02G081900 // TraesCS3A02G160300 // TraesCS2A02G236600 // TraesCS3D02G507400
GO:0003700	F	transcription factor activity, sequence-specific DNA binding	9	103	6006	85761	0.3	0.79	// TraesCS2B02G257000 // TraesCS5A02G550700 // TraesCS7B02G200700 // TraesCS6A02G266300 // TraesCS3D02G430100 // TraesCS5D02G120300 // TraesCS3A02G421400 // TraesCS4A02G223400 // TraesCS2D02G242500
GO:0005215	F	transporter activity	10	103	6287	85761	0.22	0.79	// TraesCS2D02G315200 // TraesCS2A02G028600 // TraesCS4A02G311300 // TraesCS7A02G230100 // TraesCS4B02G137800 // TraesCS5D02G120300 // TraesCS5A02G182200 // TraesCS3A02G252500 // TraesCS6D02G179600 // TraesCS2D02G259600
GO:0017111	F	nucleoside-triphosphatase activity	6	103	3662	85761	0.28	0.79	// TraesCS2A02G226500 // TraesCS4B02G151200 // TraesCS5D02G081900 // TraesCS3A02G160300 // TraesCS2A02G236600 // TraesCS3D02G507400
GO:0016818	F	hydrolase activity, acting on acid anhydrides, in phosphorus-containing anhydrides	6	103	3909	85761	0.33	0.79	// TraesCS2A02G226500 // TraesCS4B02G151200 // TraesCS5D02G081900 // TraesCS3A02G160300 // TraesCS2A02G236600 // TraesCS3D02G507400
GO:0016462	F	pyrophosphatase activity	6	103	3859	85761	0.32	0.79	// TraesCS2A02G226500 // TraesCS4B02G151200 // TraesCS5D02G081900 // TraesCS3A02G160300 // TraesCS2A02G236600 // TraesCS3D02G507400
GO:0005198	F	structural molecule activity	5	103	3082	85761	0.31	0.79	// TraesCS5B02G139300 // TraesCS2B02G269700 // TraesCS5D02G120300 // TraesCS3A02G160300 // TraesCS4B02G137800
GO:0003677	F	DNA binding	14	103	10994	85761	0.45	0.82	// TraesCS7B02G149400 // TraesCS2B02G257000 // TraesCS5A02G550700 // TraesCS7B02G200700 // TraesCS2A02G226500 // TraesCS1D02G066700 // TraesCS6D02G350000 // TraesCS3A02G160300 // TraesCS2D02G238700 // TraesCS5D02G120300 // TraesCS3A02G421400 // TraesCS7B02G431500 // TraesCS4A02G223400 // TraesCS2D02G242500
GO:0016787	F	hydrolase activity	19	103	14673	85761	0.4	0.82	// TraesCS1D02G278000 // TraesCS6D02G350000 // TraesCS3D02G507400 // TraesCS2A02G226500 // TraesCS4A02G170900 // TraesCS6A02G337300 // TraesCS5B02G114100 // TraesCS4B02G151200 // TraesCS5D02G081900 // TraesCS5A02G116100 // TraesCS3A02G160300 // TraesCS2A02G236600 // TraesCS6B02G469900 // TraesCS3D02G230000 // TraesCS4D02G167900 // TraesCS4A02G038300 // TraesCS4A02G038400 // TraesCS2B02G269700 // …
GO:0016788	F	hydrolase activity, acting on ester bonds	6	103	4682	85761	0.5	0.82	// TraesCS6D02G350000 // TraesCS4A02G038300 // TraesCS1D02G278000 // TraesCS6D02G239100 // TraesCS5A02G116100 // TraesCS2B02G269700
GO:0005515	F	protein binding	38	103	31444	85761	0.52	0.82	// TraesCS6B02G314300 // TraesCS4D02G171900 // TraesCS6D02G239100 // TraesCS5B02G400800 // TraesCS7B02G431500 // TraesCS4A02G223400 // TraesCS4B02G137800 // TraesCS5A02G045700 // TraesCS1A02G012400 // TraesCS7B02G262500 // TraesCS4D02G143500 // TraesCS6D02G179600 // TraesCS2A02G236600 // TraesCS2A02G526700 // TraesCS3D02G526600 // TraesCS2D02G242500 // TraesCS2B02G269700 // TraesCS1A02G033100 // …
GO:0004871	F	signal transducer activity	5	103	5132	85761	0.74	0.86	// TraesCS3A02G335500 // TraesCS3A02G252500 // TraesCS7B02G262500 // TraesCS4A02G191900 // TraesCS5D02G120300
GO:0003676	F	nucleic acid binding	18	103	16166	85761	0.68	0.86	// TraesCS7B02G149400 // TraesCS2B02G257000 // TraesCS5A02G550700 // TraesCS7B02G200700 // TraesCS2A02G226500 // TraesCS1D02G066700 // TraesCS6D02G350000 // TraesCS3A02G160300 // TraesCS4B02G137800 // TraesCS2D02G238700 // TraesCS5D02G120300 // TraesCS6D02G239100 // TraesCS7B02G431500 // TraesCS3D02G200400 // TraesCS4A02G223400 // TraesCS2D02G242500 // TraesCS2B02G269700 // TraesCS3A02G421400
GO:0000166	F	nucleotide binding	18	103	17081	85761	0.77	0.86	// TraesCS3A02G335500 // TraesCS1D02G348400 // TraesCS3D02G507400 // TraesCS2A02G226500 // TraesCS5D02G253900 // TraesCS5A02G169600 // TraesCS2A02G028600 // TraesCS7B02G262500 // TraesCS5D02G081900 // TraesCS3A02G160300 // TraesCS3A02G271100 // TraesCS2A02G236600 // TraesCS3D02G430100 // TraesCS4A02G223400 // TraesCS5B02G136500 // TraesCS5A02G045700 // TraesCS3D02G526600 // TraesCS2D02G582500
GO:0016740	F	transferase activity	23	103	19729	85761	0.6	0.86	// TraesCS7A02G104900 // TraesCS7A02G165300 // TraesCS5B02G114100 // TraesCS7B02G431500 // TraesCS4A02G223400 // TraesCS7B02G262500 // TraesCS4B02G194100 // TraesCS4A02G191900 // TraesCS2D02G582500 // TraesCS1D02G136800 // TraesCS1A02G033100 // TraesCS3A02G335500 // TraesCS1D02G066700 // TraesCS3D02G201500 // TraesCS3A02G271100 // TraesCS6A02G266300 // TraesCS1D02G124400 // TraesCS6B02G469900 // …
GO:0005488	F	binding	69	103	58931	85761	0.69	0.86	// TraesCS7B02G200700 // TraesCS2A02G226500 // TraesCS5B02G114100 // TraesCS5D02G081900 // TraesCS7B02G176700 // TraesCS6D02G350000 // TraesCS5D02G120300 // TraesCS4B02G218400 // TraesCS4D02G171900 // TraesCS6D02G239100 // TraesCS5B02G400800 // TraesCS7B02G431500 // TraesCS3D02G200400 // TraesCS5A02G045700 // TraesCS4D02G171800 // TraesCS4A02G223400 // TraesCS4B02G150500 // TraesCS1A02G012400 // …
GO:0016772	F	transferase activity, transferring phosphorus-containing groups	7	103	8914	85761	0.92	0.93	// TraesCS3A02G335500 // TraesCS7A02G165300 // TraesCS7B02G262500 // TraesCS3A02G271100 // TraesCS1D02G348500 // TraesCS4A02G223400 // TraesCS2D02G582500
GO:0016301	F	kinase activity	6	103	8052	85761	0.93	0.93	// TraesCS3A02G335500 // TraesCS7B02G262500 // TraesCS3A02G271100 // TraesCS1D02G348500 // TraesCS4A02G223400 // TraesCS2D02G582500
GO:0005783	C	endoplasmic reticulum	10	103	6204	85761	0.21	0.59	// TraesCS3A02G335500 // TraesCS5A02G234200 // TraesCS5A02G169600 // TraesCS6A02G325500 // TraesCS4B02G194100 // TraesCS5D02G120300 // TraesCS1D02G278000 // TraesCS4A02G191900 // TraesCS7D02G472600 // TraesCS6B02G195300
GO:0031975	C	envelope	9	103	4509	85761	0.093	0.59	// TraesCS5A02G169600 // TraesCS4A02G311300 // TraesCS4B02G137800 // TraesCS2D02G238700 // TraesCS2A02G526700 // TraesCS7D02G472600 // TraesCS4D02G238800 // TraesCS5A02G045700 // TraesCS4D02G167900
GO:0016020	C	membrane	45	103	33934	85761	0.22	0.59	// TraesCS7A02G243400 // TraesCS7A02G165300 // TraesCS2D02G259600 // TraesCS4A02G311300 // TraesCS7B02G176700 // TraesCS4B02G218400 // TraesCS5B02G400800 // TraesCS7B02G431500 // TraesCS4A02G223400 // TraesCS4B02G137800 // TraesCS7D02G385800 // TraesCS7B02G262500 // TraesCS4B02G194100 // TraesCS6D02G179600 // TraesCS2A02G236600 // TraesCS4A02G191900 // TraesCS2A02G526700 // TraesCS3D02G373500 // …
GO:0005794	C	Golgi apparatus	12	103	5538	85761	0.034	0.59	// TraesCS3A02G335500 // TraesCS7D02G325000 // TraesCS5A02G234200 // TraesCS2D02G259600 // TraesCS5A02G169600 // TraesCS6B02G314300 // TraesCS6A02G325500 // TraesCS4B02G194100 // TraesCS5D02G120300 // TraesCS2A02G236600 // TraesCS6A02G337300 // TraesCS4A02G191900
GO:0031967	C	organelle envelope	9	103	4426	85761	0.085	0.59	// TraesCS5A02G169600 // TraesCS4A02G311300 // TraesCS4B02G137800 // TraesCS2D02G238700 // TraesCS2A02G526700 // TraesCS7D02G472600 // TraesCS4D02G238800 // TraesCS5A02G045700 // TraesCS4D02G167900
GO:0043231	C	intracellular membrane-bounded organelle	69	103	54543	85761	0.27	0.59	// TraesCS4D02G143500 // TraesCS7B02G200700 // TraesCS2A02G226500 // TraesCS5B02G114100 // TraesCS4A02G311300 // TraesCS2B02G257000 // TraesCS5D02G120300 // TraesCS4D02G171900 // TraesCS6D02G239100 // TraesCS5B02G105000 // TraesCS7B02G431500 // TraesCS3D02G200400 // TraesCS5A02G045700 // TraesCS4D02G171800 // TraesCS4A02G223400 // TraesCS4B02G150500 // TraesCS3D02G206900 // TraesCS7D02G385800 // …
GO:0044424	C	intracellular part	75	103	60136	85761	0.32	0.59	// TraesCS4D02G143500 // TraesCS7B02G200700 // TraesCS2A02G226500 // TraesCS5B02G114100 // TraesCS2D02G259600 // TraesCS4A02G311300 // TraesCS2B02G257000 // TraesCS5D02G120300 // TraesCS4D02G171900 // TraesCS6D02G239100 // TraesCS5B02G105000 // TraesCS7B02G431500 // TraesCS3D02G200400 // TraesCS5A02G045700 // TraesCS4D02G171800 // TraesCS4A02G223400 // TraesCS4B02G150500 // TraesCS3D02G206900 // …
GO:0044422	C	organelle part	28	103	21477	85761	0.34	0.59	// TraesCS4A02G311300 // TraesCS4D02G171900 // TraesCS7B02G431500 // TraesCS3D02G200400 // TraesCS5A02G045700 // TraesCS6A02G013400 // TraesCS5A02G169600 // TraesCS4B02G194100 // TraesCS3A02G160300 // TraesCS4B02G137800 // TraesCS2A02G236600 // TraesCS2A02G526700 // TraesCS4D02G238800 // TraesCS2D02G242500 // TraesCS2B02G257000 // TraesCS5D02G253900 // TraesCS7B02G149400 // TraesCS1D02G066700 // …
GO:0043232	C	intracellular non-membrane-bounded organelle	11	103	7462	85761	0.28	0.59	// TraesCS6A02G013400 // TraesCS2B02G257000 // TraesCS2D02G242500 // TraesCS7B02G149400 // TraesCS3A02G160300 // TraesCS6D02G179600 // TraesCS4D02G171900 // TraesCS5B02G139300 // TraesCS1D02G124400 // TraesCS2D02G238700 // TraesCS3A02G225000
GO:0043229	C	intracellular organelle	71	103	55574	85761	0.22	0.59	// TraesCS4D02G143500 // TraesCS7B02G200700 // TraesCS2A02G226500 // TraesCS5B02G114100 // TraesCS4A02G311300 // TraesCS2B02G257000 // TraesCS5D02G120300 // TraesCS4D02G171900 // TraesCS6D02G239100 // TraesCS5B02G105000 // TraesCS7B02G431500 // TraesCS3D02G200400 // TraesCS5A02G045700 // TraesCS4D02G171800 // TraesCS4A02G223400 // TraesCS4B02G150500 // TraesCS3D02G206900 // TraesCS7D02G385800 // …
GO:0005622	C	intracellular	75	103	60496	85761	0.35	0.59	// TraesCS4D02G143500 // TraesCS7B02G200700 // TraesCS2A02G226500 // TraesCS5B02G114100 // TraesCS2D02G259600 // TraesCS4A02G311300 // TraesCS2B02G257000 // TraesCS5D02G120300 // TraesCS4D02G171900 // TraesCS6D02G239100 // TraesCS5B02G105000 // TraesCS7B02G431500 // TraesCS3D02G200400 // TraesCS5A02G045700 // TraesCS4D02G171800 // TraesCS4A02G223400 // TraesCS4B02G150500 // TraesCS3D02G206900 // …
GO:0043227	C	membrane-bounded organelle	70	103	54652	85761	0.22	0.59	// TraesCS4D02G143500 // TraesCS7B02G200700 // TraesCS2A02G226500 // TraesCS5B02G114100 // TraesCS2D02G259600 // TraesCS4A02G311300 // TraesCS2B02G257000 // TraesCS5D02G120300 // TraesCS4D02G171900 // TraesCS6D02G239100 // TraesCS5B02G105000 // TraesCS7B02G431500 // TraesCS3D02G200400 // TraesCS5A02G045700 // TraesCS4D02G171800 // TraesCS4A02G223400 // TraesCS4B02G150500 // TraesCS3D02G206900 // …
GO:0009579	C	thylakoid	6	103	2728	85761	0.11	0.59	// TraesCS4A02G311300 // TraesCS2D02G238700 // TraesCS4D02G167900 // TraesCS7D02G472600 // TraesCS4D02G238800 // TraesCS5A02G045700
GO:0012505	C	endomembrane system	18	103	11525	85761	0.15	0.59	// TraesCS3A02G335500 // TraesCS1D02G278000 // TraesCS7D02G325000 // TraesCS4A02G191900 // TraesCS5A02G234200 // TraesCS2D02G259600 // TraesCS5A02G169600 // TraesCS6B02G314300 // TraesCS6A02G325500 // TraesCS4B02G194100 // TraesCS5D02G120300 // TraesCS4B02G137800 // TraesCS2A02G236600 // TraesCS6A02G337300 // TraesCS5B02G139300 // TraesCS7D02G472600 // TraesCS6B02G195300 // TraesCS4A02G223400
GO:0044446	C	intracellular organelle part	28	103	21339	85761	0.33	0.59	// TraesCS4A02G311300 // TraesCS4D02G171900 // TraesCS7B02G431500 // TraesCS3D02G200400 // TraesCS5A02G045700 // TraesCS6A02G013400 // TraesCS5A02G169600 // TraesCS4B02G194100 // TraesCS3A02G160300 // TraesCS4B02G137800 // TraesCS2A02G236600 // TraesCS2A02G526700 // TraesCS4D02G238800 // TraesCS2D02G242500 // TraesCS2B02G257000 // TraesCS5D02G253900 // TraesCS7B02G149400 // TraesCS1D02G066700 // …
GO:0044444	C	cytoplasmic part	53	103	40994	85761	0.26	0.59	// TraesCS3A02G335500 // TraesCS2A02G226500 // TraesCS5B02G114100 // TraesCS4A02G311300 // TraesCS4D02G171900 // TraesCS6D02G239100 // TraesCS3D02G200400 // TraesCS5A02G045700 // TraesCS4B02G137800 // TraesCS4A02G113600 // TraesCS4D02G171800 // TraesCS7D02G385800 // TraesCS7B02G262500 // TraesCS4D02G143500 // TraesCS4B02G194100 // TraesCS3A02G160300 // TraesCS6D02G179600 // TraesCS2A02G236600 // …
GO:0005739	C	mitochondrion	24	103	14224	85761	0.049	0.59	// TraesCS6D02G239100 // TraesCS5A02G045700 // TraesCS4D02G171800 // TraesCS7D02G385800 // TraesCS4D02G143500 // TraesCS3A02G160300 // TraesCS2A02G236600 // TraesCS4A02G191900 // TraesCS2A02G526700 // TraesCS4D02G238800 // TraesCS2B02G269700 // TraesCS1A02G229700 // TraesCS6A02G325500 // TraesCS6A02G266300 // TraesCS5B02G136500 // TraesCS4D02G167900 // TraesCS3D02G373500 // TraesCS3A02G335500 // …
GO:0032991	C	macromolecular complex	19	103	12610	85761	0.17	0.59	// TraesCS7B02G149400 // TraesCS6A02G013400 // TraesCS2B02G257000 // TraesCS2D02G242500 // TraesCS3A02G252500 // TraesCS3A02G335500 // TraesCS2D02G315200 // TraesCS3D02G201500 // TraesCS2D02G238700 // TraesCS3A02G160300 // TraesCS4B02G137800 // TraesCS7D02G472600 // TraesCS5D02G120300 // TraesCS2A02G526700 // TraesCS7B02G431500 // TraesCS3D02G200400 // TraesCS3A02G225000 // TraesCS6B02G469900 // …
GO:0043228	C	non-membrane-bounded organelle	11	103	7597	85761	0.3	0.59	// TraesCS6A02G013400 // TraesCS2B02G257000 // TraesCS2D02G242500 // TraesCS7B02G149400 // TraesCS3A02G160300 // TraesCS6D02G179600 // TraesCS4D02G171900 // TraesCS5B02G139300 // TraesCS1D02G124400 // TraesCS2D02G238700 // TraesCS3A02G225000
GO:0009536	C	plastid	28	103	19432	85761	0.16	0.59	// TraesCS2A02G226500 // TraesCS5B02G114100 // TraesCS4A02G311300 // TraesCS4D02G171900 // TraesCS3D02G200400 // TraesCS5A02G045700 // TraesCS3D02G206900 // TraesCS4D02G143500 // TraesCS3A02G160300 // TraesCS4B02G137800 // TraesCS4D02G238800 // TraesCS2B02G269700 // TraesCS6D02G188000 // TraesCS3A02G335500 // TraesCS5D02G253900 // TraesCS6A02G325500 // TraesCS7D02G472600 // TraesCS5D02G120300 // …
GO:0043226	C	organelle	72	103	55713	85761	0.17	0.59	// TraesCS4D02G143500 // TraesCS7B02G200700 // TraesCS2A02G226500 // TraesCS5B02G114100 // TraesCS2D02G259600 // TraesCS4A02G311300 // TraesCS2B02G257000 // TraesCS5D02G120300 // TraesCS4D02G171900 // TraesCS6D02G239100 // TraesCS5B02G105000 // TraesCS7B02G431500 // TraesCS3D02G200400 // TraesCS5A02G045700 // TraesCS4D02G171800 // TraesCS4A02G223400 // TraesCS4B02G150500 // TraesCS3D02G206900 // …
GO:0005768	C	endosome	6	103	3228	85761	0.19	0.59	// TraesCS3A02G335500 // TraesCS7D02G325000 // TraesCS4B02G194100 // TraesCS2A02G236600 // TraesCS6A02G337300 // TraesCS5B02G139300
GO:0031974	C	membrane-enclosed lumen	6	103	4946	85761	0.55	0.65	// TraesCS7B02G149400 // TraesCS2B02G257000 // TraesCS1D02G066700 // TraesCS4D02G167900 // TraesCS7B02G431500 // TraesCS2D02G242500
GO:0031981	C	nuclear lumen	5	103	4074	85761	0.54	0.65	// TraesCS7B02G431500 // TraesCS7B02G149400 // TraesCS2B02G257000 // TraesCS2D02G242500 // TraesCS1D02G066700
GO:0005773	C	vacuole	10	103	8086	85761	0.51	0.65	// TraesCS3A02G335500 // TraesCS7D02G325000 // TraesCS6B02G314300 // TraesCS2D02G259600 // TraesCS4B02G194100 // TraesCS3A02G160300 // TraesCS6D02G179600 // TraesCS2A02G236600 // TraesCS6A02G337300 // TraesCS5B02G139300
GO:0043233	C	organelle lumen	6	103	4946	85761	0.55	0.65	// TraesCS7B02G149400 // TraesCS2B02G257000 // TraesCS1D02G066700 // TraesCS4D02G167900 // TraesCS7B02G431500 // TraesCS2D02G242500
GO:0005829	C	cytosol	13	103	10311	85761	0.47	0.65	// TraesCS3A02G335500 // TraesCS1D02G348400 // TraesCS5A02G234200 // TraesCS2A02G028600 // TraesCS6A02G325500 // TraesCS3A02G160300 // TraesCS6D02G179600 // TraesCS2A02G236600 // TraesCS5D02G120300 // TraesCS5B02G136500 // TraesCS5A02G116100 // TraesCS5A02G045700 // TraesCS4A02G010300
GO:0044428	C	nuclear part	6	103	5008	85761	0.56	0.65	// TraesCS7B02G149400 // TraesCS2B02G257000 // TraesCS1D02G066700 // TraesCS4B02G137800 // TraesCS7B02G431500 // TraesCS2D02G242500
GO:0044464	C	cell part	79	103	65148	85761	0.48	0.65	// TraesCS4D02G143500 // TraesCS7B02G200700 // TraesCS3A02G335500 // TraesCS2A02G226500 // TraesCS5B02G114100 // TraesCS7A02G230100 // TraesCS4A02G311300 // TraesCS2D02G259600 // TraesCS2B02G257000 // TraesCS5D02G120300 // TraesCS4D02G171900 // TraesCS6D02G239100 // TraesCS7A02G243400 // TraesCS7B02G431500 // TraesCS3D02G200400 // TraesCS5A02G045700 // TraesCS4D02G171800 // TraesCS4A02G223400 // …
GO:0005623	C	cell	79	103	65175	85761	0.49	0.65	// TraesCS4D02G143500 // TraesCS7B02G200700 // TraesCS3A02G335500 // TraesCS2A02G226500 // TraesCS5B02G114100 // TraesCS7A02G230100 // TraesCS4A02G311300 // TraesCS2D02G259600 // TraesCS2B02G257000 // TraesCS5D02G120300 // TraesCS4D02G171900 // TraesCS6D02G239100 // TraesCS7A02G243400 // TraesCS7B02G431500 // TraesCS3D02G200400 // TraesCS5A02G045700 // TraesCS4D02G171800 // TraesCS4A02G223400 // …
GO:0070013	C	intracellular organelle lumen	6	103	4946	85761	0.55	0.65	// TraesCS7B02G149400 // TraesCS2B02G257000 // TraesCS1D02G066700 // TraesCS4D02G167900 // TraesCS7B02G431500 // TraesCS2D02G242500
GO:0005576	C	extracellular region	11	103	9049	85761	0.53	0.65	// TraesCS3A02G335500 // TraesCS4A02G170900 // TraesCS2D02G315200 // TraesCS7B02G262500 // TraesCS6A02G337300 // TraesCS3D02G230000 // TraesCS4A02G038400 // TraesCS7D02G472600 // TraesCS5A02G045700 // TraesCS4D02G171800 // TraesCS4A02G113600
GO:0005737	C	cytoplasm	56	103	47682	85761	0.64	0.72	// TraesCS3A02G335500 // TraesCS2A02G226500 // TraesCS5B02G114100 // TraesCS2D02G259600 // TraesCS4A02G311300 // TraesCS4D02G171900 // TraesCS6D02G239100 // TraesCS3D02G200400 // TraesCS5A02G045700 // TraesCS4B02G137800 // TraesCS4A02G223400 // TraesCS4D02G171800 // TraesCS7D02G385800 // TraesCS7B02G262500 // TraesCS4D02G143500 // TraesCS4B02G194100 // TraesCS3A02G160300 // TraesCS6D02G179600 // …
GO:0005634	C	nucleus	30	103	29056	85761	0.87	0.9	// TraesCS7B02G200700 // TraesCS2A02G226500 // TraesCS6D02G350000 // TraesCS3A02G421400 // TraesCS5B02G105000 // TraesCS7B02G431500 // TraesCS4A02G223400 // TraesCS4B02G137800 // TraesCS4B02G150500 // TraesCS7D02G385800 // TraesCS7B02G262500 // TraesCS3A02G423000 // TraesCS4B02G194100 // TraesCS6D02G179600 // TraesCS2D02G242500 // TraesCS6D02G188000 // TraesCS4D02G149700 // TraesCS2B02G257000 // …
GO:0030312	C	external encapsulating structure	5	103	6243	85761	0.88	0.9	// TraesCS3A02G335500 // TraesCS6A02G337300 // TraesCS6A02G325500 // TraesCS5A02G234200 // TraesCS4A02G170900
GO:0005618	C	cell wall	5	103	6231	85761	0.88	0.9	// TraesCS3A02G335500 // TraesCS6A02G337300 // TraesCS6A02G325500 // TraesCS5A02G234200 // TraesCS4A02G170900
GO:0005886	C	plasma membrane	13	103	15639	85761	0.95	0.95	// TraesCS3A02G335500 // TraesCS3D02G201500 // TraesCS7D02G385800 // TraesCS7A02G230100 // TraesCS7B02G262500 // TraesCS6B02G314300 // TraesCS6A02G325500 // TraesCS6D02G179600 // TraesCS2A02G236600 // TraesCS7A02G243400 // TraesCS6B02G469900 // TraesCS4A02G223400 // TraesCS5A02G234200

## Sheet: BK_vs_WK_upmethylated
GO_acc	term_type	Term	queryitem	querytotal	bgitem	bgtotal	pvalue	FDR	entries
GO:0008219	P	cell death	9	103	4690	85761	0.11	0.84	// TraesCS3A02G335500 // TraesCS5A02G234200 // TraesCS2D02G259600 // TraesCS4A02G311300 // TraesCS6A02G325500 // TraesCS3D02G430100 // TraesCS4D02G238800 // TraesCS3D02G526600 // TraesCS4A02G223400
GO:0016043	P	cellular component organization	30	103	19949	85761	0.1	0.84	// TraesCS2A02G226500 // TraesCS5D02G081900 // TraesCS6D02G350000 // TraesCS3D02G230000 // TraesCS5B02G400800 // TraesCS7B02G431500 // TraesCS3D02G200400 // TraesCS4B02G137800 // TraesCS6A02G013400 // TraesCS4B02G194100 // TraesCS6D02G179600 // TraesCS2A02G236600 // TraesCS4A02G191900 // TraesCS2A02G526700 // TraesCS4D02G238800 // TraesCS2D02G242500 // TraesCS2B02G257000 // TraesCS4A02G311300 // …
GO:0006629	P	lipid metabolic process	14	103	8205	85761	0.11	0.84	// TraesCS2B02G257000 // TraesCS7D02G325000 // TraesCS7A02G165300 // TraesCS4B02G151200 // TraesCS5A02G169600 // TraesCS4A02G311300 // TraesCS1D02G278000 // TraesCS1D02G124400 // TraesCS4D02G167900 // TraesCS5A02G116100 // TraesCS7D02G472600 // TraesCS4D02G238800 // TraesCS2D02G242500 // TraesCS3A02G421400
GO:0006139	P	nucleobase-containing compound metabolic process	33	103	22725	85761	0.12	0.84	// TraesCS7B02G200700 // TraesCS2A02G226500 // TraesCS4A02G311300 // TraesCS6D02G350000 // TraesCS6D02G239100 // TraesCS7B02G431500 // TraesCS3D02G200400 // TraesCS4A02G223400 // TraesCS5A02G045700 // TraesCS4D02G143500 // TraesCS4B02G194100 // TraesCS3A02G160300 // TraesCS4D02G238800 // TraesCS2D02G242500 // TraesCS2B02G269700 // TraesCS6D02G188000 // TraesCS2B02G257000 // TraesCS5A02G550700 // …
GO:0006810	P	transport	26	103	16882	85761	0.1	0.84	// TraesCS2D02G259600 // TraesCS4A02G311300 // TraesCS4A02G223400 // TraesCS4B02G137800 // TraesCS4B02G150500 // TraesCS6D02G179600 // TraesCS2A02G236600 // TraesCS4A02G191900 // TraesCS4D02G238800 // TraesCS2D02G242500 // TraesCS2B02G257000 // TraesCS6B02G314300 // TraesCS2D02G315200 // TraesCS2A02G028600 // TraesCS3D02G201500 // TraesCS6A02G325500 // TraesCS7D02G472600 // TraesCS5B02G139300 // …
GO:0006464	P	cellular protein modification process	26	103	16206	85761	0.068	0.84	// TraesCS4A02G311300 // TraesCS2B02G257000 // TraesCS5B02G400800 // TraesCS7B02G431500 // TraesCS4A02G223400 // TraesCS7B02G262500 // TraesCS4A02G191900 // TraesCS2A02G526700 // TraesCS4D02G238800 // TraesCS2D02G582500 // TraesCS1D02G136800 // TraesCS1A02G033100 // TraesCS6D02G350000 // TraesCS5D02G081900 // TraesCS1D02G066700 // TraesCS6A02G325500 // TraesCS3A02G271100 // TraesCS7D02G472600 // …
GO:0043412	P	macromolecule modification	29	103	18019	85761	0.052	0.84	// TraesCS4A02G311300 // TraesCS6D02G350000 // TraesCS6D02G239100 // TraesCS5B02G400800 // TraesCS7B02G431500 // TraesCS4A02G223400 // TraesCS7B02G262500 // TraesCS4A02G191900 // TraesCS2A02G526700 // TraesCS4D02G238800 // TraesCS2D02G582500 // TraesCS2D02G242500 // TraesCS2B02G269700 // TraesCS1A02G033100 // TraesCS2B02G257000 // TraesCS5D02G081900 // TraesCS1D02G066700 // TraesCS6A02G325500 // …
GO:0051234	P	establishment of localization	28	103	17156	85761	0.049	0.84	// TraesCS2D02G259600 // TraesCS4A02G311300 // TraesCS4A02G223400 // TraesCS4B02G137800 // TraesCS4B02G150500 // TraesCS6D02G179600 // TraesCS2A02G236600 // TraesCS4A02G191900 // TraesCS4D02G238800 // TraesCS2D02G242500 // TraesCS2B02G257000 // TraesCS6B02G314300 // TraesCS2D02G315200 // TraesCS2A02G028600 // TraesCS3D02G201500 // TraesCS6A02G325500 // TraesCS7D02G472600 // TraesCS5B02G139300 // …
GO:0051179	P	localization	30	103	18699	85761	0.05	0.84	// TraesCS2D02G259600 // TraesCS4A02G311300 // TraesCS4A02G223400 // TraesCS4B02G137800 // TraesCS4B02G150500 // TraesCS6D02G179600 // TraesCS2A02G236600 // TraesCS4A02G191900 // TraesCS4D02G238800 // TraesCS2D02G242500 // TraesCS2B02G257000 // TraesCS6B02G314300 // TraesCS2D02G315200 // TraesCS2A02G028600 // TraesCS3D02G201500 // TraesCS6A02G325500 // TraesCS3D02G430100 // TraesCS5B02G139300 // …
GO:0009991	P	response to extracellular stimulus	5	103	3585	85761	0.43	0.9	// TraesCS3A02G335500 // TraesCS1D02G066700 // TraesCS4A02G311300 // TraesCS6A02G325500 // TraesCS5A02G234200
GO:0009628	P	response to abiotic stimulus	25	103	21261	85761	0.59	0.9	// TraesCS2A02G226500 // TraesCS5B02G114100 // TraesCS5D02G081900 // TraesCS5B02G400800 // TraesCS7B02G431500 // TraesCS5A02G045700 // TraesCS4A02G223400 // TraesCS7D02G385800 // TraesCS4B02G194100 // TraesCS4B02G137800 // TraesCS2A02G028600 // TraesCS4D02G238800 // TraesCS2D02G242500 // TraesCS2B02G257000 // TraesCS4A02G311300 // TraesCS1D02G012300 // TraesCS1D02G066700 // TraesCS6A02G325500 // …
GO:0019222	P	regulation of metabolic process	25	103	18524	85761	0.29	0.9	// TraesCS7B02G200700 // TraesCS2A02G226500 // TraesCS4A02G311300 // TraesCS2B02G257000 // TraesCS3A02G421400 // TraesCS7B02G431500 // TraesCS4A02G223400 // TraesCS4B02G194100 // TraesCS4D02G238800 // TraesCS2D02G242500 // TraesCS6D02G350000 // TraesCS5A02G550700 // TraesCS1D02G066700 // TraesCS6A02G325500 // TraesCS5D02G081900 // TraesCS3D02G430100 // TraesCS5D02G120300 // TraesCS1D02G124400 // …
GO:0030154	P	cell differentiation	7	103	7284	85761	0.78	0.9	// TraesCS3A02G335500 // TraesCS2B02G257000 // TraesCS3A02G225000 // TraesCS7B02G200700 // TraesCS5B02G136500 // TraesCS4A02G113600 // TraesCS2D02G242500
GO:0009791	P	post-embryonic development	15	103	14295	85761	0.75	0.9	// TraesCS3A02G335500 // TraesCS2B02G257000 // TraesCS5A02G234200 // TraesCS2A02G226500 // TraesCS1D02G012300 // TraesCS1D02G066700 // TraesCS5D02G081900 // TraesCS6A02G325500 // TraesCS1D02G278000 // TraesCS1D02G124400 // TraesCS3A02G421400 // TraesCS7D02G472600 // TraesCS5B02G136500 // TraesCS2D02G242500 // TraesCS2B02G269700
GO:0044249	P	cellular biosynthetic process	40	103	30853	85761	0.31	0.9	// TraesCS7B02G200700 // TraesCS7A02G165300 // TraesCS4A02G311300 // TraesCS6D02G350000 // TraesCS3A02G421400 // TraesCS7B02G431500 // TraesCS4A02G223400 // TraesCS5A02G045700 // TraesCS3D02G507400 // TraesCS5A02G169600 // TraesCS4B02G194100 // TraesCS3A02G160300 // TraesCS4A02G191900 // TraesCS2A02G526700 // TraesCS2A02G028600 // TraesCS4D02G238800 // TraesCS2D02G242500 // TraesCS6D02G188000 // …
GO:0006807	P	nitrogen compound metabolic process	39	103	29364	85761	0.25	0.9	// TraesCS7B02G200700 // TraesCS2A02G226500 // TraesCS5B02G114100 // TraesCS4A02G311300 // TraesCS6D02G350000 // TraesCS6D02G239100 // TraesCS7B02G431500 // TraesCS3D02G200400 // TraesCS4A02G223400 // TraesCS5A02G045700 // TraesCS4D02G143500 // TraesCS4B02G194100 // TraesCS3A02G160300 // TraesCS4D02G238800 // TraesCS2D02G242500 // TraesCS2B02G269700 // TraesCS6D02G188000 // TraesCS2B02G257000 // …
GO:0007165	P	signal transduction	17	103	13882	85761	0.51	0.9	// TraesCS3A02G335500 // TraesCS4D02G238800 // TraesCS5A02G234200 // TraesCS5A02G116100 // TraesCS7B02G262500 // TraesCS4A02G311300 // TraesCS6A02G325500 // TraesCS6D02G179600 // TraesCS2A02G236600 // TraesCS3D02G430100 // TraesCS5D02G120300 // TraesCS1D02G348400 // TraesCS5B02G400800 // TraesCS3A02G252500 // TraesCS3B02G114200 // TraesCS4A02G223400 // TraesCS1D02G066700
GO:0034645	P	cellular macromolecule biosynthetic process	23	103	20349	85761	0.67	0.9	// TraesCS7B02G200700 // TraesCS5D02G081900 // TraesCS2B02G257000 // TraesCS3A02G421400 // TraesCS7B02G431500 // TraesCS4A02G223400 // TraesCS4B02G194100 // TraesCS3A02G160300 // TraesCS4A02G191900 // TraesCS2A02G526700 // TraesCS2D02G242500 // TraesCS6D02G350000 // TraesCS5A02G550700 // TraesCS3D02G201500 // TraesCS6A02G325500 // TraesCS6A02G266300 // TraesCS3D02G430100 // TraesCS5D02G120300 // …
GO:0007154	P	cell communication	17	103	15984	85761	0.75	0.9	// TraesCS3A02G335500 // TraesCS4D02G238800 // TraesCS5A02G234200 // TraesCS5A02G116100 // TraesCS7B02G262500 // TraesCS4A02G311300 // TraesCS6A02G325500 // TraesCS6D02G179600 // TraesCS2A02G236600 // TraesCS3D02G430100 // TraesCS5D02G120300 // TraesCS1D02G348400 // TraesCS5B02G400800 // TraesCS3A02G252500 // TraesCS3B02G114200 // TraesCS4A02G223400 // TraesCS1D02G066700
GO:0009653	P	anatomical structure morphogenesis	11	103	10401	85761	0.72	0.9	// TraesCS3A02G335500 // TraesCS2B02G257000 // TraesCS2D02G242500 // TraesCS3D02G201500 // TraesCS1D02G348400 // TraesCS6A02G337300 // TraesCS1D02G124400 // TraesCS7D02G472600 // TraesCS5B02G136500 // TraesCS3A02G225000 // TraesCS1D02G136800
GO:0050789	P	regulation of biological process	39	103	30871	85761	0.38	0.9	// TraesCS7B02G200700 // TraesCS3A02G252500 // TraesCS2A02G226500 // TraesCS4A02G311300 // TraesCS6D02G350000 // TraesCS3A02G421400 // TraesCS5B02G400800 // TraesCS7B02G431500 // TraesCS4A02G223400 // TraesCS4B02G137800 // TraesCS7D02G385800 // TraesCS7B02G262500 // TraesCS4B02G194100 // TraesCS6D02G179600 // TraesCS2A02G236600 // TraesCS5D02G081900 // TraesCS2D02G242500 // TraesCS2B02G257000 // …
GO:0007049	P	cell cycle	5	103	4292	85761	0.59	0.9	// TraesCS3D02G201500 // TraesCS3A02G335500 // TraesCS5D02G081900 // TraesCS2A02G226500 // TraesCS6D02G179600
GO:0044267	P	cellular protein metabolic process	27	103	21181	85761	0.4	0.9	// TraesCS4A02G311300 // TraesCS6D02G350000 // TraesCS5B02G400800 // TraesCS7B02G431500 // TraesCS4A02G223400 // TraesCS7B02G262500 // TraesCS3A02G160300 // TraesCS4A02G191900 // TraesCS2A02G526700 // TraesCS4D02G238800 // TraesCS2D02G582500 // TraesCS1D02G136800 // TraesCS1A02G033100 // TraesCS2B02G257000 // TraesCS5D02G081900 // TraesCS1D02G066700 // TraesCS6A02G325500 // TraesCS3A02G271100 // …
GO:0016049	P	cell growth	5	103	5205	85761	0.76	0.9	// TraesCS3A02G335500 // TraesCS6A02G337300 // TraesCS2B02G257000 // TraesCS2D02G242500 // TraesCS1D02G066700
GO:0044260	P	cellular macromolecule metabolic process	44	103	36166	85761	0.49	0.9	// TraesCS7B02G200700 // TraesCS2A02G226500 // TraesCS4A02G311300 // TraesCS6D02G350000 // TraesCS6D02G239100 // TraesCS5B02G400800 // TraesCS7B02G431500 // TraesCS3D02G200400 // TraesCS4A02G223400 // TraesCS4A02G170900 // TraesCS7B02G262500 // TraesCS4D02G143500 // TraesCS4B02G194100 // TraesCS3A02G160300 // TraesCS4A02G191900 // TraesCS2A02G526700 // TraesCS4D02G238800 // TraesCS2D02G582500 // …
GO:0010467	P	gene expression	24	103	19933	85761	0.53	0.9	// TraesCS7B02G200700 // TraesCS5D02G081900 // TraesCS2B02G257000 // TraesCS6D02G239100 // TraesCS7B02G431500 // TraesCS3D02G200400 // TraesCS4A02G223400 // TraesCS4D02G143500 // TraesCS4B02G194100 // TraesCS3A02G160300 // TraesCS4B02G137800 // TraesCS2D02G242500 // TraesCS2B02G269700 // TraesCS6D02G350000 // TraesCS5A02G550700 // TraesCS6A02G266300 // TraesCS3D02G430100 // TraesCS5D02G120300 // …
GO:0007275	P	multicellular organism development	24	103	20549	85761	0.6	0.9	// TraesCS7B02G200700 // TraesCS2A02G226500 // TraesCS5D02G081900 // TraesCS3A02G421400 // TraesCS3D02G507400 // TraesCS4A02G191900 // TraesCS2D02G242500 // TraesCS2B02G269700 // TraesCS2B02G257000 // TraesCS6B02G314300 // TraesCS1D02G012300 // TraesCS1D02G066700 // TraesCS3D02G201500 // TraesCS6A02G325500 // TraesCS1D02G278000 // TraesCS1D02G124400 // TraesCS6B02G469900 // TraesCS3A02G335500 // …
GO:0042592	P	homeostatic process	11	103	7067	85761	0.23	0.9	// TraesCS3A02G335500 // TraesCS5A02G234200 // TraesCS2A02G226500 // TraesCS5B02G114100 // TraesCS2D02G259600 // TraesCS6A02G325500 // TraesCS4B02G194100 // TraesCS4A02G038400 // TraesCS7D02G472600 // TraesCS5A02G045700 // TraesCS1D02G136800
GO:0065007	P	biological regulation	46	103	35465	85761	0.28	0.9	// TraesCS7B02G200700 // TraesCS3A02G252500 // TraesCS2A02G226500 // TraesCS5B02G114100 // TraesCS4A02G311300 // TraesCS6D02G350000 // TraesCS3A02G421400 // TraesCS5B02G400800 // TraesCS7B02G431500 // TraesCS5A02G045700 // TraesCS4B02G137800 // TraesCS4A02G223400 // TraesCS7D02G385800 // TraesCS5B02G136500 // TraesCS7B02G262500 // TraesCS4B02G194100 // TraesCS6D02G179600 // TraesCS2A02G236600 // …
GO:0065008	P	regulation of biological quality	17	103	11825	85761	0.25	0.9	// TraesCS3A02G335500 // TraesCS1D02G136800 // TraesCS5A02G234200 // TraesCS2A02G226500 // TraesCS5B02G114100 // TraesCS2D02G259600 // TraesCS3D02G201500 // TraesCS6A02G325500 // TraesCS4B02G194100 // TraesCS4A02G038400 // TraesCS1D02G124400 // TraesCS2A02G526700 // TraesCS7D02G472600 // TraesCS4D02G238800 // TraesCS5A02G045700 // TraesCS3A02G225000 // TraesCS3A02G421400
GO:0009908	P	flower development	7	103	6564	85761	0.68	0.9	// TraesCS3A02G335500 // TraesCS2B02G257000 // TraesCS1D02G066700 // TraesCS1D02G278000 // TraesCS5B02G136500 // TraesCS3A02G421400 // TraesCS2D02G242500
GO:0010468	P	regulation of gene expression	16	103	13706	85761	0.59	0.9	// TraesCS6D02G350000 // TraesCS3A02G335500 // TraesCS2B02G257000 // TraesCS5A02G550700 // TraesCS7B02G200700 // TraesCS5D02G081900 // TraesCS4B02G194100 // TraesCS6A02G266300 // TraesCS3D02G430100 // TraesCS5D02G120300 // TraesCS1D02G124400 // TraesCS3A02G421400 // TraesCS7B02G431500 // TraesCS5B02G136500 // TraesCS4A02G223400 // TraesCS2D02G242500
GO:0032502	P	developmental process	27	103	23141	85761	0.61	0.9	// TraesCS7B02G200700 // TraesCS2A02G226500 // TraesCS5D02G081900 // TraesCS3A02G421400 // TraesCS7D02G385800 // TraesCS3D02G507400 // TraesCS4A02G191900 // TraesCS2D02G242500 // TraesCS2B02G269700 // TraesCS2B02G257000 // TraesCS6B02G314300 // TraesCS1D02G012300 // TraesCS1D02G066700 // TraesCS3D02G201500 // TraesCS6A02G325500 // TraesCS1D02G348400 // TraesCS5B02G136500 // TraesCS6B02G469900 // …
GO:0032501	P	multicellular organismal process	30	103	24629	85761	0.5	0.9	// TraesCS7B02G200700 // TraesCS2A02G226500 // TraesCS5B02G114100 // TraesCS5D02G081900 // TraesCS3A02G421400 // TraesCS5A02G045700 // TraesCS7D02G385800 // TraesCS3D02G507400 // TraesCS4B02G194100 // TraesCS4A02G191900 // TraesCS2D02G242500 // TraesCS2B02G269700 // TraesCS2B02G257000 // TraesCS6B02G314300 // TraesCS1D02G012300 // TraesCS1D02G066700 // TraesCS3D02G201500 // TraesCS6A02G325500 // …
GO:0048608	P	reproductive structure development	12	103	11435	85761	0.73	0.9	// TraesCS3A02G335500 // TraesCS2B02G257000 // TraesCS5A02G234200 // TraesCS2A02G226500 // TraesCS1D02G012300 // TraesCS1D02G066700 // TraesCS6A02G325500 // TraesCS1D02G278000 // TraesCS5B02G136500 // TraesCS3A02G421400 // TraesCS2D02G242500 // TraesCS2B02G269700
GO:0060255	P	regulation of macromolecule metabolic process	19	103	15862	85761	0.55	0.9	// TraesCS6D02G350000 // TraesCS3A02G335500 // TraesCS2B02G257000 // TraesCS5A02G550700 // TraesCS7B02G200700 // TraesCS2A02G226500 // TraesCS3D02G430100 // TraesCS5D02G081900 // TraesCS4B02G194100 // TraesCS6A02G266300 // TraesCS2D02G238700 // TraesCS5D02G120300 // TraesCS1D02G124400 // TraesCS3A02G421400 // TraesCS5A02G116100 // TraesCS7B02G431500 // TraesCS5B02G136500 // TraesCS4A02G223400 // …
GO:0050794	P	regulation of cellular process	36	103	27690	85761	0.31	0.9	// TraesCS7B02G200700 // TraesCS3A02G252500 // TraesCS2A02G226500 // TraesCS4A02G311300 // TraesCS6D02G350000 // TraesCS3A02G421400 // TraesCS5B02G400800 // TraesCS7B02G431500 // TraesCS4A02G223400 // TraesCS7D02G385800 // TraesCS7B02G262500 // TraesCS4B02G194100 // TraesCS6D02G179600 // TraesCS2A02G236600 // TraesCS5D02G081900 // TraesCS2D02G242500 // TraesCS2B02G257000 // TraesCS5A02G550700 // …
GO:0009058	P	biosynthetic process	41	103	32675	85761	0.4	0.9	// TraesCS7B02G200700 // TraesCS7A02G165300 // TraesCS4A02G311300 // TraesCS6D02G350000 // TraesCS3A02G421400 // TraesCS7B02G431500 // TraesCS4A02G223400 // TraesCS5A02G045700 // TraesCS3D02G507400 // TraesCS5A02G169600 // TraesCS4B02G194100 // TraesCS3A02G160300 // TraesCS4A02G191900 // TraesCS2A02G526700 // TraesCS2A02G028600 // TraesCS4D02G238800 // TraesCS2D02G242500 // TraesCS6D02G188000 // …
GO:0003006	P	developmental process involved in reproduction	14	103	13497	85761	0.76	0.9	// TraesCS3A02G335500 // TraesCS2B02G257000 // TraesCS5A02G234200 // TraesCS2A02G226500 // TraesCS1D02G012300 // TraesCS1D02G066700 // TraesCS3D02G201500 // TraesCS6A02G325500 // TraesCS1D02G278000 // TraesCS5B02G136500 // TraesCS3A02G421400 // TraesCS4A02G113600 // TraesCS2D02G242500 // TraesCS2B02G269700
GO:0009059	P	macromolecule biosynthetic process	24	103	20720	85761	0.62	0.9	// TraesCS7B02G200700 // TraesCS5D02G081900 // TraesCS2B02G257000 // TraesCS3A02G421400 // TraesCS7B02G431500 // TraesCS4A02G223400 // TraesCS4B02G194100 // TraesCS3A02G160300 // TraesCS4A02G191900 // TraesCS2A02G526700 // TraesCS2D02G242500 // TraesCS6D02G350000 // TraesCS5A02G550700 // TraesCS3D02G201500 // TraesCS6A02G325500 // TraesCS6A02G266300 // TraesCS3D02G430100 // TraesCS5D02G120300 // …
GO:0008152	P	metabolic process	67	103	57664	85761	0.72	0.9	// TraesCS4D02G143500 // TraesCS7B02G200700 // TraesCS7A02G165300 // TraesCS2A02G226500 // TraesCS5B02G114100 // TraesCS4A02G311300 // TraesCS6D02G350000 // TraesCS3D02G230000 // TraesCS6D02G239100 // TraesCS5B02G400800 // TraesCS7B02G431500 // TraesCS3D02G200400 // TraesCS5A02G045700 // TraesCS4A02G223400 // TraesCS4A02G170900 // TraesCS3D02G507400 // TraesCS5A02G169600 // TraesCS3A02G423000 // …
GO:0040007	P	growth	7	103	7381	85761	0.79	0.9	// TraesCS3A02G335500 // TraesCS2B02G257000 // TraesCS7D02G385800 // TraesCS1D02G066700 // TraesCS1D02G348400 // TraesCS6A02G337300 // TraesCS2D02G242500
GO:0009056	P	catabolic process	13	103	12766	85761	0.78	0.9	// TraesCS2B02G257000 // TraesCS1D02G136800 // TraesCS4D02G054900 // TraesCS4A02G170900 // TraesCS5D02G253900 // TraesCS1D02G012300 // TraesCS6A02G325500 // TraesCS6A02G337300 // TraesCS6B02G469900 // TraesCS4D02G238800 // TraesCS2D02G242500 // TraesCS1A02G033100 // TraesCS5A02G234200
GO:0019748	P	secondary metabolic process	7	103	5410	85761	0.48	0.9	// TraesCS3A02G335500 // TraesCS5A02G234200 // TraesCS5D02G253900 // TraesCS6A02G325500 // TraesCS6B02G469900 // TraesCS4D02G238800 // TraesCS5A02G045700
GO:0051704	P	multi-organism process	17	103	16180	85761	0.77	0.9	// TraesCS3A02G335500 // TraesCS6D02G350000 // TraesCS5A02G234200 // TraesCS4A02G170900 // TraesCS3D02G430100 // TraesCS7A02G230100 // TraesCS1D02G066700 // TraesCS4A02G311300 // TraesCS6A02G325500 // TraesCS4B02G194100 // TraesCS2D02G259600 // TraesCS1D02G348400 // TraesCS6A02G337300 // TraesCS7B02G431500 // TraesCS4D02G238800 // TraesCS4A02G223400 // TraesCS4A02G113600
GO:0044238	P	primary metabolic process	60	103	47561	85761	0.32	0.9	// TraesCS7B02G200700 // TraesCS7A02G165300 // TraesCS2A02G226500 // TraesCS4A02G311300 // TraesCS6D02G350000 // TraesCS3D02G230000 // TraesCS6D02G239100 // TraesCS5B02G400800 // TraesCS7B02G431500 // TraesCS3D02G200400 // TraesCS5A02G045700 // TraesCS4A02G223400 // TraesCS4A02G170900 // TraesCS3D02G507400 // TraesCS5A02G169600 // TraesCS4D02G143500 // TraesCS4B02G194100 // TraesCS3A02G160300 // …
GO:0009607	P	response to biotic stimulus	15	103	12580	85761	0.55	0.9	// TraesCS3A02G335500 // TraesCS6D02G350000 // TraesCS5A02G234200 // TraesCS4A02G170900 // TraesCS3D02G430100 // TraesCS7A02G230100 // TraesCS1D02G066700 // TraesCS4A02G311300 // TraesCS6A02G325500 // TraesCS4B02G194100 // TraesCS1D02G348400 // TraesCS6A02G337300 // TraesCS4D02G238800 // TraesCS4A02G223400 // TraesCS2D02G259600
GO:0006091	P	generation of precursor metabolites and energy	6	103	3330	85761	0.21	0.9	// TraesCS2B02G257000 // TraesCS5A02G234200 // TraesCS6A02G325500 // TraesCS5B02G136500 // TraesCS2D02G238700 // TraesCS2D02G242500
GO:0019538	P	protein metabolic process	30	103	23620	85761	0.4	0.9	// TraesCS4A02G311300 // TraesCS6D02G350000 // TraesCS5B02G400800 // TraesCS7B02G431500 // TraesCS4A02G038400 // TraesCS4A02G223400 // TraesCS7B02G262500 // TraesCS3A02G160300 // TraesCS4A02G191900 // TraesCS2A02G526700 // TraesCS4D02G238800 // TraesCS2D02G582500 // TraesCS2D02G242500 // TraesCS1A02G033100 // TraesCS2B02G257000 // TraesCS5D02G081900 // TraesCS1D02G066700 // TraesCS6A02G325500 // …
GO:0048856	P	anatomical structure development	26	103	22911	85761	0.67	0.9	// TraesCS7B02G200700 // TraesCS2A02G226500 // TraesCS5D02G081900 // TraesCS3A02G421400 // TraesCS3D02G507400 // TraesCS4A02G191900 // TraesCS2D02G242500 // TraesCS2B02G269700 // TraesCS2B02G257000 // TraesCS6B02G314300 // TraesCS1D02G012300 // TraesCS1D02G066700 // TraesCS3D02G201500 // TraesCS6A02G325500 // TraesCS1D02G348400 // TraesCS5B02G136500 // TraesCS6B02G469900 // TraesCS4A02G113600 // …
GO:0044237	P	cellular metabolic process	60	103	49214	85761	0.47	0.9	// TraesCS7B02G200700 // TraesCS7A02G165300 // TraesCS2A02G226500 // TraesCS4A02G311300 // TraesCS6D02G350000 // TraesCS6D02G239100 // TraesCS5B02G400800 // TraesCS7B02G431500 // TraesCS3D02G200400 // TraesCS5A02G045700 // TraesCS4A02G223400 // TraesCS4A02G170900 // TraesCS3D02G507400 // TraesCS5A02G169600 // TraesCS4D02G143500 // TraesCS4B02G194100 // TraesCS3A02G160300 // TraesCS4A02G191900 // …
GO:0043170	P	macromolecule metabolic process	49	103	38931	85761	0.36	0.9	// TraesCS7B02G200700 // TraesCS2A02G226500 // TraesCS4A02G311300 // TraesCS6D02G350000 // TraesCS6D02G239100 // TraesCS5B02G400800 // TraesCS7B02G431500 // TraesCS3D02G200400 // TraesCS4A02G223400 // TraesCS4A02G170900 // TraesCS7B02G262500 // TraesCS4D02G143500 // TraesCS4B02G194100 // TraesCS3A02G160300 // TraesCS4B02G137800 // TraesCS4A02G191900 // TraesCS2A02G526700 // TraesCS4D02G238800 // …
GO:0005975	P	carbohydrate metabolic process	12	103	8137	85761	0.27	0.9	// TraesCS3A02G335500 // TraesCS2B02G257000 // TraesCS5A02G234200 // TraesCS4A02G170900 // TraesCS3D02G201500 // TraesCS6A02G325500 // TraesCS4B02G194100 // TraesCS3D02G230000 // TraesCS6A02G337300 // TraesCS2A02G526700 // TraesCS1D02G348500 // TraesCS2D02G242500
GO:0009987	P	cellular process	74	103	58786	85761	0.27	0.9	// TraesCS7B02G200700 // TraesCS7A02G165300 // TraesCS2A02G226500 // TraesCS4A02G311300 // TraesCS6D02G350000 // TraesCS3D02G230000 // TraesCS6D02G239100 // TraesCS5B02G400800 // TraesCS7B02G431500 // TraesCS3D02G200400 // TraesCS5A02G045700 // TraesCS4B02G137800 // TraesCS4A02G223400 // TraesCS3B02G114200 // TraesCS6A02G013400 // TraesCS7D02G385800 // TraesCS4A02G170900 // TraesCS3D02G507400 // …
GO:0048869	P	cellular developmental process	9	103	9509	85761	0.82	0.91	// TraesCS3A02G335500 // TraesCS2B02G257000 // TraesCS2D02G242500 // TraesCS7B02G200700 // TraesCS3D02G201500 // TraesCS6A02G337300 // TraesCS5B02G136500 // TraesCS4A02G113600 // TraesCS3A02G225000
GO:0009719	P	response to endogenous stimulus	15	103	15578	85761	0.86	0.91	// TraesCS3A02G335500 // TraesCS4D02G054900 // TraesCS7D02G385800 // TraesCS5D02G253900 // TraesCS1D02G012300 // TraesCS7B02G262500 // TraesCS4A02G311300 // TraesCS6A02G325500 // TraesCS6D02G179600 // TraesCS6A02G266300 // TraesCS5B02G400800 // TraesCS2D02G238700 // TraesCS4D02G238800 // TraesCS1D02G066700 // TraesCS5A02G234200
GO:0000003	P	reproduction	14	103	15261	85761	0.9	0.91	// TraesCS3A02G335500 // TraesCS2B02G257000 // TraesCS5A02G234200 // TraesCS2A02G226500 // TraesCS1D02G012300 // TraesCS1D02G066700 // TraesCS3D02G201500 // TraesCS6A02G325500 // TraesCS1D02G278000 // TraesCS5B02G136500 // TraesCS3A02G421400 // TraesCS4A02G113600 // TraesCS2D02G242500 // TraesCS2B02G269700
GO:0009605	P	response to external stimulus	15	103	15659	85761	0.87	0.91	// TraesCS3A02G335500 // TraesCS6D02G350000 // TraesCS5A02G234200 // TraesCS4A02G170900 // TraesCS3D02G430100 // TraesCS7A02G230100 // TraesCS1D02G066700 // TraesCS4A02G311300 // TraesCS6A02G325500 // TraesCS4B02G194100 // TraesCS1D02G348400 // TraesCS6A02G337300 // TraesCS4D02G238800 // TraesCS4A02G223400 // TraesCS2D02G259600
GO:0022414	P	reproductive process	14	103	15247	85761	0.9	0.91	// TraesCS3A02G335500 // TraesCS2B02G257000 // TraesCS5A02G234200 // TraesCS2A02G226500 // TraesCS1D02G012300 // TraesCS1D02G066700 // TraesCS3D02G201500 // TraesCS6A02G325500 // TraesCS1D02G278000 // TraesCS5B02G136500 // TraesCS3A02G421400 // TraesCS4A02G113600 // TraesCS2D02G242500 // TraesCS2B02G269700
GO:0050896	P	response to stimulus	41	103	39029	85761	0.9	0.91	// TraesCS3A02G252500 // TraesCS2A02G226500 // TraesCS5B02G114100 // TraesCS2D02G259600 // TraesCS4A02G311300 // TraesCS6D02G350000 // TraesCS5B02G400800 // TraesCS7B02G431500 // TraesCS4A02G223400 // TraesCS4B02G137800 // TraesCS5A02G045700 // TraesCS7D02G385800 // TraesCS4A02G170900 // TraesCS7B02G262500 // TraesCS4B02G194100 // TraesCS6D02G179600 // TraesCS2A02G236600 // TraesCS2A02G028600 // …
GO:0006950	P	response to stress	29	103	29274	85761	0.92	0.92	// TraesCS2A02G226500 // TraesCS5B02G114100 // TraesCS4A02G311300 // TraesCS6D02G350000 // TraesCS5B02G400800 // TraesCS4A02G223400 // TraesCS5A02G045700 // TraesCS7D02G385800 // TraesCS4A02G170900 // TraesCS4B02G194100 // TraesCS6D02G179600 // TraesCS4D02G238800 // TraesCS3D02G526600 // TraesCS2D02G242500 // TraesCS2B02G257000 // TraesCS5D02G081900 // TraesCS1D02G012300 // TraesCS1D02G066700 // …
GO:0003824	F	catalytic activity	55	103	42216	85761	0.23	0.79	// TraesCS7A02G104900 // TraesCS7A02G165300 // TraesCS2A02G226500 // TraesCS5B02G114100 // TraesCS5D02G081900 // TraesCS6D02G350000 // TraesCS3D02G230000 // TraesCS6D02G239100 // TraesCS7B02G431500 // TraesCS5A02G045700 // TraesCS4A02G223400 // TraesCS4A02G170900 // TraesCS3D02G507400 // TraesCS5A02G169600 // TraesCS3A02G423000 // TraesCS4B02G194100 // TraesCS3A02G160300 // TraesCS2A02G236600 // …
GO:0016817	F	hydrolase activity, acting on acid anhydrides	6	103	3921	85761	0.33	0.79	// TraesCS2A02G226500 // TraesCS4B02G151200 // TraesCS5D02G081900 // TraesCS3A02G160300 // TraesCS2A02G236600 // TraesCS3D02G507400
GO:0003700	F	transcription factor activity, sequence-specific DNA binding	9	103	6006	85761	0.3	0.79	// TraesCS2B02G257000 // TraesCS5A02G550700 // TraesCS7B02G200700 // TraesCS6A02G266300 // TraesCS3D02G430100 // TraesCS5D02G120300 // TraesCS3A02G421400 // TraesCS4A02G223400 // TraesCS2D02G242500
GO:0005215	F	transporter activity	10	103	6287	85761	0.22	0.79	// TraesCS2D02G315200 // TraesCS2A02G028600 // TraesCS4A02G311300 // TraesCS7A02G230100 // TraesCS4B02G137800 // TraesCS5D02G120300 // TraesCS5A02G182200 // TraesCS3A02G252500 // TraesCS6D02G179600 // TraesCS2D02G259600
GO:0017111	F	nucleoside-triphosphatase activity	6	103	3662	85761	0.28	0.79	// TraesCS2A02G226500 // TraesCS4B02G151200 // TraesCS5D02G081900 // TraesCS3A02G160300 // TraesCS2A02G236600 // TraesCS3D02G507400
GO:0016818	F	hydrolase activity, acting on acid anhydrides, in phosphorus-containing anhydrides	6	103	3909	85761	0.33	0.79	// TraesCS2A02G226500 // TraesCS4B02G151200 // TraesCS5D02G081900 // TraesCS3A02G160300 // TraesCS2A02G236600 // TraesCS3D02G507400
GO:0016462	F	pyrophosphatase activity	6	103	3859	85761	0.32	0.79	// TraesCS2A02G226500 // TraesCS4B02G151200 // TraesCS5D02G081900 // TraesCS3A02G160300 // TraesCS2A02G236600 // TraesCS3D02G507400
GO:0005198	F	structural molecule activity	5	103	3082	85761	0.31	0.79	// TraesCS5B02G139300 // TraesCS2B02G269700 // TraesCS5D02G120300 // TraesCS3A02G160300 // TraesCS4B02G137800
GO:0003677	F	DNA binding	14	103	10994	85761	0.45	0.82	// TraesCS7B02G149400 // TraesCS2B02G257000 // TraesCS5A02G550700 // TraesCS7B02G200700 // TraesCS2A02G226500 // TraesCS1D02G066700 // TraesCS6D02G350000 // TraesCS3A02G160300 // TraesCS2D02G238700 // TraesCS5D02G120300 // TraesCS3A02G421400 // TraesCS7B02G431500 // TraesCS4A02G223400 // TraesCS2D02G242500
GO:0016787	F	hydrolase activity	19	103	14673	85761	0.4	0.82	// TraesCS1D02G278000 // TraesCS6D02G350000 // TraesCS3D02G507400 // TraesCS2A02G226500 // TraesCS4A02G170900 // TraesCS6A02G337300 // TraesCS5B02G114100 // TraesCS4B02G151200 // TraesCS5D02G081900 // TraesCS5A02G116100 // TraesCS3A02G160300 // TraesCS2A02G236600 // TraesCS6B02G469900 // TraesCS3D02G230000 // TraesCS4D02G167900 // TraesCS4A02G038300 // TraesCS4A02G038400 // TraesCS2B02G269700 // …
GO:0016788	F	hydrolase activity, acting on ester bonds	6	103	4682	85761	0.5	0.82	// TraesCS6D02G350000 // TraesCS4A02G038300 // TraesCS1D02G278000 // TraesCS6D02G239100 // TraesCS5A02G116100 // TraesCS2B02G269700
GO:0005515	F	protein binding	38	103	31444	85761	0.52	0.82	// TraesCS6B02G314300 // TraesCS4D02G171900 // TraesCS6D02G239100 // TraesCS5B02G400800 // TraesCS7B02G431500 // TraesCS4A02G223400 // TraesCS4B02G137800 // TraesCS5A02G045700 // TraesCS1A02G012400 // TraesCS7B02G262500 // TraesCS4D02G143500 // TraesCS6D02G179600 // TraesCS2A02G236600 // TraesCS2A02G526700 // TraesCS3D02G526600 // TraesCS2D02G242500 // TraesCS2B02G269700 // TraesCS1A02G033100 // …
GO:0004871	F	signal transducer activity	5	103	5132	85761	0.74	0.86	// TraesCS3A02G335500 // TraesCS3A02G252500 // TraesCS7B02G262500 // TraesCS4A02G191900 // TraesCS5D02G120300
GO:0003676	F	nucleic acid binding	18	103	16166	85761	0.68	0.86	// TraesCS7B02G149400 // TraesCS2B02G257000 // TraesCS5A02G550700 // TraesCS7B02G200700 // TraesCS2A02G226500 // TraesCS1D02G066700 // TraesCS6D02G350000 // TraesCS3A02G160300 // TraesCS4B02G137800 // TraesCS2D02G238700 // TraesCS5D02G120300 // TraesCS6D02G239100 // TraesCS7B02G431500 // TraesCS3D02G200400 // TraesCS4A02G223400 // TraesCS2D02G242500 // TraesCS2B02G269700 // TraesCS3A02G421400
GO:0000166	F	nucleotide binding	18	103	17081	85761	0.77	0.86	// TraesCS3A02G335500 // TraesCS1D02G348400 // TraesCS3D02G507400 // TraesCS2A02G226500 // TraesCS5D02G253900 // TraesCS5A02G169600 // TraesCS2A02G028600 // TraesCS7B02G262500 // TraesCS5D02G081900 // TraesCS3A02G160300 // TraesCS3A02G271100 // TraesCS2A02G236600 // TraesCS3D02G430100 // TraesCS4A02G223400 // TraesCS5B02G136500 // TraesCS5A02G045700 // TraesCS3D02G526600 // TraesCS2D02G582500
GO:0016740	F	transferase activity	23	103	19729	85761	0.6	0.86	// TraesCS7A02G104900 // TraesCS7A02G165300 // TraesCS5B02G114100 // TraesCS7B02G431500 // TraesCS4A02G223400 // TraesCS7B02G262500 // TraesCS4B02G194100 // TraesCS4A02G191900 // TraesCS2D02G582500 // TraesCS1D02G136800 // TraesCS1A02G033100 // TraesCS3A02G335500 // TraesCS1D02G066700 // TraesCS3D02G201500 // TraesCS3A02G271100 // TraesCS6A02G266300 // TraesCS1D02G124400 // TraesCS6B02G469900 // …
GO:0005488	F	binding	69	103	58931	85761	0.69	0.86	// TraesCS7B02G200700 // TraesCS2A02G226500 // TraesCS5B02G114100 // TraesCS5D02G081900 // TraesCS7B02G176700 // TraesCS6D02G350000 // TraesCS5D02G120300 // TraesCS4B02G218400 // TraesCS4D02G171900 // TraesCS6D02G239100 // TraesCS5B02G400800 // TraesCS7B02G431500 // TraesCS3D02G200400 // TraesCS5A02G045700 // TraesCS4D02G171800 // TraesCS4A02G223400 // TraesCS4B02G150500 // TraesCS1A02G012400 // …
GO:0016772	F	transferase activity, transferring phosphorus-containing groups	7	103	8914	85761	0.92	0.93	// TraesCS3A02G335500 // TraesCS7A02G165300 // TraesCS7B02G262500 // TraesCS3A02G271100 // TraesCS1D02G348500 // TraesCS4A02G223400 // TraesCS2D02G582500
GO:0016301	F	kinase activity	6	103	8052	85761	0.93	0.93	// TraesCS3A02G335500 // TraesCS7B02G262500 // TraesCS3A02G271100 // TraesCS1D02G348500 // TraesCS4A02G223400 // TraesCS2D02G582500
GO:0005783	C	endoplasmic reticulum	10	103	6204	85761	0.21	0.59	// TraesCS3A02G335500 // TraesCS5A02G234200 // TraesCS5A02G169600 // TraesCS6A02G325500 // TraesCS4B02G194100 // TraesCS5D02G120300 // TraesCS1D02G278000 // TraesCS4A02G191900 // TraesCS7D02G472600 // TraesCS6B02G195300
GO:0031975	C	envelope	9	103	4509	85761	0.093	0.59	// TraesCS5A02G169600 // TraesCS4A02G311300 // TraesCS4B02G137800 // TraesCS2D02G238700 // TraesCS2A02G526700 // TraesCS7D02G472600 // TraesCS4D02G238800 // TraesCS5A02G045700 // TraesCS4D02G167900
GO:0016020	C	membrane	45	103	33934	85761	0.22	0.59	// TraesCS7A02G243400 // TraesCS7A02G165300 // TraesCS2D02G259600 // TraesCS4A02G311300 // TraesCS7B02G176700 // TraesCS4B02G218400 // TraesCS5B02G400800 // TraesCS7B02G431500 // TraesCS4A02G223400 // TraesCS4B02G137800 // TraesCS7D02G385800 // TraesCS7B02G262500 // TraesCS4B02G194100 // TraesCS6D02G179600 // TraesCS2A02G236600 // TraesCS4A02G191900 // TraesCS2A02G526700 // TraesCS3D02G373500 // …
GO:0005794	C	Golgi apparatus	12	103	5538	85761	0.034	0.59	// TraesCS3A02G335500 // TraesCS7D02G325000 // TraesCS5A02G234200 // TraesCS2D02G259600 // TraesCS5A02G169600 // TraesCS6B02G314300 // TraesCS6A02G325500 // TraesCS4B02G194100 // TraesCS5D02G120300 // TraesCS2A02G236600 // TraesCS6A02G337300 // TraesCS4A02G191900
GO:0031967	C	organelle envelope	9	103	4426	85761	0.085	0.59	// TraesCS5A02G169600 // TraesCS4A02G311300 // TraesCS4B02G137800 // TraesCS2D02G238700 // TraesCS2A02G526700 // TraesCS7D02G472600 // TraesCS4D02G238800 // TraesCS5A02G045700 // TraesCS4D02G167900
GO:0043231	C	intracellular membrane-bounded organelle	69	103	54543	85761	0.27	0.59	// TraesCS4D02G143500 // TraesCS7B02G200700 // TraesCS2A02G226500 // TraesCS5B02G114100 // TraesCS4A02G311300 // TraesCS2B02G257000 // TraesCS5D02G120300 // TraesCS4D02G171900 // TraesCS6D02G239100 // TraesCS5B02G105000 // TraesCS7B02G431500 // TraesCS3D02G200400 // TraesCS5A02G045700 // TraesCS4D02G171800 // TraesCS4A02G223400 // TraesCS4B02G150500 // TraesCS3D02G206900 // TraesCS7D02G385800 // …
GO:0044424	C	intracellular part	75	103	60136	85761	0.32	0.59	// TraesCS4D02G143500 // TraesCS7B02G200700 // TraesCS2A02G226500 // TraesCS5B02G114100 // TraesCS2D02G259600 // TraesCS4A02G311300 // TraesCS2B02G257000 // TraesCS5D02G120300 // TraesCS4D02G171900 // TraesCS6D02G239100 // TraesCS5B02G105000 // TraesCS7B02G431500 // TraesCS3D02G200400 // TraesCS5A02G045700 // TraesCS4D02G171800 // TraesCS4A02G223400 // TraesCS4B02G150500 // TraesCS3D02G206900 // …
GO:0044422	C	organelle part	28	103	21477	85761	0.34	0.59	// TraesCS4A02G311300 // TraesCS4D02G171900 // TraesCS7B02G431500 // TraesCS3D02G200400 // TraesCS5A02G045700 // TraesCS6A02G013400 // TraesCS5A02G169600 // TraesCS4B02G194100 // TraesCS3A02G160300 // TraesCS4B02G137800 // TraesCS2A02G236600 // TraesCS2A02G526700 // TraesCS4D02G238800 // TraesCS2D02G242500 // TraesCS2B02G257000 // TraesCS5D02G253900 // TraesCS7B02G149400 // TraesCS1D02G066700 // …
GO:0043232	C	intracellular non-membrane-bounded organelle	11	103	7462	85761	0.28	0.59	// TraesCS6A02G013400 // TraesCS2B02G257000 // TraesCS2D02G242500 // TraesCS7B02G149400 // TraesCS3A02G160300 // TraesCS6D02G179600 // TraesCS4D02G171900 // TraesCS5B02G139300 // TraesCS1D02G124400 // TraesCS2D02G238700 // TraesCS3A02G225000
GO:0043229	C	intracellular organelle	71	103	55574	85761	0.22	0.59	// TraesCS4D02G143500 // TraesCS7B02G200700 // TraesCS2A02G226500 // TraesCS5B02G114100 // TraesCS4A02G311300 // TraesCS2B02G257000 // TraesCS5D02G120300 // TraesCS4D02G171900 // TraesCS6D02G239100 // TraesCS5B02G105000 // TraesCS7B02G431500 // TraesCS3D02G200400 // TraesCS5A02G045700 // TraesCS4D02G171800 // TraesCS4A02G223400 // TraesCS4B02G150500 // TraesCS3D02G206900 // TraesCS7D02G385800 // …
GO:0005622	C	intracellular	75	103	60496	85761	0.35	0.59	// TraesCS4D02G143500 // TraesCS7B02G200700 // TraesCS2A02G226500 // TraesCS5B02G114100 // TraesCS2D02G259600 // TraesCS4A02G311300 // TraesCS2B02G257000 // TraesCS5D02G120300 // TraesCS4D02G171900 // TraesCS6D02G239100 // TraesCS5B02G105000 // TraesCS7B02G431500 // TraesCS3D02G200400 // TraesCS5A02G045700 // TraesCS4D02G171800 // TraesCS4A02G223400 // TraesCS4B02G150500 // TraesCS3D02G206900 // …
GO:0043227	C	membrane-bounded organelle	70	103	54652	85761	0.22	0.59	// TraesCS4D02G143500 // TraesCS7B02G200700 // TraesCS2A02G226500 // TraesCS5B02G114100 // TraesCS2D02G259600 // TraesCS4A02G311300 // TraesCS2B02G257000 // TraesCS5D02G120300 // TraesCS4D02G171900 // TraesCS6D02G239100 // TraesCS5B02G105000 // TraesCS7B02G431500 // TraesCS3D02G200400 // TraesCS5A02G045700 // TraesCS4D02G171800 // TraesCS4A02G223400 // TraesCS4B02G150500 // TraesCS3D02G206900 // …
GO:0009579	C	thylakoid	6	103	2728	85761	0.11	0.59	// TraesCS4A02G311300 // TraesCS2D02G238700 // TraesCS4D02G167900 // TraesCS7D02G472600 // TraesCS4D02G238800 // TraesCS5A02G045700
GO:0012505	C	endomembrane system	18	103	11525	85761	0.15	0.59	// TraesCS3A02G335500 // TraesCS1D02G278000 // TraesCS7D02G325000 // TraesCS4A02G191900 // TraesCS5A02G234200 // TraesCS2D02G259600 // TraesCS5A02G169600 // TraesCS6B02G314300 // TraesCS6A02G325500 // TraesCS4B02G194100 // TraesCS5D02G120300 // TraesCS4B02G137800 // TraesCS2A02G236600 // TraesCS6A02G337300 // TraesCS5B02G139300 // TraesCS7D02G472600 // TraesCS6B02G195300 // TraesCS4A02G223400
GO:0044446	C	intracellular organelle part	28	103	21339	85761	0.33	0.59	// TraesCS4A02G311300 // TraesCS4D02G171900 // TraesCS7B02G431500 // TraesCS3D02G200400 // TraesCS5A02G045700 // TraesCS6A02G013400 // TraesCS5A02G169600 // TraesCS4B02G194100 // TraesCS3A02G160300 // TraesCS4B02G137800 // TraesCS2A02G236600 // TraesCS2A02G526700 // TraesCS4D02G238800 // TraesCS2D02G242500 // TraesCS2B02G257000 // TraesCS5D02G253900 // TraesCS7B02G149400 // TraesCS1D02G066700 // …
GO:0044444	C	cytoplasmic part	53	103	40994	85761	0.26	0.59	// TraesCS3A02G335500 // TraesCS2A02G226500 // TraesCS5B02G114100 // TraesCS4A02G311300 // TraesCS4D02G171900 // TraesCS6D02G239100 // TraesCS3D02G200400 // TraesCS5A02G045700 // TraesCS4B02G137800 // TraesCS4A02G113600 // TraesCS4D02G171800 // TraesCS7D02G385800 // TraesCS7B02G262500 // TraesCS4D02G143500 // TraesCS4B02G194100 // TraesCS3A02G160300 // TraesCS6D02G179600 // TraesCS2A02G236600 // …
GO:0005739	C	mitochondrion	24	103	14224	85761	0.049	0.59	// TraesCS6D02G239100 // TraesCS5A02G045700 // TraesCS4D02G171800 // TraesCS7D02G385800 // TraesCS4D02G143500 // TraesCS3A02G160300 // TraesCS2A02G236600 // TraesCS4A02G191900 // TraesCS2A02G526700 // TraesCS4D02G238800 // TraesCS2B02G269700 // TraesCS1A02G229700 // TraesCS6A02G325500 // TraesCS6A02G266300 // TraesCS5B02G136500 // TraesCS4D02G167900 // TraesCS3D02G373500 // TraesCS3A02G335500 // …
GO:0032991	C	macromolecular complex	19	103	12610	85761	0.17	0.59	// TraesCS7B02G149400 // TraesCS6A02G013400 // TraesCS2B02G257000 // TraesCS2D02G242500 // TraesCS3A02G252500 // TraesCS3A02G335500 // TraesCS2D02G315200 // TraesCS3D02G201500 // TraesCS2D02G238700 // TraesCS3A02G160300 // TraesCS4B02G137800 // TraesCS7D02G472600 // TraesCS5D02G120300 // TraesCS2A02G526700 // TraesCS7B02G431500 // TraesCS3D02G200400 // TraesCS3A02G225000 // TraesCS6B02G469900 // …
GO:0043228	C	non-membrane-bounded organelle	11	103	7597	85761	0.3	0.59	// TraesCS6A02G013400 // TraesCS2B02G257000 // TraesCS2D02G242500 // TraesCS7B02G149400 // TraesCS3A02G160300 // TraesCS6D02G179600 // TraesCS4D02G171900 // TraesCS5B02G139300 // TraesCS1D02G124400 // TraesCS2D02G238700 // TraesCS3A02G225000
GO:0009536	C	plastid	28	103	19432	85761	0.16	0.59	// TraesCS2A02G226500 // TraesCS5B02G114100 // TraesCS4A02G311300 // TraesCS4D02G171900 // TraesCS3D02G200400 // TraesCS5A02G045700 // TraesCS3D02G206900 // TraesCS4D02G143500 // TraesCS3A02G160300 // TraesCS4B02G137800 // TraesCS4D02G238800 // TraesCS2B02G269700 // TraesCS6D02G188000 // TraesCS3A02G335500 // TraesCS5D02G253900 // TraesCS6A02G325500 // TraesCS7D02G472600 // TraesCS5D02G120300 // …
GO:0043226	C	organelle	72	103	55713	85761	0.17	0.59	// TraesCS4D02G143500 // TraesCS7B02G200700 // TraesCS2A02G226500 // TraesCS5B02G114100 // TraesCS2D02G259600 // TraesCS4A02G311300 // TraesCS2B02G257000 // TraesCS5D02G120300 // TraesCS4D02G171900 // TraesCS6D02G239100 // TraesCS5B02G105000 // TraesCS7B02G431500 // TraesCS3D02G200400 // TraesCS5A02G045700 // TraesCS4D02G171800 // TraesCS4A02G223400 // TraesCS4B02G150500 // TraesCS3D02G206900 // …
GO:0005768	C	endosome	6	103	3228	85761	0.19	0.59	// TraesCS3A02G335500 // TraesCS7D02G325000 // TraesCS4B02G194100 // TraesCS2A02G236600 // TraesCS6A02G337300 // TraesCS5B02G139300
GO:0031974	C	membrane-enclosed lumen	6	103	4946	85761	0.55	0.65	// TraesCS7B02G149400 // TraesCS2B02G257000 // TraesCS1D02G066700 // TraesCS4D02G167900 // TraesCS7B02G431500 // TraesCS2D02G242500
GO:0031981	C	nuclear lumen	5	103	4074	85761	0.54	0.65	// TraesCS7B02G431500 // TraesCS7B02G149400 // TraesCS2B02G257000 // TraesCS2D02G242500 // TraesCS1D02G066700
GO:0005773	C	vacuole	10	103	8086	85761	0.51	0.65	// TraesCS3A02G335500 // TraesCS7D02G325000 // TraesCS6B02G314300 // TraesCS2D02G259600 // TraesCS4B02G194100 // TraesCS3A02G160300 // TraesCS6D02G179600 // TraesCS2A02G236600 // TraesCS6A02G337300 // TraesCS5B02G139300
GO:0043233	C	organelle lumen	6	103	4946	85761	0.55	0.65	// TraesCS7B02G149400 // TraesCS2B02G257000 // TraesCS1D02G066700 // TraesCS4D02G167900 // TraesCS7B02G431500 // TraesCS2D02G242500
GO:0005829	C	cytosol	13	103	10311	85761	0.47	0.65	// TraesCS3A02G335500 // TraesCS1D02G348400 // TraesCS5A02G234200 // TraesCS2A02G028600 // TraesCS6A02G325500 // TraesCS3A02G160300 // TraesCS6D02G179600 // TraesCS2A02G236600 // TraesCS5D02G120300 // TraesCS5B02G136500 // TraesCS5A02G116100 // TraesCS5A02G045700 // TraesCS4A02G010300
GO:0044428	C	nuclear part	6	103	5008	85761	0.56	0.65	// TraesCS7B02G149400 // TraesCS2B02G257000 // TraesCS1D02G066700 // TraesCS4B02G137800 // TraesCS7B02G431500 // TraesCS2D02G242500
GO:0044464	C	cell part	79	103	65148	85761	0.48	0.65	// TraesCS4D02G143500 // TraesCS7B02G200700 // TraesCS3A02G335500 // TraesCS2A02G226500 // TraesCS5B02G114100 // TraesCS7A02G230100 // TraesCS4A02G311300 // TraesCS2D02G259600 // TraesCS2B02G257000 // TraesCS5D02G120300 // TraesCS4D02G171900 // TraesCS6D02G239100 // TraesCS7A02G243400 // TraesCS7B02G431500 // TraesCS3D02G200400 // TraesCS5A02G045700 // TraesCS4D02G171800 // TraesCS4A02G223400 // …
GO:0005623	C	cell	79	103	65175	85761	0.49	0.65	// TraesCS4D02G143500 // TraesCS7B02G200700 // TraesCS3A02G335500 // TraesCS2A02G226500 // TraesCS5B02G114100 // TraesCS7A02G230100 // TraesCS4A02G311300 // TraesCS2D02G259600 // TraesCS2B02G257000 // TraesCS5D02G120300 // TraesCS4D02G171900 // TraesCS6D02G239100 // TraesCS7A02G243400 // TraesCS7B02G431500 // TraesCS3D02G200400 // TraesCS5A02G045700 // TraesCS4D02G171800 // TraesCS4A02G223400 // …
GO:0070013	C	intracellular organelle lumen	6	103	4946	85761	0.55	0.65	// TraesCS7B02G149400 // TraesCS2B02G257000 // TraesCS1D02G066700 // TraesCS4D02G167900 // TraesCS7B02G431500 // TraesCS2D02G242500
GO:0005576	C	extracellular region	11	103	9049	85761	0.53	0.65	// TraesCS3A02G335500 // TraesCS4A02G170900 // TraesCS2D02G315200 // TraesCS7B02G262500 // TraesCS6A02G337300 // TraesCS3D02G230000 // TraesCS4A02G038400 // TraesCS7D02G472600 // TraesCS5A02G045700 // TraesCS4D02G171800 // TraesCS4A02G113600
GO:0005737	C	cytoplasm	56	103	47682	85761	0.64	0.72	// TraesCS3A02G335500 // TraesCS2A02G226500 // TraesCS5B02G114100 // TraesCS2D02G259600 // TraesCS4A02G311300 // TraesCS4D02G171900 // TraesCS6D02G239100 // TraesCS3D02G200400 // TraesCS5A02G045700 // TraesCS4B02G137800 // TraesCS4A02G223400 // TraesCS4D02G171800 // TraesCS7D02G385800 // TraesCS7B02G262500 // TraesCS4D02G143500 // TraesCS4B02G194100 // TraesCS3A02G160300 // TraesCS6D02G179600 // …
GO:0005634	C	nucleus	30	103	29056	85761	0.87	0.9	// TraesCS7B02G200700 // TraesCS2A02G226500 // TraesCS6D02G350000 // TraesCS3A02G421400 // TraesCS5B02G105000 // TraesCS7B02G431500 // TraesCS4A02G223400 // TraesCS4B02G137800 // TraesCS4B02G150500 // TraesCS7D02G385800 // TraesCS7B02G262500 // TraesCS3A02G423000 // TraesCS4B02G194100 // TraesCS6D02G179600 // TraesCS2D02G242500 // TraesCS6D02G188000 // TraesCS4D02G149700 // TraesCS2B02G257000 // …
GO:0030312	C	external encapsulating structure	5	103	6243	85761	0.88	0.9	// TraesCS3A02G335500 // TraesCS6A02G337300 // TraesCS6A02G325500 // TraesCS5A02G234200 // TraesCS4A02G170900
GO:0005618	C	cell wall	5	103	6231	85761	0.88	0.9	// TraesCS3A02G335500 // TraesCS6A02G337300 // TraesCS6A02G325500 // TraesCS5A02G234200 // TraesCS4A02G170900
GO:0005886	C	plasma membrane	13	103	15639	85761	0.95	0.95	// TraesCS3A02G335500 // TraesCS3D02G201500 // TraesCS7D02G385800 // TraesCS7A02G230100 // TraesCS7B02G262500 // TraesCS6B02G314300 // TraesCS6A02G325500 // TraesCS6D02G179600 // TraesCS2A02G236600 // TraesCS7A02G243400 // TraesCS6B02G469900 // TraesCS4A02G223400 // TraesCS5A02G234200

## Sheet: BP_vs_WK_x_downmethylated
GO_acc	term_type	Term	queryitem	querytotal	bgitem	bgtotal	pvalue	FDR	entries
GO:0009991	P	response to extracellular stimulus	5	105	3585	85761	0.45	0.9	// TraesCS1D02G066700 // TraesCS5D02G473000 // TraesCS6A02G325500 // TraesCS2B02G493600 // TraesCS3D02G282800
GO:0009628	P	response to abiotic stimulus	24	105	21261	85761	0.71	0.9	// TraesCS6B02G081300 // TraesCS5A02G480400 // TraesCS5B02G114100 // TraesCS3D02G350200 // TraesCS3A02G351400 // TraesCS7A02G358800 // TraesCS2A02G239000 // TraesCS5A02G543300 // TraesCS5B02G400800 // TraesCS3A02G123900 // TraesCS3B02G404300 // TraesCS2A02G226500 // TraesCS4A02G057800 // TraesCS4B02G194100 // TraesCS4A02G092800 // TraesCS5D02G473000 // TraesCS1D02G012300 // TraesCS3A02G441200 // …
GO:0019222	P	regulation of metabolic process	25	105	18524	85761	0.33	0.9	// TraesCS5A02G480400 // TraesCS3D02G350200 // TraesCS3D02G352700 // TraesCS2A02G239000 // TraesCS3D02G231600 // TraesCS6B02G297700 // TraesCS3B02G404300 // TraesCS2A02G449500 // TraesCS2A02G226500 // TraesCS4A02G057800 // TraesCS4B02G194100 // TraesCS1D02G331200 // TraesCS5D02G473000 // TraesCS5A02G460600 // TraesCS3A02G441200 // TraesCS1D02G066700 // TraesCS6D02G014700 // TraesCS2D02G238700 // …
GO:0009791	P	post-embryonic development	18	105	14295	85761	0.49	0.9	// TraesCS5B02G106500 // TraesCS2A02G226500 // TraesCS4A02G150500 // TraesCS3A02G441200 // TraesCS1D02G066700 // TraesCS3D02G282800 // TraesCS6A02G325500 // TraesCS3D02G352700 // TraesCS4A02G226300 // TraesCS5D02G473000 // TraesCS5B02G136500 // TraesCS4A02G351200 // TraesCS1D02G012300 // TraesCS5D02G253700 // TraesCS2B02G246500 // TraesCS3D02G273400 // TraesCS3B02G404300 // TraesCS3B02G489500
GO:0044249	P	cellular biosynthetic process	36	105	30853	85761	0.68	0.9	// TraesCS5A02G480400 // TraesCS3D02G350200 // TraesCS3D02G352700 // TraesCS3A02G351400 // TraesCS5A02G543300 // TraesCS1D02G331200 // TraesCS5D02G253700 // TraesCS2B02G246500 // TraesCS6B02G297700 // TraesCS3B02G404300 // TraesCS2A02G449500 // TraesCS4A02G057800 // TraesCS4B02G194100 // TraesCS3A02G160300 // TraesCS3A02G123900 // TraesCS5A02G109600 // TraesCS2A02G239000 // TraesCS2A02G526700 // …
GO:0006807	P	nitrogen compound metabolic process	39	105	29364	85761	0.3	0.9	// TraesCS4A02G048100 // TraesCS5A02G480400 // TraesCS5B02G114100 // TraesCS3D02G350200 // TraesCS3D02G352700 // TraesCS5A02G543300 // TraesCS1D02G331200 // TraesCS5D02G253700 // TraesCS2A02G105300 // TraesCS6B02G297700 // TraesCS3B02G404300 // TraesCS5D02G189000 // TraesCS2A02G449500 // TraesCS2A02G226500 // TraesCS4A02G150500 // TraesCS4B02G194100 // TraesCS3A02G160300 // TraesCS5A02G109600 // …
GO:0007165	P	signal transduction	16	105	13882	85761	0.64	0.9	// TraesCS5A02G116100 // TraesCS6D02G014700 // TraesCS4A02G057800 // TraesCS3D02G350200 // TraesCS1D02G066700 // TraesCS3D02G282800 // TraesCS6A02G325500 // TraesCS6A02G197400 // TraesCS1D02G331200 // TraesCS3A02G351400 // TraesCS6D02G070000 // TraesCS5A02G120600 // TraesCS4A02G226300 // TraesCS5B02G400800 // TraesCS3B02G404300 // TraesCS2B02G450200
GO:0034645	P	cellular macromolecule biosynthetic process	25	105	20349	85761	0.53	0.9	// TraesCS3D02G350200 // TraesCS3D02G352700 // TraesCS2A02G239000 // TraesCS3D02G231600 // TraesCS1D02G331200 // TraesCS5D02G253700 // TraesCS3A02G123900 // TraesCS3B02G404300 // TraesCS2A02G449500 // TraesCS4A02G057800 // TraesCS4B02G194100 // TraesCS3A02G160300 // TraesCS6B02G297700 // TraesCS5D02G473000 // TraesCS2A02G526700 // TraesCS5A02G460600 // TraesCS1D02G123100 // TraesCS3A02G441200 // …
GO:0006091	P	generation of precursor metabolites and energy	5	105	3330	85761	0.39	0.9	// TraesCS2D02G238700 // TraesCS5D02G253700 // TraesCS5B02G136500 // TraesCS6A02G325500 // TraesCS5A02G480400
GO:0050789	P	regulation of biological process	40	105	30871	85761	0.36	0.9	// TraesCS4A02G048100 // TraesCS6B02G081300 // TraesCS5A02G480400 // TraesCS3D02G350200 // TraesCS3D02G352700 // TraesCS3A02G351400 // TraesCS2A02G239000 // TraesCS3D02G231600 // TraesCS5B02G400800 // TraesCS5D02G253700 // TraesCS6B02G297700 // TraesCS3B02G404300 // TraesCS2A02G449500 // TraesCS2A02G226500 // TraesCS4A02G057800 // TraesCS4B02G194100 // TraesCS1D02G331200 // TraesCS5A02G120600 // …
GO:0009719	P	response to endogenous stimulus	18	105	15578	85761	0.65	0.9	// TraesCS4D02G054900 // TraesCS4A02G057800 // TraesCS3D02G350200 // TraesCS1D02G066700 // TraesCS3D02G282800 // TraesCS6A02G325500 // TraesCS1D02G331200 // TraesCS3A02G351400 // TraesCS6D02G070000 // TraesCS4A02G226300 // TraesCS4A02G351200 // TraesCS5B02G400800 // TraesCS2D02G238700 // TraesCS6B02G081300 // TraesCS1D02G012300 // TraesCS3B02G489500 // TraesCS3B02G404300 // TraesCS2B02G450200
GO:0044267	P	cellular protein metabolic process	26	105	21181	85761	0.53	0.9	// TraesCS2D02G297100 // TraesCS5A02G543300 // TraesCS5B02G400800 // TraesCS2B02G246500 // TraesCS5A02G294600 // TraesCS3B02G404300 // TraesCS3D02G064200 // TraesCS4A02G226300 // TraesCS3A02G160300 // TraesCS3B02G569900 // TraesCS2A02G526700 // TraesCS1A02G033100 // TraesCS1D02G123100 // TraesCS3A02G441200 // TraesCS1D02G066700 // TraesCS1D02G394600 // TraesCS6A02G325500 // TraesCS2D02G238700 // …
GO:0000003	P	reproduction	18	105	15261	85761	0.61	0.9	// TraesCS6B02G081300 // TraesCS2A02G226500 // TraesCS4A02G150500 // TraesCS1D02G012300 // TraesCS1D02G066700 // TraesCS5B02G106500 // TraesCS6A02G325500 // TraesCS2D02G297100 // TraesCS3D02G352700 // TraesCS5D02G473000 // TraesCS5B02G136500 // TraesCS3B02G230100 // TraesCS3D02G282800 // TraesCS5D02G253700 // TraesCS2B02G246500 // TraesCS2B02G450200 // TraesCS3B02G404300 // TraesCS3B02G489500
GO:0044260	P	cellular macromolecule metabolic process	52	105	36166	85761	0.078	0.9	// TraesCS4A02G048100 // TraesCS5A02G480400 // TraesCS3D02G350200 // TraesCS3B02G569900 // TraesCS3D02G352700 // TraesCS2D02G297100 // TraesCS2A02G239000 // TraesCS5A02G543300 // TraesCS1D02G331200 // TraesCS5B02G400800 // TraesCS5D02G253700 // TraesCS2B02G246500 // TraesCS2A02G105300 // TraesCS5A02G294600 // TraesCS6B02G297700 // TraesCS3B02G404300 // TraesCS3D02G273400 // TraesCS5D02G189000 // …
GO:0010467	P	gene expression	26	105	19933	85761	0.39	0.9	// TraesCS5A02G480400 // TraesCS3D02G350200 // TraesCS3D02G352700 // TraesCS2A02G239000 // TraesCS3D02G231600 // TraesCS1D02G331200 // TraesCS2A02G105300 // TraesCS6B02G297700 // TraesCS3B02G404300 // TraesCS5D02G189000 // TraesCS2A02G449500 // TraesCS4A02G150500 // TraesCS4B02G194100 // TraesCS3A02G160300 // TraesCS5D02G473000 // TraesCS5A02G460600 // TraesCS3A02G441200 // TraesCS1D02G394600 // …
GO:0007275	P	multicellular organism development	26	105	20549	85761	0.46	0.9	// TraesCS6B02G081300 // TraesCS2A02G226500 // TraesCS3D02G350200 // TraesCS3D02G352700 // TraesCS5D02G253700 // TraesCS2B02G246500 // TraesCS3B02G404300 // TraesCS3D02G273400 // TraesCS2A02G449500 // TraesCS4A02G150500 // TraesCS4B02G382300 // TraesCS4A02G226300 // TraesCS5D02G473000 // TraesCS1D02G012300 // TraesCS3A02G441200 // TraesCS1D02G066700 // TraesCS6A02G325500 // TraesCS5B02G136500 // …
GO:0042592	P	homeostatic process	10	105	7067	85761	0.36	0.9	// TraesCS5D02G473000 // TraesCS2A02G226500 // TraesCS5B02G114100 // TraesCS2D02G259600 // TraesCS4B02G382300 // TraesCS6A02G325500 // TraesCS4B02G194100 // TraesCS7D02G520500 // TraesCS5A02G543300 // TraesCS4A02G038400
GO:0065007	P	biological regulation	47	105	35465	85761	0.27	0.9	// TraesCS4A02G048100 // TraesCS6B02G081300 // TraesCS5A02G480400 // TraesCS5B02G114100 // TraesCS3D02G350200 // TraesCS3D02G352700 // TraesCS3A02G351400 // TraesCS2A02G239000 // TraesCS5A02G543300 // TraesCS5B02G400800 // TraesCS5D02G253700 // TraesCS7B02G291000 // TraesCS6B02G297700 // TraesCS3B02G404300 // TraesCS2A02G449500 // TraesCS6D02G014700 // TraesCS2A02G226500 // TraesCS4A02G057800 // …
GO:0065008	P	regulation of biological quality	15	105	11825	85761	0.48	0.9	// TraesCS6B02G081300 // TraesCS5D02G473000 // TraesCS2A02G226500 // TraesCS5B02G114100 // TraesCS3A02G441200 // TraesCS4B02G382300 // TraesCS6A02G325500 // TraesCS4B02G194100 // TraesCS7D02G520500 // TraesCS5A02G543300 // TraesCS2A02G526700 // TraesCS4A02G038400 // TraesCS2D02G259600 // TraesCS3B02G404300 // TraesCS3B02G230100
GO:0010468	P	regulation of gene expression	16	105	13706	85761	0.62	0.9	// TraesCS2A02G449500 // TraesCS5D02G473000 // TraesCS3D02G231600 // TraesCS3A02G441200 // TraesCS5B02G106500 // TraesCS6D02G014700 // TraesCS4B02G194100 // TraesCS3D02G352700 // TraesCS2A02G239000 // TraesCS5B02G136500 // TraesCS1D02G331200 // TraesCS3D02G350200 // TraesCS6B02G224800 // TraesCS5A02G460600 // TraesCS6B02G297700 // TraesCS3B02G404300
GO:0032502	P	developmental process	27	105	23141	85761	0.65	0.9	// TraesCS6B02G081300 // TraesCS2A02G226500 // TraesCS3D02G350200 // TraesCS3D02G352700 // TraesCS5D02G253700 // TraesCS2B02G246500 // TraesCS6B02G297700 // TraesCS3B02G404300 // TraesCS3D02G273400 // TraesCS2A02G449500 // TraesCS4A02G150500 // TraesCS4B02G382300 // TraesCS4A02G226300 // TraesCS5D02G473000 // TraesCS1D02G012300 // TraesCS3A02G441200 // TraesCS1D02G066700 // TraesCS6A02G325500 // …
GO:0032501	P	multicellular organismal process	31	105	24629	85761	0.46	0.9	// TraesCS6B02G081300 // TraesCS2A02G226500 // TraesCS5B02G114100 // TraesCS3D02G350200 // TraesCS3D02G352700 // TraesCS2D02G297100 // TraesCS5D02G253700 // TraesCS2B02G246500 // TraesCS3B02G404300 // TraesCS3D02G273400 // TraesCS2A02G449500 // TraesCS4A02G150500 // TraesCS4B02G382300 // TraesCS4B02G194100 // TraesCS4A02G226300 // TraesCS5D02G473000 // TraesCS1D02G012300 // TraesCS3A02G441200 // …
GO:0048608	P	reproductive structure development	13	105	11435	85761	0.66	0.9	// TraesCS2A02G226500 // TraesCS4A02G150500 // TraesCS1D02G012300 // TraesCS1D02G066700 // TraesCS5B02G106500 // TraesCS6A02G325500 // TraesCS3D02G352700 // TraesCS5D02G473000 // TraesCS5B02G136500 // TraesCS5D02G253700 // TraesCS2B02G246500 // TraesCS3B02G404300 // TraesCS3B02G489500
GO:0006139	P	nucleobase-containing compound metabolic process	33	105	22725	85761	0.15	0.9	// TraesCS4A02G048100 // TraesCS5A02G480400 // TraesCS3D02G350200 // TraesCS3D02G352700 // TraesCS2A02G239000 // TraesCS5A02G543300 // TraesCS1D02G331200 // TraesCS5D02G253700 // TraesCS2A02G105300 // TraesCS6B02G297700 // TraesCS3B02G404300 // TraesCS5D02G189000 // TraesCS2A02G449500 // TraesCS2A02G226500 // TraesCS4A02G150500 // TraesCS4B02G194100 // TraesCS3A02G160300 // TraesCS5A02G109600 // …
GO:0060255	P	regulation of macromolecule metabolic process	21	105	15862	85761	0.38	0.9	// TraesCS2A02G449500 // TraesCS5D02G473000 // TraesCS2A02G226500 // TraesCS4A02G057800 // TraesCS3D02G231600 // TraesCS3D02G350200 // TraesCS2B02G493600 // TraesCS5B02G106500 // TraesCS6D02G014700 // TraesCS4B02G194100 // TraesCS3D02G352700 // TraesCS6B02G224800 // TraesCS2A02G239000 // TraesCS5B02G136500 // TraesCS1D02G331200 // TraesCS3A02G441200 // TraesCS2D02G238700 // TraesCS5A02G460600 // …
GO:0006810	P	transport	19	105	16882	85761	0.7	0.9	// TraesCS4B02G150500 // TraesCS1D02G394600 // TraesCS6B02G081300 // TraesCS4B02G128600 // TraesCS2A02G270700 // TraesCS6D02G326300 // TraesCS2D02G259600 // TraesCS2D02G315200 // TraesCS6A02G325500 // TraesCS5A02G120600 // TraesCS3A02G351400 // TraesCS2D02G239000 // TraesCS5A02G543300 // TraesCS5B02G106500 // TraesCS5A02G116100 // TraesCS4A02G038400 // TraesCS6B02G321900 // TraesCS5D02G192200 // …
GO:0006464	P	cellular protein modification process	22	105	16206	85761	0.33	0.9	// TraesCS5B02G400800 // TraesCS2B02G246500 // TraesCS5A02G294600 // TraesCS3B02G404300 // TraesCS3D02G064200 // TraesCS2D02G297100 // TraesCS3B02G569900 // TraesCS2A02G526700 // TraesCS1A02G033100 // TraesCS1D02G123100 // TraesCS4A02G226300 // TraesCS3A02G441200 // TraesCS1D02G066700 // TraesCS6A02G325500 // TraesCS5B02G136500 // TraesCS3D02G282800 // TraesCS6B02G469900 // TraesCS4A02G351200 // …
GO:0050794	P	regulation of cellular process	36	105	27690	85761	0.37	0.9	// TraesCS4A02G048100 // TraesCS6B02G081300 // TraesCS5A02G480400 // TraesCS3D02G350200 // TraesCS3D02G352700 // TraesCS3A02G351400 // TraesCS2A02G239000 // TraesCS3D02G231600 // TraesCS5B02G400800 // TraesCS6B02G297700 // TraesCS3B02G404300 // TraesCS2A02G449500 // TraesCS2A02G226500 // TraesCS4A02G057800 // TraesCS4B02G194100 // TraesCS1D02G331200 // TraesCS5A02G120600 // TraesCS4A02G226300 // …
GO:0009058	P	biosynthetic process	40	105	32675	85761	0.54	0.9	// TraesCS6B02G081300 // TraesCS5A02G480400 // TraesCS3D02G350200 // TraesCS3D02G352700 // TraesCS3A02G351400 // TraesCS5A02G543300 // TraesCS1D02G331200 // TraesCS5D02G253700 // TraesCS2B02G246500 // TraesCS6B02G297700 // TraesCS3B02G404300 // TraesCS2A02G449500 // TraesCS6D02G014700 // TraesCS4A02G057800 // TraesCS4B02G382300 // TraesCS2D02G315200 // TraesCS4B02G194100 // TraesCS3A02G160300 // …
GO:0003006	P	developmental process involved in reproduction	16	105	13497	85761	0.6	0.9	// TraesCS6B02G081300 // TraesCS2A02G226500 // TraesCS4A02G150500 // TraesCS1D02G012300 // TraesCS1D02G066700 // TraesCS5B02G106500 // TraesCS6A02G325500 // TraesCS3D02G352700 // TraesCS5D02G473000 // TraesCS5B02G136500 // TraesCS3B02G230100 // TraesCS3D02G282800 // TraesCS5D02G253700 // TraesCS2B02G246500 // TraesCS3B02G404300 // TraesCS3B02G489500
GO:0043412	P	macromolecule modification	27	105	18019	85761	0.14	0.9	// TraesCS5A02G480400 // TraesCS2D02G297100 // TraesCS3D02G231600 // TraesCS5B02G400800 // TraesCS2B02G246500 // TraesCS2A02G105300 // TraesCS5A02G294600 // TraesCS3B02G404300 // TraesCS3D02G064200 // TraesCS4A02G150500 // TraesCS4A02G226300 // TraesCS3B02G569900 // TraesCS2A02G526700 // TraesCS5A02G460600 // TraesCS1A02G033100 // TraesCS1D02G123100 // TraesCS3A02G441200 // TraesCS1D02G066700 // …
GO:0009059	P	macromolecule biosynthetic process	25	105	20720	85761	0.57	0.9	// TraesCS3D02G350200 // TraesCS3D02G352700 // TraesCS2A02G239000 // TraesCS3D02G231600 // TraesCS1D02G331200 // TraesCS5D02G253700 // TraesCS3A02G123900 // TraesCS3B02G404300 // TraesCS2A02G449500 // TraesCS4A02G057800 // TraesCS4B02G194100 // TraesCS3A02G160300 // TraesCS6B02G297700 // TraesCS5D02G473000 // TraesCS2A02G526700 // TraesCS5A02G460600 // TraesCS1D02G123100 // TraesCS3A02G441200 // …
GO:0008152	P	metabolic process	72	105	57664	85761	0.43	0.9	// TraesCS4A02G048100 // TraesCS6B02G081300 // TraesCS5A02G480400 // TraesCS5B02G114100 // TraesCS3D02G350200 // TraesCS3B02G569900 // TraesCS3D02G352700 // TraesCS3A02G351400 // TraesCS7A02G358800 // TraesCS5A02G543300 // TraesCS1D02G331200 // TraesCS5B02G400800 // TraesCS5D02G253700 // TraesCS2B02G246500 // TraesCS2A02G105300 // TraesCS5A02G294600 // TraesCS6B02G297700 // TraesCS3B02G404300 // …
GO:0007154	P	cell communication	20	105	15984	85761	0.5	0.9	// TraesCS6A02G197400 // TraesCS5A02G116100 // TraesCS6D02G014700 // TraesCS3D02G282800 // TraesCS4A02G057800 // TraesCS3D02G350200 // TraesCS1D02G066700 // TraesCS5B02G400800 // TraesCS6A02G325500 // TraesCS2D02G297100 // TraesCS1D02G331200 // TraesCS3A02G351400 // TraesCS6D02G070000 // TraesCS5A02G120600 // TraesCS4A02G226300 // TraesCS5D02G473000 // TraesCS3A02G441200 // TraesCS2B02G493600 // …
GO:0051234	P	establishment of localization	20	105	17156	85761	0.64	0.9	// TraesCS4B02G150500 // TraesCS1D02G394600 // TraesCS6B02G081300 // TraesCS4B02G128600 // TraesCS2A02G270700 // TraesCS6D02G326300 // TraesCS2D02G259600 // TraesCS2D02G315200 // TraesCS6A02G325500 // TraesCS5A02G120600 // TraesCS3A02G351400 // TraesCS2D02G239000 // TraesCS5A02G543300 // TraesCS5B02G136500 // TraesCS5B02G106500 // TraesCS5A02G116100 // TraesCS4A02G038400 // TraesCS6B02G321900 // …
GO:0051179	P	localization	22	105	18699	85761	0.62	0.9	// TraesCS6B02G081300 // TraesCS6D02G326300 // TraesCS3A02G351400 // TraesCS5A02G543300 // TraesCS6B02G321900 // TraesCS3B02G404300 // TraesCS4B02G150500 // TraesCS2D02G315200 // TraesCS5A02G120600 // TraesCS6A02G197400 // TraesCS2D02G239000 // TraesCS5D02G192200 // TraesCS2A02G270700 // TraesCS1D02G394600 // TraesCS6A02G325500 // TraesCS5B02G136500 // TraesCS3B02G230100 // TraesCS4B02G128600 // …
GO:0044238	P	primary metabolic process	60	105	47561	85761	0.4	0.9	// TraesCS4A02G048100 // TraesCS5A02G480400 // TraesCS3D02G350200 // TraesCS3B02G569900 // TraesCS3D02G352700 // TraesCS2D02G297100 // TraesCS5A02G543300 // TraesCS1D02G331200 // TraesCS5B02G400800 // TraesCS5D02G253700 // TraesCS2B02G246500 // TraesCS2A02G105300 // TraesCS5A02G294600 // TraesCS6B02G297700 // TraesCS3B02G404300 // TraesCS3D02G273400 // TraesCS5D02G189000 // TraesCS2A02G449500 // …
GO:0022414	P	reproductive process	18	105	15247	85761	0.61	0.9	// TraesCS6B02G081300 // TraesCS2A02G226500 // TraesCS4A02G150500 // TraesCS1D02G012300 // TraesCS1D02G066700 // TraesCS5B02G106500 // TraesCS6A02G325500 // TraesCS2D02G297100 // TraesCS3D02G352700 // TraesCS5D02G473000 // TraesCS5B02G136500 // TraesCS3B02G230100 // TraesCS3D02G282800 // TraesCS5D02G253700 // TraesCS2B02G246500 // TraesCS2B02G450200 // TraesCS3B02G404300 // TraesCS3B02G489500
GO:0019538	P	protein metabolic process	28	105	23620	85761	0.62	0.9	// TraesCS2B02G246500 // TraesCS2D02G297100 // TraesCS5A02G543300 // TraesCS5B02G400800 // TraesCS4A02G038400 // TraesCS5A02G294600 // TraesCS3B02G404300 // TraesCS3D02G064200 // TraesCS4A02G226300 // TraesCS3A02G160300 // TraesCS3B02G569900 // TraesCS2A02G526700 // TraesCS5A02G460600 // TraesCS1A02G033100 // TraesCS1D02G123100 // TraesCS3A02G441200 // TraesCS1D02G066700 // TraesCS1D02G394600 // …
GO:0048856	P	anatomical structure development	26	105	22911	85761	0.71	0.9	// TraesCS6B02G081300 // TraesCS2A02G226500 // TraesCS3D02G350200 // TraesCS3D02G352700 // TraesCS5D02G253700 // TraesCS2B02G246500 // TraesCS3B02G404300 // TraesCS3D02G273400 // TraesCS2A02G449500 // TraesCS4A02G150500 // TraesCS4B02G382300 // TraesCS4A02G226300 // TraesCS5D02G473000 // TraesCS1D02G012300 // TraesCS3A02G441200 // TraesCS1D02G066700 // TraesCS6A02G325500 // TraesCS5B02G136500 // …
GO:0044237	P	cellular metabolic process	61	105	49214	85761	0.48	0.9	// TraesCS4A02G048100 // TraesCS6B02G081300 // TraesCS5A02G480400 // TraesCS3D02G350200 // TraesCS3B02G569900 // TraesCS3D02G352700 // TraesCS3A02G351400 // TraesCS5A02G543300 // TraesCS1D02G331200 // TraesCS5B02G400800 // TraesCS5D02G253700 // TraesCS2B02G246500 // TraesCS2A02G105300 // TraesCS5A02G294600 // TraesCS6B02G297700 // TraesCS3B02G404300 // TraesCS3D02G273400 // TraesCS5D02G189000 // …
GO:0043170	P	macromolecule metabolic process	54	105	38931	85761	0.13	0.9	// TraesCS4A02G048100 // TraesCS5A02G480400 // TraesCS3D02G350200 // TraesCS3B02G569900 // TraesCS3D02G352700 // TraesCS2D02G297100 // TraesCS2A02G239000 // TraesCS5A02G543300 // TraesCS1D02G331200 // TraesCS5B02G400800 // TraesCS5D02G253700 // TraesCS2B02G246500 // TraesCS2A02G105300 // TraesCS5A02G294600 // TraesCS6B02G297700 // TraesCS3B02G404300 // TraesCS3D02G273400 // TraesCS5D02G189000 // …
GO:0005975	P	carbohydrate metabolic process	10	105	8137	85761	0.54	0.9	// TraesCS1D02G123100 // TraesCS4A02G057800 // TraesCS6A02G325500 // TraesCS4B02G194100 // TraesCS2A02G526700 // TraesCS3D02G282800 // TraesCS5D02G253700 // TraesCS3A02G123900 // TraesCS3B02G230100 // TraesCS3D02G273400
GO:0006259	P	DNA metabolic process	8	105	3573	85761	0.073	0.9	// TraesCS4A02G048100 // TraesCS2A02G226500 // TraesCS3A02G441200 // TraesCS3A02G160300 // TraesCS3A02G378100 // TraesCS3D02G231600 // TraesCS5A02G460600 // TraesCS2A02G249700
GO:0006412	P	translation	6	105	3880	85761	0.34	0.9	// TraesCS3A02G441200 // TraesCS1D02G394600 // TraesCS3A02G160300 // TraesCS5A02G543300 // TraesCS5B02G136500 // TraesCS6B02G224800
GO:0006950	P	response to stress	33	105	29274	85761	0.75	0.93	// TraesCS4A02G048100 // TraesCS6B02G081300 // TraesCS5A02G480400 // TraesCS5B02G114100 // TraesCS3D02G350200 // TraesCS3A02G351400 // TraesCS7A02G358800 // TraesCS2A02G239000 // TraesCS5A02G543300 // TraesCS5B02G400800 // TraesCS2B02G246500 // TraesCS5A02G294600 // TraesCS3B02G404300 // TraesCS2A02G226500 // TraesCS4A02G057800 // TraesCS4B02G194100 // TraesCS1D02G331200 // TraesCS4A02G092800 // …
GO:0009987	P	cellular process	69	105	58786	85761	0.77	0.93	// TraesCS4A02G048100 // TraesCS6B02G081300 // TraesCS6A02G330900 // TraesCS4A02G092800 // TraesCS3D02G350200 // TraesCS3B02G569900 // TraesCS3D02G352700 // TraesCS3A02G351400 // TraesCS5A02G543300 // TraesCS1D02G331200 // TraesCS5B02G400800 // TraesCS5D02G253700 // TraesCS2B02G246500 // TraesCS2A02G105300 // TraesCS5A02G294600 // TraesCS6B02G297700 // TraesCS3B02G404300 // TraesCS3D02G273400 // …
GO:0016043	P	cellular component organization	21	105	19949	85761	0.82	0.94	// TraesCS2D02G259600 // TraesCS6A02G013400 // TraesCS6B02G081300 // TraesCS5A02G480400 // TraesCS6A02G330900 // TraesCS2A02G270700 // TraesCS4A02G092800 // TraesCS3A02G441200 // TraesCS6A02G325500 // TraesCS4B02G194100 // TraesCS6D02G070000 // TraesCS5D02G253700 // TraesCS3D02G231600 // TraesCS5B02G136500 // TraesCS2A02G526700 // TraesCS2A02G226500 // TraesCS5B02G400800 // TraesCS2D02G238700 // …
GO:0009908	P	flower development	6	105	6564	85761	0.82	0.94	// TraesCS1D02G066700 // TraesCS3D02G352700 // TraesCS5B02G136500 // TraesCS5D02G253700 // TraesCS3B02G404300 // TraesCS3B02G489500
GO:0050896	P	response to stimulus	44	105	39029	85761	0.8	0.94	// TraesCS4A02G048100 // TraesCS6B02G081300 // TraesCS5A02G480400 // TraesCS5B02G114100 // TraesCS3D02G350200 // TraesCS3A02G351400 // TraesCS7A02G358800 // TraesCS5A02G543300 // TraesCS5B02G400800 // TraesCS2B02G246500 // TraesCS5A02G294600 // TraesCS3A02G123900 // TraesCS3B02G404300 // TraesCS6D02G014700 // TraesCS2A02G226500 // TraesCS4A02G057800 // TraesCS4B02G194100 // TraesCS1D02G331200 // …
GO:0006629	P	lipid metabolic process	7	105	8205	85761	0.88	0.95	// TraesCS6D02G179300 // TraesCS4B02G382300 // TraesCS5A02G116100 // TraesCS5D02G253700 // TraesCS2B02G246500 // TraesCS3B02G404300 // TraesCS2B02G450200
GO:0009607	P	response to biotic stimulus	12	105	12580	85761	0.86	0.95	// TraesCS6B02G081300 // TraesCS4B02G128600 // TraesCS3A02G441200 // TraesCS1D02G066700 // TraesCS6A02G325500 // TraesCS4B02G194100 // TraesCS3A02G351400 // TraesCS4A02G226300 // TraesCS2A02G239000 // TraesCS2B02G246500 // TraesCS2D02G259600 // TraesCS4A02G351200
GO:0009605	P	response to external stimulus	15	105	15659	85761	0.88	0.95	// TraesCS2D02G259600 // TraesCS6B02G081300 // TraesCS4B02G128600 // TraesCS3A02G441200 // TraesCS1D02G066700 // TraesCS6A02G325500 // TraesCS4B02G194100 // TraesCS3A02G351400 // TraesCS4A02G226300 // TraesCS2A02G239000 // TraesCS5D02G473000 // TraesCS3D02G282800 // TraesCS2B02G246500 // TraesCS2B02G493600 // TraesCS4A02G351200
GO:0051704	P	multi-organism process	15	105	16180	85761	0.91	0.96	// TraesCS2D02G297100 // TraesCS6B02G081300 // TraesCS4B02G128600 // TraesCS3A02G441200 // TraesCS1D02G066700 // TraesCS5B02G106500 // TraesCS6A02G325500 // TraesCS4B02G194100 // TraesCS3A02G351400 // TraesCS4A02G226300 // TraesCS2A02G239000 // TraesCS2B02G246500 // TraesCS2D02G259600 // TraesCS4A02G351200 // TraesCS2B02G450200
GO:0009653	P	anatomical structure morphogenesis	8	105	10401	85761	0.95	0.98	// TraesCS6B02G081300 // TraesCS3A02G441200 // TraesCS5B02G106500 // TraesCS3D02G352700 // TraesCS5B02G136500 // TraesCS3B02G404300 // TraesCS4A02G351200 // TraesCS3B02G230100
GO:0009056	P	catabolic process	10	105	12766	85761	0.96	0.98	// TraesCS4D02G054900 // TraesCS1D02G012300 // TraesCS6A02G325500 // TraesCS5D02G253700 // TraesCS6B02G469900 // TraesCS2B02G246500 // TraesCS2A02G249700 // TraesCS1A02G033100 // TraesCS4A02G351200 // TraesCS3D02G273400
GO:0048869	P	cellular developmental process	6	105	9509	85761	0.98	0.98	// TraesCS6B02G081300 // TraesCS2A02G270700 // TraesCS3D02G352700 // TraesCS4A02G226300 // TraesCS5B02G136500 // TraesCS3B02G230100
GO:0016817	F	hydrolase activity, acting on acid anhydrides	7	105	3921	85761	0.21	0.71	// TraesCS6D02G179300 // TraesCS2A02G226500 // TraesCS6D02G326300 // TraesCS3A02G160300 // TraesCS3D02G507400 // TraesCS5A02G543300 // TraesCS6B02G224800
GO:0005215	F	transporter activity	10	105	6287	85761	0.24	0.71	// TraesCS6B02G081300 // TraesCS4B02G128600 // TraesCS2D02G315200 // TraesCS6D02G326300 // TraesCS1D02G394600 // TraesCS2D02G259600 // TraesCS5A02G120600 // TraesCS5A02G543300 // TraesCS6B02G321900 // TraesCS5D02G192200
GO:0017111	F	nucleoside-triphosphatase activity	6	105	3662	85761	0.29	0.71	// TraesCS6D02G179300 // TraesCS2A02G226500 // TraesCS3A02G160300 // TraesCS3D02G507400 // TraesCS5A02G543300 // TraesCS6B02G224800
GO:0016788	F	hydrolase activity, acting on ester bonds	9	105	4682	85761	0.12	0.71	// TraesCS6D02G179300 // TraesCS5A02G480400 // TraesCS5A02G116100 // TraesCS4A02G226300 // TraesCS3D02G231600 // TraesCS4A02G038300 // TraesCS2B02G246500 // TraesCS5A02G460600 // TraesCS2A02G249700
GO:0016818	F	hydrolase activity, acting on acid anhydrides, in phosphorus-containing anhydrides	7	105	3909	85761	0.2	0.71	// TraesCS6D02G179300 // TraesCS2A02G226500 // TraesCS6D02G326300 // TraesCS3A02G160300 // TraesCS3D02G507400 // TraesCS5A02G543300 // TraesCS6B02G224800
GO:0016462	F	pyrophosphatase activity	7	105	3859	85761	0.19	0.71	// TraesCS6D02G179300 // TraesCS2A02G226500 // TraesCS6D02G326300 // TraesCS3A02G160300 // TraesCS3D02G507400 // TraesCS5A02G543300 // TraesCS6B02G224800
GO:0003723	F	RNA binding	7	105	4508	85761	0.32	0.71	// TraesCS5A02G480400 // TraesCS4A02G150500 // TraesCS6A02G278300 // TraesCS3D02G231600 // TraesCS6B02G224800 // TraesCS2A02G105300 // TraesCS6B02G297700
GO:0005488	F	binding	77	105	58931	85761	0.18	0.71	// TraesCS4A02G048100 // TraesCS6B02G081300 // TraesCS5A02G480400 // TraesCS5B02G114100 // TraesCS3D02G350200 // TraesCS3B02G569900 // TraesCS3D02G352700 // TraesCS3A02G351400 // TraesCS7A02G358800 // TraesCS4B02G218400 // TraesCS5B02G105000 // TraesCS5A02G543300 // TraesCS1D02G331200 // TraesCS5B02G400800 // TraesCS2B02G246500 // TraesCS2A02G105300 // TraesCS5A02G294600 // TraesCS6B02G297700 // …
GO:0003676	F	nucleic acid binding	21	105	16166	85761	0.42	0.78	// TraesCS6B02G224800 // TraesCS2A02G449500 // TraesCS2A02G226500 // TraesCS5A02G480400 // TraesCS4A02G150500 // TraesCS3A02G441200 // TraesCS1D02G066700 // TraesCS6D02G014700 // TraesCS3A02G160300 // TraesCS6A02G278300 // TraesCS3D02G231600 // TraesCS3B02G475300 // TraesCS5D02G473000 // TraesCS3D02G352700 // TraesCS3D02G350200 // TraesCS2D02G238700 // TraesCS2A02G105300 // TraesCS7D02G520500 // …
GO:0016787	F	hydrolase activity	19	105	14673	85761	0.43	0.78	// TraesCS6B02G224800 // TraesCS6D02G326300 // TraesCS6D02G179300 // TraesCS2A02G226500 // TraesCS5A02G480400 // TraesCS3D02G507400 // TraesCS5B02G114100 // TraesCS5A02G116100 // TraesCS3A02G160300 // TraesCS2B02G246500 // TraesCS6B02G469900 // TraesCS4A02G226300 // TraesCS5A02G543300 // TraesCS4A02G038300 // TraesCS4A02G038400 // TraesCS3D02G231600 // TraesCS5A02G460600 // TraesCS2A02G249700 // …
GO:0003677	F	DNA binding	14	105	10994	85761	0.48	0.79	// TraesCS2A02G449500 // TraesCS2A02G226500 // TraesCS3D02G231600 // TraesCS3A02G441200 // TraesCS1D02G066700 // TraesCS6D02G014700 // TraesCS3A02G160300 // TraesCS3B02G475300 // TraesCS5D02G473000 // TraesCS3D02G352700 // TraesCS2D02G238700 // TraesCS1D02G331200 // TraesCS6B02G297700 // TraesCS3B02G404300
GO:0000166	F	nucleotide binding	21	105	17081	85761	0.53	0.8	// TraesCS6D02G179300 // TraesCS5D02G192200 // TraesCS6B02G081300 // TraesCS2A02G226500 // TraesCS3A02G441200 // TraesCS3D02G282800 // TraesCS4A02G487200 // TraesCS2D02G297100 // TraesCS3A02G160300 // TraesCS6A02G278300 // TraesCS7A02G358800 // TraesCS3D02G507400 // TraesCS3B02G569900 // TraesCS5A02G543300 // TraesCS5B02G136500 // TraesCS5A02G294600 // TraesCS6D02G070000 // TraesCS6B02G224800 // …
GO:0005515	F	protein binding	34	105	31444	85761	0.84	0.97	// TraesCS6B02G081300 // TraesCS5A02G480400 // TraesCS4A02G092800 // TraesCS5B02G105000 // TraesCS3D02G231600 // TraesCS5B02G400800 // TraesCS2B02G246500 // TraesCS5A02G294600 // TraesCS3B02G404300 // TraesCS5D02G189000 // TraesCS2A02G449500 // TraesCS1A02G012400 // TraesCS4A02G057800 // TraesCS1B02G171000 // TraesCS5A02G120600 // TraesCS6A02G197400 // TraesCS2A02G239000 // TraesCS2A02G526700 // …
GO:0003824	F	catalytic activity	48	105	42216	85761	0.79	0.97	// TraesCS7A02G104900 // TraesCS5A02G480400 // TraesCS5B02G114100 // TraesCS3B02G569900 // TraesCS3A02G351400 // TraesCS7A02G358800 // TraesCS5A02G543300 // TraesCS5D02G253700 // TraesCS2B02G246500 // TraesCS2A02G105300 // TraesCS5A02G294600 // TraesCS7B02G233200 // TraesCS2A02G226500 // TraesCS4A02G150500 // TraesCS4B02G382300 // TraesCS4B02G194100 // TraesCS3A02G160300 // TraesCS6D02G326300 // …
GO:0003700	F	transcription factor activity, sequence-specific DNA binding	5	105	6006	85761	0.87	0.97	// TraesCS3D02G350200 // TraesCS5D02G473000 // TraesCS1D02G331200 // TraesCS3B02G404300 // TraesCS3D02G352700
GO:0016772	F	transferase activity, transferring phosphorus-containing groups	6	105	8914	85761	0.97	0.97	// TraesCS6D02G070000 // TraesCS2D02G297100 // TraesCS3B02G569900 // TraesCS3D02G282800 // TraesCS5A02G294600 // TraesCS3D02G064200
GO:0016740	F	transferase activity	19	105	19729	85761	0.91	0.97	// TraesCS7A02G104900 // TraesCS4D02G054900 // TraesCS7A02G318400 // TraesCS5B02G114100 // TraesCS3A02G441200 // TraesCS1D02G066700 // TraesCS3D02G282800 // TraesCS4B02G194100 // TraesCS2D02G297100 // TraesCS4A02G150500 // TraesCS3B02G569900 // TraesCS3B02G230100 // TraesCS6D02G070000 // TraesCS6B02G469900 // TraesCS2A02G105300 // TraesCS5A02G294600 // TraesCS1A02G033100 // TraesCS4A02G351200 // …
GO:0016301	F	kinase activity	6	105	8052	85761	0.94	0.97	// TraesCS6D02G070000 // TraesCS2D02G297100 // TraesCS3B02G569900 // TraesCS3D02G282800 // TraesCS5A02G294600 // TraesCS3D02G064200
GO:0005783	C	endoplasmic reticulum	6	105	6204	85761	0.78	0.97	// TraesCS6B02G081300 // TraesCS4A02G092800 // TraesCS6A02G325500 // TraesCS4B02G194100 // TraesCS6A02G378800 // TraesCS2B02G450200
GO:0031975	C	envelope	6	105	4509	85761	0.48	0.97	// TraesCS5A02G120600 // TraesCS1D02G394600 // TraesCS5D02G253700 // TraesCS2A02G526700 // TraesCS2D02G238700 // TraesCS2B02G450200
GO:0005773	C	vacuole	5	105	8086	85761	0.97	0.97	// TraesCS6D02G326300 // TraesCS1D02G123100 // TraesCS2D02G259600 // TraesCS4B02G194100 // TraesCS3A02G160300
GO:0016020	C	membrane	38	105	33934	85761	0.79	0.97	// TraesCS4A02G048100 // TraesCS6B02G081300 // TraesCS6A02G330900 // TraesCS6D02G326300 // TraesCS4B02G218400 // TraesCS5A02G543300 // TraesCS5B02G400800 // TraesCS6B02G321900 // TraesCS3A02G123900 // TraesCS7B02G233200 // TraesCS4B02G382300 // TraesCS2B02G179000 // TraesCS4B02G194100 // TraesCS5A02G109600 // TraesCS5A02G120600 // TraesCS6A02G197400 // TraesCS3D02G064200 // TraesCS2A02G526700 // …
GO:0005794	C	Golgi apparatus	5	105	5538	85761	0.82	0.97	// TraesCS6D02G326300 // TraesCS2D02G259600 // TraesCS6A02G325500 // TraesCS4B02G194100 // TraesCS2A02G270700
GO:0031967	C	organelle envelope	6	105	4426	85761	0.46	0.97	// TraesCS5A02G120600 // TraesCS1D02G394600 // TraesCS5D02G253700 // TraesCS2A02G526700 // TraesCS2D02G238700 // TraesCS2B02G450200
GO:0043231	C	intracellular membrane-bounded organelle	66	105	54543	85761	0.61	0.97	// TraesCS2B02G246500 // TraesCS6B02G081300 // TraesCS5A02G480400 // TraesCS5B02G114100 // TraesCS3D02G350200 // TraesCS5B02G105000 // TraesCS3D02G352700 // TraesCS7A02G358800 // TraesCS5A02G543300 // TraesCS1D02G331200 // TraesCS7B02G291000 // TraesCS5D02G253700 // TraesCS6B02G321900 // TraesCS2A02G105300 // TraesCS6B02G297700 // TraesCS3B02G404300 // TraesCS7B02G233200 // TraesCS4B02G150500 // …
GO:0043232	C	intracellular non-membrane-bounded organelle	9	105	7462	85761	0.57	0.97	// TraesCS6A02G013400 // TraesCS4A02G150500 // TraesCS3A02G441200 // TraesCS1D02G394600 // TraesCS3A02G160300 // TraesCS3D02G231600 // TraesCS5A02G543300 // TraesCS2D02G238700 // TraesCS7B02G291000
GO:0005829	C	cytosol	11	105	10311	85761	0.73	0.97	// TraesCS2A02G449500 // TraesCS6D02G070000 // TraesCS2B02G493600 // TraesCS6A02G325500 // TraesCS3A02G160300 // TraesCS3A02G378100 // TraesCS7A02G358800 // TraesCS5B02G136500 // TraesCS1B02G286600 // TraesCS5A02G116100 // TraesCS5D02G253700
GO:0044428	C	nuclear part	5	105	5008	85761	0.74	0.97	// TraesCS3D02G231600 // TraesCS1D02G066700 // TraesCS2A02G239000 // TraesCS1B02G286600 // TraesCS3D02G282800
GO:0044424	C	intracellular part	71	105	60136	85761	0.75	0.97	// TraesCS2B02G246500 // TraesCS6B02G081300 // TraesCS5A02G480400 // TraesCS5B02G114100 // TraesCS3D02G350200 // TraesCS5B02G105000 // TraesCS3D02G352700 // TraesCS3A02G351400 // TraesCS7A02G358800 // TraesCS5A02G543300 // TraesCS1D02G331200 // TraesCS7B02G291000 // TraesCS5D02G253700 // TraesCS6B02G321900 // TraesCS2A02G105300 // TraesCS5A02G294600 // TraesCS6B02G297700 // TraesCS3B02G404300 // …
GO:0044422	C	organelle part	23	105	21477	85761	0.8	0.97	// TraesCS6B02G081300 // TraesCS6D02G326300 // TraesCS3D02G231600 // TraesCS5D02G253700 // TraesCS6A02G013400 // TraesCS5A02G120600 // TraesCS4A02G150500 // TraesCS4B02G194100 // TraesCS3A02G160300 // TraesCS4A02G092800 // TraesCS2A02G239000 // TraesCS2A02G526700 // TraesCS6D02G179300 // TraesCS3A02G441200 // TraesCS1D02G066700 // TraesCS1D02G394600 // TraesCS2D02G238700 // TraesCS5B02G136500 // …
GO:0043229	C	intracellular organelle	67	105	55574	85761	0.63	0.97	// TraesCS2B02G246500 // TraesCS6B02G081300 // TraesCS5A02G480400 // TraesCS5B02G114100 // TraesCS3D02G350200 // TraesCS5B02G105000 // TraesCS3D02G352700 // TraesCS7A02G358800 // TraesCS5A02G543300 // TraesCS1D02G331200 // TraesCS7B02G291000 // TraesCS5D02G253700 // TraesCS6B02G321900 // TraesCS2A02G105300 // TraesCS6B02G297700 // TraesCS3B02G404300 // TraesCS7B02G233200 // TraesCS4B02G150500 // …
GO:0005622	C	intracellular	72	105	60496	85761	0.71	0.97	// TraesCS2B02G246500 // TraesCS6B02G081300 // TraesCS5A02G480400 // TraesCS5B02G114100 // TraesCS3D02G350200 // TraesCS5B02G105000 // TraesCS3D02G352700 // TraesCS3A02G351400 // TraesCS7A02G358800 // TraesCS5A02G543300 // TraesCS1D02G331200 // TraesCS7B02G291000 // TraesCS5D02G253700 // TraesCS6B02G321900 // TraesCS2A02G105300 // TraesCS5A02G294600 // TraesCS6B02G297700 // TraesCS3B02G404300 // …
GO:0043227	C	membrane-bounded organelle	66	105	54652	85761	0.62	0.97	// TraesCS2B02G246500 // TraesCS6B02G081300 // TraesCS5A02G480400 // TraesCS5B02G114100 // TraesCS3D02G350200 // TraesCS5B02G105000 // TraesCS3D02G352700 // TraesCS7A02G358800 // TraesCS5A02G543300 // TraesCS1D02G331200 // TraesCS7B02G291000 // TraesCS5D02G253700 // TraesCS6B02G321900 // TraesCS2A02G105300 // TraesCS6B02G297700 // TraesCS3B02G404300 // TraesCS7B02G233200 // TraesCS4B02G150500 // …
GO:0012505	C	endomembrane system	10	105	11525	85761	0.91	0.97	// TraesCS4A02G048100 // TraesCS6B02G081300 // TraesCS2A02G270700 // TraesCS4A02G092800 // TraesCS2D02G259600 // TraesCS6A02G325500 // TraesCS4B02G194100 // TraesCS6D02G326300 // TraesCS6A02G378800 // TraesCS2B02G450200
GO:0044446	C	intracellular organelle part	22	105	21339	85761	0.85	0.97	// TraesCS6B02G081300 // TraesCS6D02G326300 // TraesCS3D02G231600 // TraesCS5D02G253700 // TraesCS6A02G013400 // TraesCS5A02G120600 // TraesCS4A02G150500 // TraesCS4B02G194100 // TraesCS3A02G160300 // TraesCS4A02G092800 // TraesCS2A02G239000 // TraesCS2A02G526700 // TraesCS3A02G441200 // TraesCS1D02G066700 // TraesCS1D02G394600 // TraesCS2D02G238700 // TraesCS5B02G136500 // TraesCS1B02G286600 // …
GO:0044444	C	cytoplasmic part	48	105	40994	85761	0.7	0.97	// TraesCS6B02G081300 // TraesCS5A02G480400 // TraesCS5B02G114100 // TraesCS7A02G358800 // TraesCS5A02G543300 // TraesCS2B02G246500 // TraesCS5D02G253700 // TraesCS6B02G321900 // TraesCS2A02G105300 // TraesCS6B02G297700 // TraesCS7B02G233200 // TraesCS5D02G189000 // TraesCS2A02G449500 // TraesCS2A02G226500 // TraesCS5A02G120600 // TraesCS4A02G150500 // TraesCS4B02G382300 // TraesCS4B02G194100 // …
GO:0005634	C	nucleus	33	105	29056	85761	0.73	0.97	// TraesCS2B02G246500 // TraesCS2A02G226500 // TraesCS3D02G350200 // TraesCS3D02G352700 // TraesCS7A02G358800 // TraesCS2A02G239000 // TraesCS3D02G231600 // TraesCS5B02G105000 // TraesCS7B02G291000 // TraesCS2A02G105300 // TraesCS3B02G404300 // TraesCS4B02G150500 // TraesCS2A02G449500 // TraesCS4A02G057800 // TraesCS4B02G194100 // TraesCS1D02G331200 // TraesCS5A02G120600 // TraesCS4A02G226300 // …
GO:0005739	C	mitochondrion	16	105	14224	85761	0.68	0.97	// TraesCS5D02G189000 // TraesCS6D02G179300 // TraesCS1B02G171000 // TraesCS2B02G317300 // TraesCS6A02G325500 // TraesCS2D02G252900 // TraesCS3A02G160300 // TraesCS5A02G120600 // TraesCS3D02G231600 // TraesCS5B02G136500 // TraesCS2A02G526700 // TraesCS2D02G238700 // TraesCS2A02G105300 // TraesCS5D02G192200 // TraesCS6B02G297700 // TraesCS3B02G489500
GO:0032991	C	macromolecular complex	18	105	12610	85761	0.28	0.97	// TraesCS6A02G013400 // TraesCS3B02G230100 // TraesCS2D02G315200 // TraesCS3D02G231600 // TraesCS1D02G394600 // TraesCS3A02G160300 // TraesCS5A02G109600 // TraesCS2D02G238700 // TraesCS4A02G226300 // TraesCS2A02G239000 // TraesCS5A02G543300 // TraesCS1B02G286600 // TraesCS3D02G282800 // TraesCS6B02G469900 // TraesCS5A02G120600 // TraesCS5A02G294600 // TraesCS4A02G351200 // TraesCS2A02G526700
GO:0044464	C	cell part	77	105	65148	85761	0.77	0.97	// TraesCS2B02G246500 // TraesCS4A02G048100 // TraesCS6B02G081300 // TraesCS6A02G330900 // TraesCS5B02G114100 // TraesCS3D02G350200 // TraesCS5B02G105000 // TraesCS3D02G352700 // TraesCS3A02G351400 // TraesCS7A02G358800 // TraesCS5A02G543300 // TraesCS1D02G331200 // TraesCS7B02G291000 // TraesCS5D02G253700 // TraesCS6B02G321900 // TraesCS2A02G105300 // TraesCS5A02G294600 // TraesCS6B02G297700 // …
GO:0005623	C	cell	77	105	65175	85761	0.78	0.97	// TraesCS2B02G246500 // TraesCS4A02G048100 // TraesCS6B02G081300 // TraesCS6A02G330900 // TraesCS5B02G114100 // TraesCS3D02G350200 // TraesCS5B02G105000 // TraesCS3D02G352700 // TraesCS3A02G351400 // TraesCS7A02G358800 // TraesCS5A02G543300 // TraesCS1D02G331200 // TraesCS7B02G291000 // TraesCS5D02G253700 // TraesCS6B02G321900 // TraesCS2A02G105300 // TraesCS5A02G294600 // TraesCS6B02G297700 // …
GO:0043228	C	non-membrane-bounded organelle	9	105	7597	85761	0.59	0.97	// TraesCS6A02G013400 // TraesCS4A02G150500 // TraesCS3A02G441200 // TraesCS1D02G394600 // TraesCS3A02G160300 // TraesCS3D02G231600 // TraesCS5A02G543300 // TraesCS2D02G238700 // TraesCS7B02G291000
GO:0009536	C	plastid	26	105	19432	85761	0.34	0.97	// TraesCS2A02G226500 // TraesCS5B02G114100 // TraesCS7A02G358800 // TraesCS2B02G246500 // TraesCS5D02G253700 // TraesCS6B02G321900 // TraesCS6B02G297700 // TraesCS7B02G233200 // TraesCS5D02G189000 // TraesCS5A02G480400 // TraesCS4A02G150500 // TraesCS4B02G382300 // TraesCS3A02G160300 // TraesCS5A02G109600 // TraesCS5A02G120600 // TraesCS4A02G226300 // TraesCS1D02G123100 // TraesCS1D02G394600 // …
GO:0030529	C	intracellular ribonucleoprotein complex	5	105	3095	85761	0.33	0.97	// TraesCS3D02G231600 // TraesCS1D02G394600 // TraesCS5A02G543300 // TraesCS1B02G286600 // TraesCS3A02G160300
GO:0005886	C	plasma membrane	15	105	15639	85761	0.88	0.97	// TraesCS6B02G081300 // TraesCS4B02G128600 // TraesCS6A02G330900 // TraesCS6D02G326300 // TraesCS6D02G070000 // TraesCS1D02G394600 // TraesCS6A02G325500 // TraesCS6B02G224800 // TraesCS5A02G543300 // TraesCS3B02G230100 // TraesCS7B02G200200 // TraesCS6B02G469900 // TraesCS6B02G321900 // TraesCS3A02G123900 // TraesCS7B02G233200
GO:0005737	C	cytoplasm	53	105	47682	85761	0.88	0.97	// TraesCS2B02G246500 // TraesCS6B02G081300 // TraesCS5A02G480400 // TraesCS5B02G114100 // TraesCS3A02G351400 // TraesCS7A02G358800 // TraesCS5A02G543300 // TraesCS7B02G291000 // TraesCS5D02G253700 // TraesCS6B02G321900 // TraesCS2A02G105300 // TraesCS6B02G297700 // TraesCS7B02G233200 // TraesCS5D02G189000 // TraesCS2A02G449500 // TraesCS2A02G226500 // TraesCS5A02G120600 // TraesCS4A02G150500 // …
GO:0005576	C	extracellular region	6	105	9049	85761	0.97	0.97	// TraesCS1D02G123100 // TraesCS4A02G048100 // TraesCS2D02G315200 // TraesCS3A02G378100 // TraesCS4A02G038400 // TraesCS3D02G273400
GO:0043226	C	organelle	67	105	55713	85761	0.64	0.97	// TraesCS2B02G246500 // TraesCS6B02G081300 // TraesCS5A02G480400 // TraesCS5B02G114100 // TraesCS3D02G350200 // TraesCS5B02G105000 // TraesCS3D02G352700 // TraesCS7A02G358800 // TraesCS5A02G543300 // TraesCS1D02G331200 // TraesCS7B02G291000 // TraesCS5D02G253700 // TraesCS6B02G321900 // TraesCS2A02G105300 // TraesCS6B02G297700 // TraesCS3B02G404300 // TraesCS7B02G233200 // TraesCS4B02G150500 // …

## Sheet: BP_vs_WK_x_upmethylated
GO_acc	term_type	Term	queryitem	querytotal	bgitem	bgtotal	pvalue	FDR	entries
GO:0019222	P	regulation of metabolic process	88	363	18524	85761	0.12	0.41	// TraesCS3D02G021800 // TraesCS2D02G284700 // TraesCS7D02G134100 // TraesCS6A02G183800 // TraesCS5A02G300400 // TraesCS5A02G058600 // TraesCS2B02G428500 // TraesCS3B02G229100 // TraesCS4D02G158600 // TraesCS3D02G032700 // TraesCS5D02G019000 // TraesCS5B02G310800 // TraesCS7D02G459500 // TraesCS5D02G123200 // TraesCS5D02G197700 // TraesCS1D02G378400 // TraesCS5D02G415900 // TraesCS4A02G099800 // …
GO:0006807	P	nitrogen compound metabolic process	142	363	29364	85761	0.03	0.41	// TraesCS2D02G244500 // TraesCS7B02G278200 // TraesCS5D02G419200 // TraesCS1B02G245400 // TraesCS3A02G219100 // TraesCS2D02G284700 // TraesCS7D02G134100 // TraesCS4D02G170900 // TraesCS4A02G130300 // TraesCS5B02G305600 // TraesCS6A02G183800 // TraesCS6A02G296400 // TraesCS3D02G021800 // TraesCS5A02G308700 // TraesCS5A02G300400 // TraesCS5A02G058600 // TraesCS2B02G428500 // TraesCS1D02G280400 // …
GO:0034645	P	cellular macromolecule biosynthetic process	96	363	20349	85761	0.13	0.41	// TraesCS3A02G439900 // TraesCS7B02G278200 // TraesCS2D02G284700 // TraesCS7D02G134100 // TraesCS3A02G094600 // TraesCS6A02G183800 // TraesCS3D02G021800 // TraesCS5A02G058600 // TraesCS6D02G215600 // TraesCS3B02G229100 // TraesCS4D02G158600 // TraesCS2A02G226200 // TraesCS3D02G032700 // TraesCS5B02G310800 // TraesCS1A02G180500 // TraesCS3A02G375100 // TraesCS5D02G197700 // TraesCS1D02G378400 // …
GO:0010467	P	gene expression	99	363	19933	85761	0.042	0.41	// TraesCS2D02G244500 // TraesCS3D02G021800 // TraesCS2D02G284700 // TraesCS7D02G134100 // TraesCS4D02G170900 // TraesCS6A02G183800 // TraesCS5A02G058600 // TraesCS1D02G280400 // TraesCS3B02G229100 // TraesCS4D02G158600 // TraesCS3D02G032700 // TraesCS5B02G310800 // TraesCS5D02G197700 // TraesCS1D02G378400 // TraesCS2D02G170000 // TraesCS4A02G099800 // TraesCS1D02G043400 // TraesCS2D02G302400 // …
GO:0050789	P	regulation of biological process	145	363	30871	85761	0.066	0.41	// TraesCS2D02G295900 // TraesCS5A02G181200 // TraesCS7B02G278200 // TraesCS2D02G284700 // TraesCS6A02G271300 // TraesCS7D02G134100 // TraesCS4D02G170900 // TraesCS1B02G161300 // TraesCS2D02G245700 // TraesCS5B02G305600 // TraesCS6A02G183800 // TraesCS2A02G323700 // TraesCS3D02G021800 // TraesCS7B02G262500 // TraesCS5A02G300400 // TraesCS5A02G058600 // TraesCS2B02G428500 // TraesCS3B02G229100 // …
GO:0042592	P	homeostatic process	37	363	7067	85761	0.11	0.41	// TraesCS2A02G223200 // TraesCS3A02G219100 // TraesCS2D02G284700 // TraesCS6A02G271300 // TraesCS7D02G134100 // TraesCS5A02G476800 // TraesCS2D02G091000 // TraesCS3B02G563700 // TraesCS5B02G265500 // TraesCS1D02G433200 // TraesCS5A02G045700 // TraesCS1A02G129700 // TraesCS5A02G300400 // TraesCS7D02G243900 // TraesCS1D02G134200 // TraesCS3D02G032700 // TraesCS6B02G145300 // TraesCS4D02G020600 // …
GO:0065007	P	biological regulation	166	363	35465	85761	0.051	0.41	// TraesCS2D02G295900 // TraesCS5A02G181200 // TraesCS7B02G278200 // TraesCS3A02G219100 // TraesCS2D02G284700 // TraesCS6A02G271300 // TraesCS7D02G134100 // TraesCS4D02G170900 // TraesCS1B02G161300 // TraesCS4A02G130300 // TraesCS2D02G245700 // TraesCS5B02G305600 // TraesCS6A02G183800 // TraesCS2A02G323700 // TraesCS3D02G021800 // TraesCS7B02G262500 // TraesCS5A02G300400 // TraesCS5A02G058600 // …
GO:0009908	P	flower development	36	363	6564	85761	0.068	0.41	// TraesCS5D02G323100 // TraesCS7D02G297500 // TraesCS4D02G099800 // TraesCS6A02G271300 // TraesCS5A02G391700 // TraesCS5A02G476800 // TraesCS2D02G091000 // TraesCS5B02G265500 // TraesCS7A02G054900 // TraesCS6A02G183800 // TraesCS5A02G019600 // TraesCS3A02G250600 // TraesCS2B02G428500 // TraesCS3D02G454200 // TraesCS4B02G054900 // TraesCS3B02G229100 // TraesCS4D02G158600 // TraesCS5B02G367400 // …
GO:0010468	P	regulation of gene expression	70	363	13706	85761	0.053	0.41	// TraesCS2A02G159800 // TraesCS3D02G021800 // TraesCS6D02G139900 // TraesCS6D02G084900 // TraesCS3A02G310400 // TraesCS5D02G415900 // TraesCS6B02G023600 // TraesCS7D02G233200 // TraesCS7D02G134100 // TraesCS5A02G476800 // TraesCS2D02G091000 // TraesCS2D02G543900 // TraesCS7B02G239800 // TraesCS3B02G425900 // TraesCS5B02G130400 // TraesCS3D02G032700 // TraesCS6A02G183800 // TraesCS5A02G552200 // …
GO:0006139	P	nucleobase-containing compound metabolic process	114	363	22725	85761	0.021	0.41	// TraesCS2D02G244500 // TraesCS3D02G021800 // TraesCS3A02G219100 // TraesCS2D02G284700 // TraesCS7D02G134100 // TraesCS4D02G170900 // TraesCS4A02G130300 // TraesCS6A02G183800 // TraesCS6A02G296400 // TraesCS5A02G300400 // TraesCS5A02G058600 // TraesCS1D02G280400 // TraesCS7A02G256900 // TraesCS4D02G158600 // TraesCS3D02G032700 // TraesCS5B02G310800 // TraesCS5D02G123200 // TraesCS3A02G375100 // …
GO:0060255	P	regulation of macromolecule metabolic process	77	363	15862	85761	0.1	0.41	// TraesCS1B02G468500 // TraesCS3D02G021800 // TraesCS6D02G139900 // TraesCS2A02G223200 // TraesCS6D02G084900 // TraesCS3A02G310400 // TraesCS5D02G415900 // TraesCS6B02G023600 // TraesCS7D02G233200 // TraesCS7D02G134100 // TraesCS5A02G476800 // TraesCS2D02G091000 // TraesCS2D02G543900 // TraesCS7B02G239800 // TraesCS3B02G425900 // TraesCS5B02G130400 // TraesCS2A02G159800 // TraesCS3D02G032700 // …
GO:0006810	P	transport	83	363	16882	85761	0.075	0.41	// TraesCS5B02G305600 // TraesCS2A02G139300 // TraesCS2D02G295900 // TraesCS5A02G181200 // TraesCS4A02G157200 // TraesCS7B02G278200 // TraesCS1D02G269500 // TraesCS3B02G039300 // TraesCS3B02G563700 // TraesCS5A02G424800 // TraesCS6B02G272000 // TraesCS1A02G297800 // TraesCS3A02G219100 // TraesCS1A02G314900 // TraesCS1D02G275600 // TraesCS2B02G164100 // TraesCS4A02G099800 // TraesCS3D02G412700 // …
GO:0009058	P	biosynthetic process	154	363	32675	85761	0.051	0.41	// TraesCS3A02G439900 // TraesCS7B02G278200 // TraesCS1B02G245400 // TraesCS2D02G284700 // TraesCS6A02G271300 // TraesCS7D02G134100 // TraesCS7B02G259100 // TraesCS4D02G170900 // TraesCS1B02G161300 // TraesCS4A02G130300 // TraesCS5B02G305600 // TraesCS3A02G094600 // TraesCS6A02G183800 // TraesCS3D02G021800 // TraesCS5A02G308700 // TraesCS5A02G300400 // TraesCS5A02G058600 // TraesCS2B02G428500 // …
GO:0009059	P	macromolecule biosynthetic process	98	363	20720	85761	0.12	0.41	// TraesCS3A02G439900 // TraesCS7B02G278200 // TraesCS2D02G284700 // TraesCS7D02G134100 // TraesCS3A02G094600 // TraesCS6A02G183800 // TraesCS3D02G021800 // TraesCS5A02G058600 // TraesCS6D02G215600 // TraesCS3B02G229100 // TraesCS4D02G158600 // TraesCS2A02G226200 // TraesCS3D02G032700 // TraesCS5B02G310800 // TraesCS1A02G180500 // TraesCS3A02G375100 // TraesCS5D02G197700 // TraesCS1D02G378400 // …
GO:0051234	P	establishment of localization	83	363	17156	85761	0.099	0.41	// TraesCS5B02G305600 // TraesCS2A02G139300 // TraesCS2D02G295900 // TraesCS5A02G181200 // TraesCS4A02G157200 // TraesCS7B02G278200 // TraesCS1D02G269500 // TraesCS3B02G039300 // TraesCS3B02G563700 // TraesCS5A02G424800 // TraesCS6B02G272000 // TraesCS1A02G297800 // TraesCS3A02G219100 // TraesCS1A02G314900 // TraesCS1D02G275600 // TraesCS2B02G164100 // TraesCS4A02G099800 // TraesCS3D02G412700 // …
GO:0051179	P	localization	92	363	18699	85761	0.061	0.41	// TraesCS2D02G295900 // TraesCS5A02G181200 // TraesCS7B02G278200 // TraesCS1D02G269500 // TraesCS5D02G419200 // TraesCS3A02G219100 // TraesCS2D02G284700 // TraesCS2B02G164100 // TraesCS7B02G259100 // TraesCS4D02G170900 // TraesCS4A02G130300 // TraesCS2D02G245700 // TraesCS3A02G081100 // TraesCS5B02G305600 // TraesCS1B02G224900 // TraesCS6A02G183800 // TraesCS3D02G021800 // TraesCS5A02G308700 // …
GO:0019748	P	secondary metabolic process	33	363	5410	85761	0.024	0.41	// TraesCS7B02G420700 // TraesCS1A02G136800 // TraesCS7A02G068800 // TraesCS3D02G412700 // TraesCS2D02G091000 // TraesCS1B02G161300 // TraesCS3D02G438800 // TraesCS5B02G265500 // TraesCS5A02G045700 // TraesCS5B02G305600 // TraesCS1A02G283100 // TraesCS3A02G289200 // TraesCS5A02G308700 // TraesCS3A02G250600 // TraesCS5A02G300400 // TraesCS2B02G428500 // TraesCS3B02G116400 // TraesCS5B02G110000 // …
GO:0009606	P	tropism	7	363	943	85761	0.11	0.41	// TraesCS3A02G289200 // TraesCS3B02G457100 // TraesCS1A02G180500 // TraesCS5A02G058600 // TraesCS7A02G398300 // TraesCS7D02G233200 // TraesCS7B02G239800
GO:0044249	P	cellular biosynthetic process	144	363	30853	85761	0.08	0.41	// TraesCS3A02G439900 // TraesCS7B02G278200 // TraesCS1B02G245400 // TraesCS2D02G284700 // TraesCS6A02G271300 // TraesCS7D02G134100 // TraesCS7B02G259100 // TraesCS4D02G170900 // TraesCS1B02G161300 // TraesCS4A02G130300 // TraesCS5B02G305600 // TraesCS3A02G094600 // TraesCS6A02G183800 // TraesCS3D02G021800 // TraesCS5A02G308700 // TraesCS5A02G300400 // TraesCS5A02G058600 // TraesCS2B02G428500 // …
GO:0044237	P	cellular metabolic process	224	363	49214	85761	0.053	0.41	// TraesCS2D02G244500 // TraesCS2D02G245700 // TraesCS3A02G439900 // TraesCS7B02G278200 // TraesCS5D02G419200 // TraesCS1B02G245400 // TraesCS3A02G219100 // TraesCS2D02G284700 // TraesCS6A02G271300 // TraesCS7D02G134100 // TraesCS7B02G259100 // TraesCS4D02G170900 // TraesCS1B02G161300 // TraesCS4A02G130300 // TraesCS5B02G305600 // TraesCS2B02G231700 // TraesCS3A02G094600 // TraesCS6A02G183800 // …
GO:0009987	P	cellular process	261	363	58786	85761	0.093	0.41	// TraesCS2D02G244500 // TraesCS5A02G181200 // TraesCS3A02G439900 // TraesCS7B02G278200 // TraesCS5D02G419200 // TraesCS1B02G245400 // TraesCS3A02G219100 // TraesCS2D02G284700 // TraesCS6A02G271300 // TraesCS7D02G134100 // TraesCS7B02G259100 // TraesCS4D02G170900 // TraesCS1B02G161300 // TraesCS4A02G130300 // TraesCS2D02G245700 // TraesCS6D02G231300 // TraesCS2B02G231700 // TraesCS3A02G094600 // …
GO:0003006	P	developmental process involved in reproduction	65	363	13497	85761	0.14	0.45	// TraesCS2D02G244500 // TraesCS3A02G270600 // TraesCS2D02G245700 // TraesCS3D02G215200 // TraesCS5D02G323100 // TraesCS7D02G297500 // TraesCS3B02G313800 // TraesCS4D02G099800 // TraesCS6A02G271300 // TraesCS7D02G233200 // TraesCS7D02G134100 // TraesCS5A02G476800 // TraesCS2D02G091000 // TraesCS5B02G261200 // TraesCS7B02G239800 // TraesCS5B02G265500 // TraesCS2B02G428500 // TraesCS5B02G511200 // …
GO:0007154	P	cell communication	75	363	15984	85761	0.18	0.53	// TraesCS6D02G295700 // TraesCS5A02G181200 // TraesCS5D02G323100 // TraesCS3D02G064900 // TraesCS5A02G424800 // TraesCS6D02G084900 // TraesCS1A02G297800 // TraesCS5D02G415900 // TraesCS2D02G284700 // TraesCS7D02G441400 // TraesCS5A02G476800 // TraesCS2D02G091000 // TraesCS2D02G543900 // TraesCS1B02G161300 // TraesCS5B02G265500 // TraesCS2D02G245700 // TraesCS5B02G305600 // TraesCS6B02G145300 // …
GO:0032502	P	developmental process	103	363	23141	85761	0.29	0.54	// TraesCS2D02G244500 // TraesCS5A02G181200 // TraesCS6A02G271300 // TraesCS2D02G543900 // TraesCS7D02G134100 // TraesCS4D02G170900 // TraesCS4A02G130300 // TraesCS2D02G245700 // TraesCS5B02G305600 // TraesCS6A02G183800 // TraesCS5A02G300400 // TraesCS5A02G058600 // TraesCS2B02G428500 // TraesCS7A02G256900 // TraesCS3B02G229100 // TraesCS4D02G158600 // TraesCS3D02G032700 // TraesCS4B02G286700 // …
GO:0009991	P	response to extracellular stimulus	18	363	3585	85761	0.26	0.54	// TraesCS2B02G010500 // TraesCS4B02G220200 // TraesCS5B02G265500 // TraesCS7D02G459500 // TraesCS3A02G287500 // TraesCS4A02G043500 // TraesCS2B02G428500 // TraesCS7B02G156500 // TraesCS3A02G320100 // TraesCS2D02G091000 // TraesCS5B02G388700 // TraesCS1D02G302000 // TraesCS2D02G483800 // TraesCS2D02G284700 // TraesCS5B02G367400 // TraesCS3A02G288800 // TraesCS5B02G305600 // TraesCS3A02G250600
GO:0009628	P	response to abiotic stimulus	97	363	21261	85761	0.21	0.54	// TraesCS5A02G181200 // TraesCS7B02G278200 // TraesCS3A02G219100 // TraesCS2D02G284700 // TraesCS6A02G271300 // TraesCS7D02G134100 // TraesCS2D02G245700 // TraesCS5B02G305600 // TraesCS1A02G101000 // TraesCS6A02G183800 // TraesCS5A02G300400 // TraesCS5A02G058600 // TraesCS2B02G428500 // TraesCS3D02G032700 // TraesCS7D02G459500 // TraesCS5D02G240400 // TraesCS5D02G510000 // TraesCS7B02G310900 // …
GO:0009791	P	post-embryonic development	65	363	14295	85761	0.28	0.54	// TraesCS5B02G305600 // TraesCS2D02G244500 // TraesCS3D02G215200 // TraesCS5D02G323100 // TraesCS6D02G070900 // TraesCS7D02G297500 // TraesCS4D02G099800 // TraesCS6A02G271300 // TraesCS7D02G233200 // TraesCS7D02G134100 // TraesCS5A02G476800 // TraesCS2D02G091000 // TraesCS3B02G563700 // TraesCS7B02G239800 // TraesCS5B02G265500 // TraesCS4B02G339800 // TraesCS5B02G459400 // TraesCS5B02G511200 // …
GO:0009719	P	response to endogenous stimulus	70	363	15578	85761	0.31	0.54	// TraesCS5B02G305600 // TraesCS2D02G245700 // TraesCS3D02G215200 // TraesCS5D02G323100 // TraesCS6D02G070900 // TraesCS6D02G084900 // TraesCS1A02G297800 // TraesCS5D02G415900 // TraesCS6A02G271300 // TraesCS7A02G334300 // TraesCS5A02G476800 // TraesCS2D02G091000 // TraesCS1B02G161300 // TraesCS5B02G265500 // TraesCS1D02G433200 // TraesCS2B02G428500 // TraesCS5B02G459400 // TraesCS3B02G280200 // …
GO:0022414	P	reproductive process	69	363	15247	85761	0.29	0.54	// TraesCS2D02G244500 // TraesCS3A02G270600 // TraesCS2D02G245700 // TraesCS3D02G215200 // TraesCS5D02G323100 // TraesCS2A02G223200 // TraesCS7D02G297500 // TraesCS3B02G313800 // TraesCS4D02G099800 // TraesCS6A02G271300 // TraesCS7D02G233200 // TraesCS7D02G134100 // TraesCS5A02G476800 // TraesCS7A02G489700 // TraesCS5B02G261200 // TraesCS7B02G239800 // TraesCS5B02G265500 // TraesCS6D02G231300 // …
GO:0000003	P	reproduction	69	363	15261	85761	0.29	0.54	// TraesCS2D02G244500 // TraesCS3A02G270600 // TraesCS2D02G245700 // TraesCS3D02G215200 // TraesCS5D02G323100 // TraesCS2A02G223200 // TraesCS7D02G297500 // TraesCS3B02G313800 // TraesCS4D02G099800 // TraesCS6A02G271300 // TraesCS7D02G233200 // TraesCS7D02G134100 // TraesCS5A02G476800 // TraesCS7A02G489700 // TraesCS5B02G261200 // TraesCS7B02G239800 // TraesCS5B02G265500 // TraesCS6D02G231300 // …
GO:0044260	P	cellular macromolecule metabolic process	160	363	36166	85761	0.25	0.54	// TraesCS2D02G244500 // TraesCS2D02G245700 // TraesCS3A02G439900 // TraesCS7B02G278200 // TraesCS2D02G284700 // TraesCS7D02G134100 // TraesCS4D02G170900 // TraesCS1B02G161300 // TraesCS2B02G231700 // TraesCS3A02G094600 // TraesCS6A02G183800 // TraesCS3D02G021800 // TraesCS7B02G262500 // TraesCS3A02G270600 // TraesCS5A02G058600 // TraesCS6D02G215600 // TraesCS1D02G280400 // TraesCS3B02G229100 // …
GO:0065008	P	regulation of biological quality	55	363	11825	85761	0.25	0.54	// TraesCS3B02G603100 // TraesCS4D02G160200 // TraesCS2A02G223200 // TraesCS3A02G219100 // TraesCS5D02G415900 // TraesCS2D02G284700 // TraesCS6A02G271300 // TraesCS7D02G134100 // TraesCS5A02G476800 // TraesCS2D02G091000 // TraesCS3B02G563700 // TraesCS7B02G239800 // TraesCS4A02G130300 // TraesCS1D02G433200 // TraesCS5A02G045700 // TraesCS1A02G129700 // TraesCS6B02G145300 // TraesCS5B02G305600 // …
GO:0048608	P	reproductive structure development	54	363	11435	85761	0.21	0.54	// TraesCS2D02G244500 // TraesCS3D02G215200 // TraesCS5D02G323100 // TraesCS7D02G297500 // TraesCS4D02G099800 // TraesCS6A02G271300 // TraesCS7D02G233200 // TraesCS7D02G134100 // TraesCS5A02G476800 // TraesCS2D02G091000 // TraesCS7B02G239800 // TraesCS5B02G265500 // TraesCS5B02G511200 // TraesCS3A02G289200 // TraesCS5A02G019600 // TraesCS4B02G122100 // TraesCS3A02G250600 // TraesCS3A02G270600 // …
GO:0006629	P	lipid metabolic process	38	363	8205	85761	0.3	0.54	// TraesCS4D02G160200 // TraesCS3A02G165100 // TraesCS2D02G284700 // TraesCS6A02G271300 // TraesCS7A02G502900 // TraesCS5A02G476800 // TraesCS1B02G161300 // TraesCS5B02G265500 // TraesCS2B02G428500 // TraesCS1A02G283100 // TraesCS2A02G475900 // TraesCS3A02G250600 // TraesCS2D02G393900 // TraesCS5A02G300400 // TraesCS2D02G508200 // TraesCS1A02G137200 // TraesCS3B02G229100 // TraesCS5B02G367400 // …
GO:0050794	P	regulation of cellular process	123	363	27690	85761	0.28	0.54	// TraesCS5A02G181200 // TraesCS3D02G021800 // TraesCS2D02G284700 // TraesCS6A02G271300 // TraesCS7D02G134100 // TraesCS1B02G161300 // TraesCS2D02G245700 // TraesCS6A02G183800 // TraesCS2A02G323700 // TraesCS7B02G262500 // TraesCS5A02G300400 // TraesCS5A02G058600 // TraesCS2B02G428500 // TraesCS3B02G229100 // TraesCS4D02G158600 // TraesCS3D02G032700 // TraesCS5D02G019000 // TraesCS5B02G310800 // …
GO:0009056	P	catabolic process	60	363	12766	85761	0.21	0.54	// TraesCS1A02G136800 // TraesCS5A02G495000 // TraesCS7B02G346000 // TraesCS5A02G255900 // TraesCS7A02G357800 // TraesCS6D02G070900 // TraesCS4D02G099800 // TraesCS2D02G284700 // TraesCS6A02G271300 // TraesCS7A02G334300 // TraesCS5A02G476800 // TraesCS2D02G508100 // TraesCS1B02G161300 // TraesCS3D02G438800 // TraesCS5B02G265500 // TraesCS7B02G265000 // TraesCS5B02G305600 // TraesCS3D02G450200 // …
GO:0044238	P	primary metabolic process	208	363	47561	85761	0.26	0.54	// TraesCS2D02G244500 // TraesCS2D02G245700 // TraesCS3A02G439900 // TraesCS7B02G278200 // TraesCS3A02G219100 // TraesCS2D02G284700 // TraesCS6A02G271300 // TraesCS7D02G134100 // TraesCS4D02G170900 // TraesCS1B02G161300 // TraesCS4A02G130300 // TraesCS5B02G305600 // TraesCS2B02G231700 // TraesCS3A02G094600 // TraesCS6A02G183800 // TraesCS6A02G296400 // TraesCS3D02G021800 // TraesCS5A02G308700 // …
GO:0050896	P	response to stimulus	173	363	39029	85761	0.22	0.54	// TraesCS2D02G295900 // TraesCS5A02G181200 // TraesCS7B02G278200 // TraesCS1D02G269500 // TraesCS6D02G176700 // TraesCS3A02G219100 // TraesCS2D02G284700 // TraesCS6A02G271300 // TraesCS7D02G134100 // TraesCS7B02G259100 // TraesCS1B02G161300 // TraesCS2D02G245700 // TraesCS3A02G081100 // TraesCS2D02G508200 // TraesCS2B02G257900 // TraesCS1A02G101000 // TraesCS6A02G183800 // TraesCS2A02G323700 // …
GO:0048856	P	anatomical structure development	102	363	22911	85761	0.29	0.54	// TraesCS2D02G244500 // TraesCS5A02G181200 // TraesCS6A02G271300 // TraesCS2D02G543900 // TraesCS7D02G134100 // TraesCS4D02G170900 // TraesCS4A02G130300 // TraesCS2D02G245700 // TraesCS5B02G305600 // TraesCS6A02G183800 // TraesCS5A02G300400 // TraesCS5A02G058600 // TraesCS2B02G428500 // TraesCS7A02G256900 // TraesCS3B02G229100 // TraesCS4D02G158600 // TraesCS3D02G032700 // TraesCS4B02G286700 // …
GO:0043170	P	macromolecule metabolic process	170	363	38931	85761	0.31	0.54	// TraesCS2D02G244500 // TraesCS2D02G245700 // TraesCS3A02G439900 // TraesCS7B02G278200 // TraesCS2D02G284700 // TraesCS7D02G134100 // TraesCS4D02G170900 // TraesCS1B02G161300 // TraesCS2B02G231700 // TraesCS3A02G094600 // TraesCS6A02G183800 // TraesCS3D02G021800 // TraesCS7B02G262500 // TraesCS3A02G270600 // TraesCS5A02G058600 // TraesCS6D02G215600 // TraesCS1D02G280400 // TraesCS5A02G168500 // …
GO:0030154	P	cell differentiation	33	363	7284	85761	0.37	0.54	// TraesCS2D02G245700 // TraesCS7D02G416000 // TraesCS4D02G099800 // TraesCS6A02G271300 // TraesCS5B02G261200 // TraesCS2D02G091000 // TraesCS5B02G305600 // TraesCS7A02G054900 // TraesCS7D02G401800 // TraesCS2A02G475900 // TraesCS5A02G300400 // TraesCS5A02G058600 // TraesCS2D02G508200 // TraesCS3D02G454200 // TraesCS4A02G372500 // TraesCS5B02G367400 // TraesCS7D02G354500 // TraesCS2B02G297800 // …
GO:0007165	P	signal transduction	62	363	13882	85761	0.34	0.54	// TraesCS6D02G295700 // TraesCS5A02G181200 // TraesCS5D02G323100 // TraesCS3D02G064900 // TraesCS6D02G084900 // TraesCS1A02G297800 // TraesCS5D02G415900 // TraesCS7D02G441400 // TraesCS5A02G476800 // TraesCS2D02G091000 // TraesCS2D02G543900 // TraesCS1B02G161300 // TraesCS5B02G265500 // TraesCS2D02G245700 // TraesCS6B02G145300 // TraesCS3B02G280200 // TraesCS3A02G289200 // TraesCS2A02G323700 // …
GO:0016049	P	cell growth	24	363	5205	85761	0.36	0.54	// TraesCS2D02G245700 // TraesCS6A02G271300 // TraesCS5B02G261200 // TraesCS2D02G091000 // TraesCS5B02G305600 // TraesCS6D02G231300 // TraesCS2A02G475900 // TraesCS5A02G300400 // TraesCS5A02G058600 // TraesCS6A02G295300 // TraesCS2D02G508200 // TraesCS3D02G454200 // TraesCS1A02G150200 // TraesCS5B02G367400 // TraesCS3B02G025100 // TraesCS6B02G145300 // TraesCS7D02G354500 // TraesCS4A02G151800 // …
GO:0032501	P	multicellular organismal process	108	363	24629	85761	0.35	0.54	// TraesCS2D02G244500 // TraesCS5A02G181200 // TraesCS6D02G176700 // TraesCS3A02G219100 // TraesCS2D02G284700 // TraesCS6A02G271300 // TraesCS7D02G134100 // TraesCS4D02G170900 // TraesCS4A02G130300 // TraesCS2D02G245700 // TraesCS5B02G305600 // TraesCS6A02G183800 // TraesCS5A02G300400 // TraesCS5A02G058600 // TraesCS2B02G428500 // TraesCS7A02G256900 // TraesCS3B02G229100 // TraesCS4D02G158600 // …
GO:0008152	P	metabolic process	248	363	57664	85761	0.35	0.54	// TraesCS2D02G244500 // TraesCS2D02G245700 // TraesCS3A02G439900 // TraesCS7B02G278200 // TraesCS5D02G419200 // TraesCS1B02G245400 // TraesCS3A02G219100 // TraesCS2D02G284700 // TraesCS6A02G271300 // TraesCS7D02G134100 // TraesCS7B02G259100 // TraesCS4D02G170900 // TraesCS1B02G161300 // TraesCS4A02G130300 // TraesCS5B02G305600 // TraesCS2B02G231700 // TraesCS3A02G094600 // TraesCS6A02G183800 // …
GO:0006950	P	response to stress	128	363	29274	85761	0.34	0.54	// TraesCS5A02G181200 // TraesCS7B02G278200 // TraesCS6D02G176700 // TraesCS3A02G219100 // TraesCS2D02G284700 // TraesCS6A02G271300 // TraesCS7D02G134100 // TraesCS7B02G259100 // TraesCS1B02G161300 // TraesCS2D02G245700 // TraesCS5B02G305600 // TraesCS1A02G101000 // TraesCS6A02G183800 // TraesCS5A02G308700 // TraesCS5A02G300400 // TraesCS5A02G058600 // TraesCS2B02G428500 // TraesCS4B02G286700 // …
GO:0005975	P	carbohydrate metabolic process	37	363	8137	85761	0.35	0.54	// TraesCS5A02G255900 // TraesCS3A02G439900 // TraesCS7B02G278200 // TraesCS7A02G357800 // TraesCS4D02G160200 // TraesCS2D02G284700 // TraesCS2D02G091000 // TraesCS4B02G152400 // TraesCS7B02G239800 // TraesCS5B02G265500 // TraesCS7B02G265000 // TraesCS3A02G094600 // TraesCS2A02G475900 // TraesCS5D02G455100 // TraesCS5A02G300400 // TraesCS5A02G058600 // TraesCS6A02G295300 // TraesCS6D02G215600 // …
GO:0009653	P	anatomical structure morphogenesis	46	363	10401	85761	0.4	0.55	// TraesCS5B02G305600 // TraesCS5A02G181200 // TraesCS5D02G323100 // TraesCS6D02G070900 // TraesCS7D02G297500 // TraesCS5D02G415900 // TraesCS6A02G271300 // TraesCS7D02G134100 // TraesCS5A02G476800 // TraesCS2D02G091000 // TraesCS5B02G261200 // TraesCS5B02G265500 // TraesCS2D02G245700 // TraesCS6D02G231300 // TraesCS5B02G459400 // TraesCS3A02G289200 // TraesCS2A02G475900 // TraesCS2B02G428500 // …
GO:0015979	P	photosynthesis	9	363	1877	85761	0.4	0.55	// TraesCS4A02G099800 // TraesCS7D02G243900 // TraesCS5A02G300400 // TraesCS4D02G042800 // TraesCS5A02G308600 // TraesCS7B02G178700 // TraesCS5B02G265500 // TraesCS3D02G032700 // TraesCS1A02G314900
GO:0019725	P	cellular homeostasis	10	363	2087	85761	0.39	0.55	// TraesCS4A02G245500 // TraesCS3B02G457100 // TraesCS1A02G321700 // TraesCS4A02G043500 // TraesCS3A02G288300 // TraesCS1A02G381700 // TraesCS5B02G265500 // TraesCS1D02G433200 // TraesCS2D02G284700 // TraesCS3D02G032700
GO:0009790	P	embryo development	19	363	4280	85761	0.45	0.61	// TraesCS5B02G511200 // TraesCS2D02G244500 // TraesCS7A02G054900 // TraesCS6A02G183800 // TraesCS1D02G302000 // TraesCS3B02G232600 // TraesCS7D02G233200 // TraesCS4B02G122100 // TraesCS3A02G310400 // TraesCS3A02G270600 // TraesCS2D02G241300 // TraesCS3D02G032700 // TraesCS3D02G454200 // TraesCS2A02G334600 // TraesCS5A02G476800 // TraesCS2D02G091000 // TraesCS7D02G297500 // TraesCS4D02G158600 // …
GO:0006091	P	generation of precursor metabolites and energy	14	363	3330	85761	0.55	0.68	// TraesCS7D02G465500 // TraesCS4A02G099800 // TraesCS5A02G300400 // TraesCS3B02G232600 // TraesCS3A02G219100 // TraesCS4D02G042800 // TraesCS5D02G123200 // TraesCS6A02G271300 // TraesCS5A02G308600 // TraesCS7B02G178700 // TraesCS5B02G265500 // TraesCS3D02G032700 // TraesCS5A02G255900 // TraesCS4B02G054900
GO:0048869	P	cellular developmental process	40	363	9509	85761	0.54	0.68	// TraesCS2D02G245700 // TraesCS7D02G416000 // TraesCS4D02G099800 // TraesCS6A02G271300 // TraesCS5B02G261200 // TraesCS2D02G091000 // TraesCS5B02G265500 // TraesCS6D02G231300 // TraesCS7A02G054900 // TraesCS7D02G401800 // TraesCS5B02G305600 // TraesCS2A02G475900 // TraesCS5A02G300400 // TraesCS5A02G058600 // TraesCS2D02G508200 // TraesCS3D02G454200 // TraesCS4A02G372500 // TraesCS5B02G367400 // …
GO:0040029	P	regulation of gene expression, epigenetic	7	363	1621	85761	0.53	0.68	// TraesCS6A02G183800 // TraesCS1D02G043400 // TraesCS7B02G239800 // TraesCS2D02G241300 // TraesCS5D02G197700 // TraesCS3B02G229100 // TraesCS3D02G234700
GO:0040007	P	growth	31	363	7381	85761	0.55	0.68	// TraesCS2D02G295900 // TraesCS2D02G245700 // TraesCS7D02G297500 // TraesCS2D02G170000 // TraesCS6A02G271300 // TraesCS5B02G261200 // TraesCS2D02G091000 // TraesCS4D02G170900 // TraesCS5A02G181200 // TraesCS5B02G305600 // TraesCS6D02G231300 // TraesCS5A02G255900 // TraesCS2A02G475900 // TraesCS5A02G300400 // TraesCS5A02G058600 // TraesCS6A02G295300 // TraesCS2D02G508200 // TraesCS3D02G454200 // …
GO:0007275	P	multicellular organism development	87	363	20549	85761	0.52	0.68	// TraesCS2D02G244500 // TraesCS5A02G181200 // TraesCS6A02G271300 // TraesCS7D02G134100 // TraesCS4A02G130300 // TraesCS2D02G245700 // TraesCS5B02G305600 // TraesCS6A02G183800 // TraesCS5A02G300400 // TraesCS5A02G058600 // TraesCS2B02G428500 // TraesCS7A02G256900 // TraesCS3B02G229100 // TraesCS4D02G158600 // TraesCS3D02G032700 // TraesCS4B02G286700 // TraesCS1A02G180500 // TraesCS2A02G211900 // …
GO:0009605	P	response to external stimulus	65	363	15659	85761	0.59	0.71	// TraesCS5A02G181200 // TraesCS7B02G278200 // TraesCS1D02G269500 // TraesCS6D02G070900 // TraesCS7A02G196000 // TraesCS6D02G084900 // TraesCS1A02G297800 // TraesCS2D02G284700 // TraesCS6A02G271300 // TraesCS7D02G233200 // TraesCS2D02G236800 // TraesCS3D02G412700 // TraesCS2D02G091000 // TraesCS3B02G563700 // TraesCS7B02G239800 // TraesCS5B02G265500 // TraesCS3A02G081100 // TraesCS5B02G305600 // …
GO:0008219	P	cell death	19	363	4690	85761	0.61	0.73	// TraesCS2B02G329400 // TraesCS2D02G236800 // TraesCS2A02G056000 // TraesCS4A02G245500 // TraesCS5A02G181200 // TraesCS7D02G354500 // TraesCS3B02G000200 // TraesCS6D02G084900 // TraesCS2D02G224000 // TraesCS4A02G099800 // TraesCS2B02G257900 // TraesCS2D02G091000 // TraesCS1A02G104000 // TraesCS1D02G302000 // TraesCS4A02G322200 // TraesCS5B02G265500 // TraesCS6D02G012700 // TraesCS3D02G526600 // …
GO:0009856	P	pollination	14	363	3539	85761	0.64	0.75	// TraesCS4A02G245500 // TraesCS2D02G245700 // TraesCS7D02G354500 // TraesCS5A02G300400 // TraesCS2D02G508200 // TraesCS3D02G454200 // TraesCS5B02G261200 // TraesCS2D02G091000 // TraesCS4A02G372500 // TraesCS1D02G302000 // TraesCS5B02G367400 // TraesCS2A02G211900 // TraesCS3B02G313800 // TraesCS1A02G150200
GO:0043412	P	macromolecule modification	73	363	18019	85761	0.68	0.79	// TraesCS7A02G287700 // TraesCS7A02G195900 // TraesCS2D02G245700 // TraesCS7B02G278200 // TraesCS2D02G244500 // TraesCS1A02G180500 // TraesCS2A02G223200 // TraesCS6B02G272000 // TraesCS4D02G099800 // TraesCS1D02G141600 // TraesCS5A02G476800 // TraesCS2D02G091000 // TraesCS6D02G239100 // TraesCS7B02G239800 // TraesCS5B02G265500 // TraesCS2B02G231700 // TraesCS2A02G229300 // TraesCS3D02G454200 // …
GO:0051704	P	multi-organism process	65	363	16180	85761	0.7	0.79	// TraesCS2B02G329400 // TraesCS2D02G295900 // TraesCS5A02G181200 // TraesCS7B02G278200 // TraesCS1D02G269500 // TraesCS6D02G070900 // TraesCS4B02G220200 // TraesCS6D02G084900 // TraesCS1A02G297800 // TraesCS4D02G099800 // TraesCS6A02G271300 // TraesCS2D02G236800 // TraesCS3D02G412700 // TraesCS2D02G091000 // TraesCS3B02G563700 // TraesCS7B02G239800 // TraesCS2D02G245700 // TraesCS3A02G081100 // …
GO:0009607	P	response to biotic stimulus	50	363	12580	85761	0.71	0.79	// TraesCS5A02G181200 // TraesCS7B02G278200 // TraesCS1D02G269500 // TraesCS6D02G070900 // TraesCS7A02G196000 // TraesCS6D02G084900 // TraesCS1A02G297800 // TraesCS6A02G271300 // TraesCS2D02G236800 // TraesCS3D02G412700 // TraesCS2D02G091000 // TraesCS3B02G563700 // TraesCS7B02G239800 // TraesCS5B02G265500 // TraesCS3A02G081100 // TraesCS5B02G305600 // TraesCS5B02G459400 // TraesCS3D02G454200 // …
GO:0006259	P	DNA metabolic process	13	363	3573	85761	0.75	0.82	// TraesCS1A02G136800 // TraesCS6D02G350000 // TraesCS1A02G315900 // TraesCS5B02G320700 // TraesCS2D02G393900 // TraesCS7D02G297500 // TraesCS2A02G223200 // TraesCS1D02G141600 // TraesCS5D02G197700 // TraesCS5A02G476800 // TraesCS2D02G508100 // TraesCS1B02G468500 // TraesCS3D02G234700
GO:0007049	P	cell cycle	15	363	4292	85761	0.81	0.85	// TraesCS1A02G315900 // TraesCS1D02G302000 // TraesCS3D02G021800 // TraesCS4B02G314200 // TraesCS2A02G223200 // TraesCS3A02G310400 // TraesCS2D02G170000 // TraesCS7A02G398300 // TraesCS5A02G476800 // TraesCS2D02G091000 // TraesCS5B02G388700 // TraesCS7D02G354500 // TraesCS7B02G239800 // TraesCS2B02G428500 // TraesCS2D02G438900
GO:0044267	P	cellular protein metabolic process	82	363	21181	85761	0.84	0.85	// TraesCS7A02G287700 // TraesCS5A02G495000 // TraesCS2D02G245700 // TraesCS7B02G278200 // TraesCS1A02G180500 // TraesCS6B02G272000 // TraesCS3A02G310400 // TraesCS4B02G054900 // TraesCS4D02G099800 // TraesCS1D02G141600 // TraesCS4D02G153700 // TraesCS5A02G476800 // TraesCS7A02G489700 // TraesCS1B02G161300 // TraesCS7B02G239800 // TraesCS3D02G438800 // TraesCS3B02G229100 // TraesCS3D02G450200 // …
GO:0016043	P	cellular component organization	77	363	19949	85761	0.84	0.85	// TraesCS2D02G245700 // TraesCS3A02G439900 // TraesCS2A02G223200 // TraesCS6B02G272000 // TraesCS7D02G297500 // TraesCS4B02G054900 // TraesCS4D02G099800 // TraesCS6A02G271300 // TraesCS5A02G308600 // TraesCS1B02G468500 // TraesCS5A02G476800 // TraesCS2D02G091000 // TraesCS4B02G152400 // TraesCS1B02G161300 // TraesCS7B02G239800 // TraesCS4A02G130300 // TraesCS3B02G425900 // TraesCS7B02G265000 // …
GO:0006464	P	cellular protein modification process	63	363	16206	85761	0.79	0.85	// TraesCS7A02G287700 // TraesCS5A02G495000 // TraesCS2D02G245700 // TraesCS7B02G278200 // TraesCS1A02G180500 // TraesCS6B02G272000 // TraesCS4D02G099800 // TraesCS1D02G141600 // TraesCS5A02G476800 // TraesCS2D02G091000 // TraesCS7B02G239800 // TraesCS5B02G265500 // TraesCS2B02G231700 // TraesCS2A02G229300 // TraesCS3D02G454200 // TraesCS5D02G403200 // TraesCS6A02G183800 // TraesCS6B02G051000 // …
GO:0006412	P	translation	13	363	3880	85761	0.84	0.85	// TraesCS5B02G226500 // TraesCS6A02G183800 // TraesCS3D02G021800 // TraesCS3B02G229100 // TraesCS3A02G310400 // TraesCS5A02G058600 // TraesCS5D02G382700 // TraesCS4B02G054900 // TraesCS7A02G489700 // TraesCS7B02G239800 // TraesCS6A02G348000 // TraesCS2D02G379700 // TraesCS3D02G234700
GO:0019538	P	protein metabolic process	88	363	23620	85761	0.93	0.93	// TraesCS2D02G245700 // TraesCS7B02G278200 // TraesCS1B02G161300 // TraesCS2B02G231700 // TraesCS6A02G183800 // TraesCS3D02G021800 // TraesCS7B02G262500 // TraesCS5A02G058600 // TraesCS6D02G215600 // TraesCS5A02G168500 // TraesCS3B02G229100 // TraesCS3D02G032700 // TraesCS5D02G019000 // TraesCS5B02G539900 // TraesCS1A02G180500 // TraesCS5D02G197700 // TraesCS2A02G211900 // TraesCS2D02G170000 // …
GO:0016818	F	hydrolase activity, acting on acid anhydrides, in phosphorus-containing anhydrides	25	363	3909	85761	0.028	0.19	// TraesCS7B02G346000 // TraesCS5A02G181200 // TraesCS7D02G297500 // TraesCS7A02G042700 // TraesCS4A02G130300 // TraesCS1A02G101000 // TraesCS6A02G183800 // TraesCS6A02G296400 // TraesCS2A02G475900 // TraesCS2D02G393900 // TraesCS7A02G356100 // TraesCS2D02G241300 // TraesCS4B02G152400 // TraesCS3A02G287500 // TraesCS7D02G252900 // TraesCS7A02G256900 // TraesCS6D02G012700 // TraesCS3D02G032700 // …
GO:0016817	F	hydrolase activity, acting on acid anhydrides	25	363	3921	85761	0.029	0.19	// TraesCS7B02G346000 // TraesCS5A02G181200 // TraesCS7D02G297500 // TraesCS7A02G042700 // TraesCS4A02G130300 // TraesCS1A02G101000 // TraesCS6A02G183800 // TraesCS6A02G296400 // TraesCS2A02G475900 // TraesCS2D02G393900 // TraesCS7A02G356100 // TraesCS2D02G241300 // TraesCS4B02G152400 // TraesCS3A02G287500 // TraesCS7D02G252900 // TraesCS7A02G256900 // TraesCS6D02G012700 // TraesCS3D02G032700 // …
GO:0016462	F	pyrophosphatase activity	25	363	3859	85761	0.025	0.19	// TraesCS7B02G346000 // TraesCS5A02G181200 // TraesCS7D02G297500 // TraesCS7A02G042700 // TraesCS4A02G130300 // TraesCS1A02G101000 // TraesCS6A02G183800 // TraesCS6A02G296400 // TraesCS2A02G475900 // TraesCS2D02G393900 // TraesCS7A02G356100 // TraesCS2D02G241300 // TraesCS4B02G152400 // TraesCS3A02G287500 // TraesCS7D02G252900 // TraesCS7A02G256900 // TraesCS6D02G012700 // TraesCS3D02G032700 // …
GO:0005215	F	transporter activity	39	363	6287	85761	0.011	0.19	// TraesCS2D02G295900 // TraesCS7B02G278200 // TraesCS1D02G269500 // TraesCS5D02G419200 // TraesCS3A02G219100 // TraesCS2A02G139300 // TraesCS2B02G164100 // TraesCS7A02G049500 // TraesCS4A02G130300 // TraesCS1D02G433200 // TraesCS3A02G081100 // TraesCS2D02G452200 // TraesCS1A02G283100 // TraesCS1B02G224900 // TraesCS1A02G314900 // TraesCS5A02G308700 // TraesCS1D02G275600 // TraesCS4B02G137800 // …
GO:0017111	F	nucleoside-triphosphatase activity	22	363	3662	85761	0.066	0.34	// TraesCS7B02G346000 // TraesCS5A02G181200 // TraesCS7D02G297500 // TraesCS7A02G042700 // TraesCS4A02G130300 // TraesCS1A02G101000 // TraesCS6A02G183800 // TraesCS2A02G475900 // TraesCS2D02G393900 // TraesCS7A02G356100 // TraesCS2D02G241300 // TraesCS4B02G152400 // TraesCS7D02G252900 // TraesCS6D02G012700 // TraesCS3D02G032700 // TraesCS2B02G329400 // TraesCS4D02G042800 // TraesCS3A02G288300 // …
GO:0004518	F	nuclease activity	8	363	1322	85761	0.2	0.66	// TraesCS5A02G495000 // TraesCS2D02G244500 // TraesCS6D02G350000 // TraesCS3B02G000200 // TraesCS3A02G270600 // TraesCS1A02G138000 // TraesCS2D02G508100 // TraesCS6D02G239100
GO:0005515	F	protein binding	143	363	31444	85761	0.15	0.66	// TraesCS2D02G244500 // TraesCS5A02G181200 // TraesCS7B02G278200 // TraesCS7D02G134100 // TraesCS4A02G130300 // TraesCS2D02G245700 // TraesCS5D02G130200 // TraesCS2B02G231700 // TraesCS6A02G183800 // TraesCS7B02G262500 // TraesCS5A02G300400 // TraesCS1D02G275600 // TraesCS2B02G428500 // TraesCS7D02G252900 // TraesCS3B02G229100 // TraesCS2A02G226200 // TraesCS3A02G514800 // TraesCS6A02G196200 // …
GO:0003700	F	transcription factor activity, sequence-specific DNA binding	30	363	6006	85761	0.2	0.66	// TraesCS2A02G159800 // TraesCS5D02G323100 // TraesCS6D02G084900 // TraesCS7D02G416000 // TraesCS5D02G415900 // TraesCS2D02G284700 // TraesCS7D02G233200 // TraesCS5A02G391700 // TraesCS3A02G289200 // TraesCS5B02G133800 // TraesCS4B02G122100 // TraesCS6D02G139900 // TraesCS5A02G058600 // TraesCS4D02G158600 // TraesCS6D02G012700 // TraesCS2D02G543900 // TraesCS5D02G411500 // TraesCS1D02G403400 // …
GO:0060089	F	molecular transducer activity	19	363	3964	85761	0.32	0.7	// TraesCS1A02G297800 // TraesCS6B02G145300 // TraesCS2A02G229300 // TraesCS6B02G314600 // TraesCS4D02G160200 // TraesCS5B02G363100 // TraesCS4A02G382900 // TraesCS6B02G240800 // TraesCS3D02G064900 // TraesCS7A02G049500 // TraesCS3D02G454200 // TraesCS5A02G552200 // TraesCS2D02G091000 // TraesCS5A02G253400 // TraesCS1D02G302000 // TraesCS7A02G502900 // TraesCS2A02G211900 // TraesCS2B02G026800 // …
GO:0000166	F	nucleotide binding	74	363	17081	85761	0.43	0.7	// TraesCS4D02G309300 // TraesCS7B02G346000 // TraesCS6A02G219000 // TraesCS5A02G181200 // TraesCS6B02G277500 // TraesCS6B02G051000 // TraesCS6D02G295700 // TraesCS4B02G220200 // TraesCS1B02G245400 // TraesCS3A02G310400 // TraesCS4D02G099800 // TraesCS1D02G141600 // TraesCS1A02G153000 // TraesCS5A02G476800 // TraesCS2D02G091000 // TraesCS4B02G152400 // TraesCS4A02G130300 // TraesCS2D02G245700 // …
GO:0016740	F	transferase activity	86	363	19729	85761	0.4	0.7	// TraesCS2D02G245700 // TraesCS3A02G439900 // TraesCS3D02G021800 // TraesCS1B02G245400 // TraesCS1B02G161300 // TraesCS5B02G305600 // TraesCS2B02G231700 // TraesCS3A02G094600 // TraesCS6A02G183800 // TraesCS7B02G262500 // TraesCS5A02G300400 // TraesCS2B02G428500 // TraesCS6D02G215600 // TraesCS3B02G229100 // TraesCS5D02G019000 // TraesCS5B02G539900 // TraesCS7B02G156500 // TraesCS5D02G123200 // …
GO:0003676	F	nucleic acid binding	71	363	16166	85761	0.39	0.7	// TraesCS2D02G244500 // TraesCS7B02G346000 // TraesCS1B02G468500 // TraesCS3D02G021800 // TraesCS6D02G084900 // TraesCS7D02G297500 // TraesCS4B02G054900 // TraesCS4D02G099800 // TraesCS2D02G284700 // TraesCS7D02G441400 // TraesCS7D02G233200 // TraesCS7D02G134100 // TraesCS7D02G450600 // TraesCS6D02G239100 // TraesCS3B02G425900 // TraesCS5B02G130400 // TraesCS2A02G159800 // TraesCS4B02G137800 // …
GO:0003677	F	DNA binding	51	363	10994	85761	0.26	0.7	// TraesCS2A02G159800 // TraesCS5D02G323100 // TraesCS6D02G084900 // TraesCS7D02G297500 // TraesCS4D02G099800 // TraesCS2D02G284700 // TraesCS7D02G233200 // TraesCS7D02G134100 // TraesCS5B02G130400 // TraesCS7D02G401800 // TraesCS3A02G289200 // TraesCS5B02G133800 // TraesCS3B02G000200 // TraesCS4B02G122100 // TraesCS2D02G393900 // TraesCS2D02G241300 // TraesCS6B02G023600 // TraesCS6B02G329200 // …
GO:0003824	F	catalytic activity	181	363	42216	85761	0.42	0.7	// TraesCS2D02G244500 // TraesCS5A02G181200 // TraesCS3A02G439900 // TraesCS7B02G278200 // TraesCS1B02G245400 // TraesCS3A02G219100 // TraesCS2D02G284700 // TraesCS6A02G271300 // TraesCS7B02G259100 // TraesCS1B02G161300 // TraesCS4A02G130300 // TraesCS2D02G245700 // TraesCS5B02G305600 // TraesCS2B02G231700 // TraesCS3A02G094600 // TraesCS4A02G399000 // TraesCS1A02G101000 // TraesCS6A02G183800 // …
GO:0004872	F	receptor activity	19	363	3964	85761	0.32	0.7	// TraesCS1A02G297800 // TraesCS6B02G145300 // TraesCS2A02G229300 // TraesCS6B02G314600 // TraesCS4D02G160200 // TraesCS5B02G363100 // TraesCS4A02G382900 // TraesCS6B02G240800 // TraesCS3D02G064900 // TraesCS7A02G049500 // TraesCS3D02G454200 // TraesCS5A02G552200 // TraesCS2D02G091000 // TraesCS5A02G253400 // TraesCS1D02G302000 // TraesCS7A02G502900 // TraesCS2A02G211900 // TraesCS2B02G026800 // …
GO:0004871	F	signal transducer activity	23	363	5132	85761	0.42	0.7	// TraesCS4D02G160200 // TraesCS5A02G253400 // TraesCS1A02G297800 // TraesCS2D02G284700 // TraesCS2D02G091000 // TraesCS7B02G262500 // TraesCS3D02G454200 // TraesCS5B02G363100 // TraesCS6B02G145300 // TraesCS2A02G229300 // TraesCS5A02G552200 // TraesCS4A02G382900 // TraesCS6B02G240800 // TraesCS2A02G211900 // TraesCS7A02G502900 // TraesCS6B02G314600 // TraesCS2D02G438900 // TraesCS3D02G064900 // …
GO:0019825	F	oxygen binding	5	363	1089	85761	0.49	0.71	// TraesCS6A02G271300 // TraesCS6A02G291800 // TraesCS3A02G228200 // TraesCS7B02G310900 // TraesCS1D02G111200
GO:0016787	F	hydrolase activity	63	363	14673	85761	0.47	0.71	// TraesCS7B02G420700 // TraesCS2D02G244500 // TraesCS7B02G346000 // TraesCS5A02G255900 // TraesCS5A02G181200 // TraesCS4D02G160200 // TraesCS7D02G297500 // TraesCS6D02G295900 // TraesCS3D02G438800 // TraesCS5A02G495000 // TraesCS2D02G508100 // TraesCS6D02G239100 // TraesCS4A02G130300 // TraesCS5B02G265500 // TraesCS7B02G265000 // TraesCS1A02G283100 // TraesCS1A02G101000 // TraesCS6A02G183800 // …
GO:0005198	F	structural molecule activity	12	363	3082	85761	0.66	0.85	// TraesCS5B02G226500 // TraesCS6D02G295700 // TraesCS1A02G101000 // TraesCS2D02G244500 // TraesCS6D02G231300 // TraesCS5A02G118500 // TraesCS2D02G379700 // TraesCS7A02G042700 // TraesCS1D02G302000 // TraesCS3B02G229100 // TraesCS4B02G137800 // TraesCS5D02G382700
GO:0016788	F	hydrolase activity, acting on ester bonds	18	363	4682	85761	0.69	0.85	// TraesCS1A02G283100 // TraesCS2D02G244500 // TraesCS6D02G350000 // TraesCS4A02G245500 // TraesCS3B02G000200 // TraesCS3A02G250600 // TraesCS3A02G270600 // TraesCS3A02G287500 // TraesCS2D02G284700 // TraesCS2D02G076300 // TraesCS3A02G320100 // TraesCS7A02G256900 // TraesCS1A02G338500 // TraesCS5B02G265500 // TraesCS1A02G138000 // TraesCS2D02G508100 // TraesCS5A02G495000 // TraesCS6D02G239100
GO:0003723	F	RNA binding	17	363	4508	85761	0.72	0.85	// TraesCS5B02G226500 // TraesCS2D02G244500 // TraesCS1D02G084700 // TraesCS3D02G021800 // TraesCS3A02G270600 // TraesCS2D02G241300 // TraesCS2D02G302400 // TraesCS7A02G276800 // TraesCS7D02G441400 // TraesCS4B02G054900 // TraesCS2D02G379700 // TraesCS6D02G239100 // TraesCS6A02G348000 // TraesCS3B02G425900 // TraesCS4B02G137800 // TraesCS5A02G495000 // TraesCS2A02G225400
GO:0030246	F	carbohydrate binding	11	363	2974	85761	0.72	0.85	// TraesCS6D02G070900 // TraesCS5B02G363100 // TraesCS6A02G206900 // TraesCS5B02G459400 // TraesCS2B02G341100 // TraesCS6D02G215600 // TraesCS5A02G552200 // TraesCS2A02G211900 // TraesCS2B02G026800 // TraesCS2B02G231700 // TraesCS5D02G019000
GO:0005488	F	binding	243	363	58931	85761	0.78	0.85	// TraesCS2D02G244500 // TraesCS5A02G181200 // TraesCS7B02G278200 // TraesCS1B02G245400 // TraesCS6D02G176700 // TraesCS3A02G219100 // TraesCS2D02G284700 // TraesCS6A02G271300 // TraesCS7D02G134100 // TraesCS4D02G170900 // TraesCS4A02G130300 // TraesCS2D02G245700 // TraesCS5D02G130200 // TraesCS2B02G231700 // TraesCS1A02G101000 // TraesCS6A02G183800 // TraesCS6A02G296400 // TraesCS3D02G021800 // …
GO:0003682	F	chromatin binding	5	363	1554	85761	0.79	0.85	// TraesCS4A02G322200 // TraesCS7D02G233200 // TraesCS7D02G416000 // TraesCS7D02G297500 // TraesCS5A02G118500
GO:0016301	F	kinase activity	27	363	8052	85761	0.92	0.95	// TraesCS2D02G245700 // TraesCS6B02G051000 // TraesCS1B02G245400 // TraesCS4D02G099800 // TraesCS2D02G091000 // TraesCS7A02G042700 // TraesCS2B02G231700 // TraesCS2A02G229300 // TraesCS6A02G183800 // TraesCS7B02G262500 // TraesCS5A02G255900 // TraesCS3D02G454200 // TraesCS5A02G552200 // TraesCS6D02G012700 // TraesCS6B02G145300 // TraesCS5B02G539900 // TraesCS5B02G363100 // TraesCS4A02G382900 // …
GO:0016772	F	transferase activity, transferring phosphorus-containing groups	29	363	8914	85761	0.95	0.95	// TraesCS2D02G245700 // TraesCS6B02G051000 // TraesCS1B02G245400 // TraesCS4D02G099800 // TraesCS2D02G091000 // TraesCS7A02G042700 // TraesCS2B02G231700 // TraesCS2A02G229300 // TraesCS6A02G183800 // TraesCS7B02G262500 // TraesCS5A02G255900 // TraesCS3D02G454200 // TraesCS5A02G552200 // TraesCS1B02G149800 // TraesCS6D02G012700 // TraesCS6B02G145300 // TraesCS5B02G539900 // TraesCS5B02G363100 // …
GO:0043231	C	intracellular membrane-bounded organelle	261	363	54543	85761	0.00051	0.0059	// TraesCS2D02G244500 // TraesCS2D02G295900 // TraesCS5A02G181200 // TraesCS3A02G439900 // TraesCS7B02G278200 // TraesCS1D02G269500 // TraesCS1B02G245400 // TraesCS6D02G176700 // TraesCS3A02G219100 // TraesCS2D02G284700 // TraesCS2B02G164100 // TraesCS1A02G374900 // TraesCS7D02G134100 // TraesCS7B02G259100 // TraesCS4D02G170900 // TraesCS1B02G161300 // TraesCS4A02G130300 // TraesCS2D02G245700 // …
GO:0043229	C	intracellular organelle	265	363	55574	85761	0.00054	0.0059	// TraesCS2D02G244500 // TraesCS2D02G295900 // TraesCS5A02G181200 // TraesCS3A02G439900 // TraesCS7B02G278200 // TraesCS1D02G269500 // TraesCS1B02G245400 // TraesCS6D02G176700 // TraesCS3A02G219100 // TraesCS2D02G284700 // TraesCS2B02G164100 // TraesCS1A02G374900 // TraesCS7D02G134100 // TraesCS7B02G259100 // TraesCS4D02G170900 // TraesCS1B02G161300 // TraesCS4A02G130300 // TraesCS2D02G245700 // …
GO:0043227	C	membrane-bounded organelle	263	363	54652	85761	0.00027	0.0059	// TraesCS2D02G244500 // TraesCS2D02G295900 // TraesCS5A02G181200 // TraesCS3A02G439900 // TraesCS7B02G278200 // TraesCS1D02G269500 // TraesCS1B02G245400 // TraesCS6D02G176700 // TraesCS3A02G219100 // TraesCS2D02G284700 // TraesCS2B02G164100 // TraesCS1A02G374900 // TraesCS7D02G134100 // TraesCS7B02G259100 // TraesCS4D02G170900 // TraesCS1B02G161300 // TraesCS4A02G130300 // TraesCS2D02G245700 // …
GO:0043226	C	organelle	267	363	55713	85761	0.00029	0.0059	// TraesCS2D02G244500 // TraesCS2D02G295900 // TraesCS5A02G181200 // TraesCS3A02G439900 // TraesCS7B02G278200 // TraesCS1D02G269500 // TraesCS1B02G245400 // TraesCS6D02G176700 // TraesCS3A02G219100 // TraesCS2D02G284700 // TraesCS2B02G164100 // TraesCS1A02G374900 // TraesCS7D02G134100 // TraesCS7B02G259100 // TraesCS4D02G170900 // TraesCS1B02G161300 // TraesCS4A02G130300 // TraesCS2D02G245700 // …
GO:0005777	C	peroxisome	13	363	1137	85761	0.0014	0.0076	// TraesCS7D02G465500 // TraesCS2D02G245700 // TraesCS2A02G422500 // TraesCS7B02G262500 // TraesCS5A02G300400 // TraesCS5A02G199700 // TraesCS2D02G302400 // TraesCS4B02G280300 // TraesCS5A02G476800 // TraesCS7A02G256900 // TraesCS1B02G161300 // TraesCS3D02G438800 // TraesCS5B02G265500
GO:0042579	C	microbody	13	363	1137	85761	0.0014	0.0076	// TraesCS7D02G465500 // TraesCS2D02G245700 // TraesCS2A02G422500 // TraesCS7B02G262500 // TraesCS5A02G300400 // TraesCS5A02G199700 // TraesCS2D02G302400 // TraesCS4B02G280300 // TraesCS5A02G476800 // TraesCS7A02G256900 // TraesCS1B02G161300 // TraesCS3D02G438800 // TraesCS5B02G265500
GO:0044424	C	intracellular part	281	363	60136	85761	0.0012	0.0076	// TraesCS2D02G244500 // TraesCS2D02G295900 // TraesCS5A02G181200 // TraesCS3A02G439900 // TraesCS7B02G278200 // TraesCS1D02G269500 // TraesCS1B02G245400 // TraesCS6D02G176700 // TraesCS3A02G219100 // TraesCS2D02G284700 // TraesCS2B02G164100 // TraesCS1A02G374900 // TraesCS7D02G134100 // TraesCS7B02G259100 // TraesCS4D02G170900 // TraesCS1B02G161300 // TraesCS4A02G130300 // TraesCS2D02G245700 // …
GO:0005622	C	intracellular	282	363	60496	85761	0.0014	0.0076	// TraesCS2D02G244500 // TraesCS2D02G295900 // TraesCS5A02G181200 // TraesCS3A02G439900 // TraesCS7B02G278200 // TraesCS1D02G269500 // TraesCS1B02G245400 // TraesCS6D02G176700 // TraesCS3A02G219100 // TraesCS2D02G284700 // TraesCS2B02G164100 // TraesCS1A02G374900 // TraesCS7D02G134100 // TraesCS7B02G259100 // TraesCS4D02G170900 // TraesCS1B02G161300 // TraesCS4A02G130300 // TraesCS2D02G245700 // …
GO:0044444	C	cytoplasmic part	200	363	40994	85761	0.0032	0.016	// TraesCS2D02G244500 // TraesCS2D02G295900 // TraesCS5A02G181200 // TraesCS3A02G439900 // TraesCS7B02G278200 // TraesCS1D02G269500 // TraesCS1B02G245400 // TraesCS6D02G176700 // TraesCS3A02G219100 // TraesCS2D02G284700 // TraesCS2B02G164100 // TraesCS1A02G374900 // TraesCS7D02G134100 // TraesCS7B02G259100 // TraesCS4D02G170900 // TraesCS1B02G161300 // TraesCS4A02G130300 // TraesCS2D02G245700 // …
GO:0044464	C	cell part	296	363	65148	85761	0.0066	0.025	// TraesCS2D02G244500 // TraesCS2D02G295900 // TraesCS5A02G181200 // TraesCS3A02G439900 // TraesCS7B02G278200 // TraesCS1D02G269500 // TraesCS5D02G419200 // TraesCS1B02G245400 // TraesCS6D02G176700 // TraesCS3A02G219100 // TraesCS2D02G284700 // TraesCS2B02G164100 // TraesCS1A02G374900 // TraesCS7D02G134100 // TraesCS7B02G259100 // TraesCS4D02G170900 // TraesCS1B02G161300 // TraesCS4A02G130300 // …
GO:0005623	C	cell	296	363	65175	85761	0.0068	0.025	// TraesCS2D02G244500 // TraesCS2D02G295900 // TraesCS5A02G181200 // TraesCS3A02G439900 // TraesCS7B02G278200 // TraesCS1D02G269500 // TraesCS5D02G419200 // TraesCS1B02G245400 // TraesCS6D02G176700 // TraesCS3A02G219100 // TraesCS2D02G284700 // TraesCS2B02G164100 // TraesCS1A02G374900 // TraesCS7D02G134100 // TraesCS7B02G259100 // TraesCS4D02G170900 // TraesCS1B02G161300 // TraesCS4A02G130300 // …
GO:0005737	C	cytoplasm	226	363	47682	85761	0.006	0.025	// TraesCS2D02G244500 // TraesCS2D02G295900 // TraesCS5A02G181200 // TraesCS3A02G439900 // TraesCS7B02G278200 // TraesCS1D02G269500 // TraesCS1B02G245400 // TraesCS6D02G176700 // TraesCS3A02G219100 // TraesCS2D02G284700 // TraesCS2B02G164100 // TraesCS1A02G374900 // TraesCS7D02G134100 // TraesCS7B02G259100 // TraesCS4D02G170900 // TraesCS1B02G161300 // TraesCS4A02G130300 // TraesCS2D02G245700 // …
GO:0009536	C	plastid	97	363	19432	85761	0.039	0.13	// TraesCS2D02G244500 // TraesCS2D02G245700 // TraesCS7B02G278200 // TraesCS1B02G245400 // TraesCS3A02G219100 // TraesCS2D02G284700 // TraesCS1A02G374900 // TraesCS1B02G161300 // TraesCS5B02G305600 // TraesCS4B02G059800 // TraesCS6A02G296400 // TraesCS5A02G308700 // TraesCS3A02G270600 // TraesCS4B02G054900 // TraesCS7A02G256900 // TraesCS5A02G168500 // TraesCS5B02G121200 // TraesCS3D02G032700 // …
GO:0009579	C	thylakoid	17	363	2728	85761	0.076	0.24	// TraesCS7B02G346000 // TraesCS5A02G045700 // TraesCS2B02G297800 // TraesCS7B02G278200 // TraesCS3B02G000200 // TraesCS5A02G300400 // TraesCS3A02G219100 // TraesCS4D02G042800 // TraesCS4A02G099800 // TraesCS3A02G375100 // TraesCS7D02G243900 // TraesCS7B02G178700 // TraesCS2D02G483800 // TraesCS5A02G002200 // TraesCS1A02G314900 // TraesCS7B02G258300 // TraesCS5A02G159800
GO:0005829	C	cytosol	52	363	10311	85761	0.1	0.3	// TraesCS5A02G181200 // TraesCS7B02G278200 // TraesCS2A02G422500 // TraesCS1B02G245400 // TraesCS3A02G310400 // TraesCS2D02G170000 // TraesCS1D02G141600 // TraesCS7D02G134100 // TraesCS5A02G476800 // TraesCS2D02G091000 // TraesCS1B02G161300 // TraesCS7B02G239800 // TraesCS2D02G245700 // TraesCS1A02G108300 // TraesCS5B02G305600 // TraesCS5A02G045700 // TraesCS2A02G211900 // TraesCS1A02G101000 // …
GO:0044446	C	intracellular organelle part	101	363	21339	85761	0.11	0.3	// TraesCS2D02G295900 // TraesCS2D02G245700 // TraesCS3A02G439900 // TraesCS7B02G278200 // TraesCS3A02G219100 // TraesCS2B02G164100 // TraesCS7B02G259100 // TraesCS1B02G161300 // TraesCS4A02G130300 // TraesCS4B02G059800 // TraesCS1A02G101000 // TraesCS6A02G183800 // TraesCS5A02G308700 // TraesCS5A02G300400 // TraesCS1D02G275600 // TraesCS6D02G215600 // TraesCS1D02G280400 // TraesCS7A02G256900 // …
GO:0016020	C	membrane	155	363	33934	85761	0.12	0.3	// TraesCS2D02G295900 // TraesCS5A02G181200 // TraesCS3A02G439900 // TraesCS7B02G278200 // TraesCS1D02G269500 // TraesCS5D02G419200 // TraesCS3A02G219100 // TraesCS2B02G164100 // TraesCS4D02G170900 // TraesCS1B02G161300 // TraesCS4A02G130300 // TraesCS2D02G245700 // TraesCS3A02G081100 // TraesCS5D02G130200 // TraesCS3A02G094600 // TraesCS1B02G224900 // TraesCS2A02G323700 // TraesCS5A02G308700 // …
GO:0044422	C	organelle part	101	363	21477	85761	0.12	0.3	// TraesCS2D02G295900 // TraesCS2D02G245700 // TraesCS3A02G439900 // TraesCS7B02G278200 // TraesCS3A02G219100 // TraesCS2B02G164100 // TraesCS7B02G259100 // TraesCS1B02G161300 // TraesCS4A02G130300 // TraesCS4B02G059800 // TraesCS1A02G101000 // TraesCS6A02G183800 // TraesCS5A02G308700 // TraesCS5A02G300400 // TraesCS1D02G275600 // TraesCS6D02G215600 // TraesCS1D02G280400 // TraesCS7A02G256900 // …
GO:0005773	C	vacuole	41	363	8086	85761	0.13	0.3	// TraesCS2D02G295900 // TraesCS3A02G439900 // TraesCS6B02G272000 // TraesCS4A02G130300 // TraesCS2D02G091000 // TraesCS7B02G262100 // TraesCS1B02G161300 // TraesCS3D02G438800 // TraesCS5B02G265500 // TraesCS1A02G101000 // TraesCS3A02G289200 // TraesCS5A02G300400 // TraesCS5A02G552200 // TraesCS3B02G116400 // TraesCS5A02G168500 // TraesCS2B02G179200 // TraesCS5A02G002200 // TraesCS1B02G157100 // …
GO:0005768	C	endosome	18	363	3228	85761	0.15	0.32	// TraesCS5A02G552200 // TraesCS7A02G049200 // TraesCS3A02G289200 // TraesCS2A02G229300 // TraesCS5B02G363100 // TraesCS1A02G089800 // TraesCS5A02G300400 // TraesCS3B02G563700 // TraesCS4D02G153700 // TraesCS4B02G152100 // TraesCS2D02G091000 // TraesCS3B02G025100 // TraesCS1D02G302000 // TraesCS4A02G130300 // TraesCS2A02G226200 // TraesCS2B02G026800 // TraesCS1B02G157100 // TraesCS3A02G439900
GO:0012505	C	endomembrane system	55	363	11525	85761	0.19	0.4	// TraesCS3A02G228200 // TraesCS5A02G255900 // TraesCS5A02G181200 // TraesCS6B02G277500 // TraesCS4D02G160200 // TraesCS6B02G272000 // TraesCS3B02G313800 // TraesCS6A02G271300 // TraesCS2D02G091000 // TraesCS2D02G213600 // TraesCS5B02G265500 // TraesCS4A02G130300 // TraesCS2D02G245700 // TraesCS4B02G339800 // TraesCS4B02G137800 // TraesCS3A02G439900 // TraesCS6A02G291800 // TraesCS1A02G101000 // …
GO:0031974	C	membrane-enclosed lumen	24	363	4946	85761	0.28	0.47	// TraesCS4B02G220200 // TraesCS7D02G297500 // TraesCS3D02G412700 // TraesCS7B02G259100 // TraesCS1B02G161300 // TraesCS5B02G265500 // TraesCS5B02G130400 // TraesCS5D02G403200 // TraesCS6A02G183800 // TraesCS2A02G475900 // TraesCS7A02G210100 // TraesCS1A02G216800 // TraesCS1D02G134200 // TraesCS5D02G411500 // TraesCS5A02G495000 // TraesCS2D02G379700 // TraesCS1B02G468500 // TraesCS3B02G457100 // …
GO:0043233	C	organelle lumen	24	363	4946	85761	0.28	0.47	// TraesCS4B02G220200 // TraesCS7D02G297500 // TraesCS3D02G412700 // TraesCS7B02G259100 // TraesCS1B02G161300 // TraesCS5B02G265500 // TraesCS5B02G130400 // TraesCS5D02G403200 // TraesCS6A02G183800 // TraesCS2A02G475900 // TraesCS7A02G210100 // TraesCS1A02G216800 // TraesCS1D02G134200 // TraesCS5D02G411500 // TraesCS5A02G495000 // TraesCS2D02G379700 // TraesCS1B02G468500 // TraesCS3B02G457100 // …
GO:0005654	C	nucleoplasm	9	363	1615	85761	0.25	0.47	// TraesCS5D02G403200 // TraesCS6A02G183800 // TraesCS5B02G130400 // TraesCS6A02G219000 // TraesCS3D02G064900 // TraesCS1A02G216800 // TraesCS1D02G134200 // TraesCS3A02G285800 // TraesCS5D02G411500
GO:0005634	C	nucleus	129	363	29056	85761	0.27	0.47	// TraesCS2D02G295900 // TraesCS5A02G181200 // TraesCS3D02G021800 // TraesCS2D02G284700 // TraesCS1A02G374900 // TraesCS7D02G134100 // TraesCS1B02G161300 // TraesCS2D02G245700 // TraesCS5B02G305600 // TraesCS6A02G183800 // TraesCS6A02G296400 // TraesCS7B02G262500 // TraesCS5A02G058600 // TraesCS2B02G428500 // TraesCS1D02G280400 // TraesCS3B02G229100 // TraesCS4D02G158600 // TraesCS3A02G514800 // …
GO:0070013	C	intracellular organelle lumen	24	363	4946	85761	0.28	0.47	// TraesCS4B02G220200 // TraesCS7D02G297500 // TraesCS3D02G412700 // TraesCS7B02G259100 // TraesCS1B02G161300 // TraesCS5B02G265500 // TraesCS5B02G130400 // TraesCS5D02G403200 // TraesCS6A02G183800 // TraesCS2A02G475900 // TraesCS7A02G210100 // TraesCS1A02G216800 // TraesCS1D02G134200 // TraesCS5D02G411500 // TraesCS5A02G495000 // TraesCS2D02G379700 // TraesCS1B02G468500 // TraesCS3B02G457100 // …
GO:0031981	C	nuclear lumen	19	363	4074	85761	0.37	0.57	// TraesCS5A02G495000 // TraesCS5D02G403200 // TraesCS6A02G183800 // TraesCS1A02G315900 // TraesCS3D02G064900 // TraesCS2A02G475900 // TraesCS4B02G220200 // TraesCS7D02G297500 // TraesCS1D02G043400 // TraesCS1A02G216800 // TraesCS2D02G379700 // TraesCS1B02G161300 // TraesCS6A02G219000 // TraesCS1B02G468500 // TraesCS3B02G457100 // TraesCS5B02G130400 // TraesCS1D02G134200 // TraesCS3A02G285800 // …
GO:0044428	C	nuclear part	23	363	5008	85761	0.37	0.57	// TraesCS4B02G220200 // TraesCS7D02G297500 // TraesCS1B02G161300 // TraesCS5B02G130400 // TraesCS5D02G403200 // TraesCS6A02G183800 // TraesCS2A02G475900 // TraesCS4B02G137800 // TraesCS1A02G216800 // TraesCS3B02G229100 // TraesCS1D02G134200 // TraesCS5D02G411500 // TraesCS5A02G495000 // TraesCS2D02G379700 // TraesCS1B02G468500 // TraesCS3B02G457100 // TraesCS1A02G315900 // TraesCS1D02G043400 // …
GO:0005886	C	plasma membrane	69	363	15639	85761	0.37	0.57	// TraesCS2D02G295900 // TraesCS5A02G181200 // TraesCS6B02G277500 // TraesCS7B02G278200 // TraesCS1D02G269500 // TraesCS3B02G563700 // TraesCS6D02G084900 // TraesCS4D02G160200 // TraesCS5A02G308600 // TraesCS5A02G476800 // TraesCS2D02G091000 // TraesCS4D02G170900 // TraesCS4A02G130300 // TraesCS1D02G433200 // TraesCS3A02G081100 // TraesCS4B02G339800 // TraesCS3A02G168900 // TraesCS7B02G265000 // …
GO:0005739	C	mitochondrion	62	363	14224	85761	0.42	0.61	// TraesCS1A02G136800 // TraesCS2D02G244500 // TraesCS7B02G346000 // TraesCS5A02G181200 // TraesCS4A02G334400 // TraesCS7B02G278200 // TraesCS1D02G269500 // TraesCS3A02G165100 // TraesCS3A02G310400 // TraesCS3A02G219100 // TraesCS2B02G164100 // TraesCS6D02G280100 // TraesCS3D02G412700 // TraesCS2D02G091000 // TraesCS4D02G170900 // TraesCS1B02G161300 // TraesCS3B02G425900 // TraesCS5A02G045700 // …
GO:0032991	C	macromolecular complex	55	363	12610	85761	0.43	0.61	// TraesCS3D02G021800 // TraesCS6D02G070900 // TraesCS7D02G297500 // TraesCS3A02G219100 // TraesCS4D02G099800 // TraesCS2B02G164100 // TraesCS1B02G468500 // TraesCS7A02G489700 // TraesCS6D02G231500 // TraesCS4B02G137800 // TraesCS3D02G450200 // TraesCS5B02G459400 // TraesCS5D02G403200 // TraesCS6A02G183800 // TraesCS3B02G000200 // TraesCS2A02G475900 // TraesCS2D02G241300 // TraesCS1D02G275600 // …
GO:0005794	C	Golgi apparatus	24	363	5538	85761	0.48	0.66	// TraesCS3A02G439900 // TraesCS4D02G160200 // TraesCS6B02G272000 // TraesCS2D02G091000 // TraesCS2D02G213600 // TraesCS4A02G130300 // TraesCS4B02G339800 // TraesCS2A02G229300 // TraesCS1A02G101000 // TraesCS6A02G183800 // TraesCS5A02G300400 // TraesCS6D02G215600 // TraesCS3B02G025100 // TraesCS5A02G002200 // TraesCS1B02G157100 // TraesCS1D02G302000 // TraesCS2D02G379700 // TraesCS4D02G153700 // …
GO:0031967	C	organelle envelope	19	363	4426	85761	0.51	0.68	// TraesCS4B02G286700 // TraesCS2B02G297800 // TraesCS7B02G278200 // TraesCS7D02G243900 // TraesCS5A02G308700 // TraesCS2D02G393900 // TraesCS7D02G465500 // TraesCS3A02G219100 // TraesCS4B02G137800 // TraesCS2B02G164100 // TraesCS5B02G157900 // TraesCS5A02G045700 // TraesCS5A02G168500 // TraesCS3B02G229100 // TraesCS5B02G265500 // TraesCS3D02G299900 // TraesCS4B02G280300 // TraesCS7B02G258300 // …
GO:0005783	C	endoplasmic reticulum	26	363	6204	85761	0.55	0.69	// TraesCS3A02G228200 // TraesCS2D02G245700 // TraesCS6B02G272000 // TraesCS6A02G271300 // TraesCS2D02G091000 // TraesCS4A02G130300 // TraesCS5B02G265500 // TraesCS6A02G291800 // TraesCS3A02G289200 // TraesCS1D02G111200 // TraesCS5A02G255900 // TraesCS2D02G508200 // TraesCS2B02G179200 // TraesCS1B02G157100 // TraesCS2D02G236800 // TraesCS2D02G076300 // TraesCS2D02G379700 // TraesCS4D02G153700 // …
GO:0031975	C	envelope	19	363	4509	85761	0.54	0.69	// TraesCS4B02G286700 // TraesCS2B02G297800 // TraesCS7B02G278200 // TraesCS7D02G243900 // TraesCS5A02G308700 // TraesCS2D02G393900 // TraesCS7D02G465500 // TraesCS3A02G219100 // TraesCS4B02G137800 // TraesCS2B02G164100 // TraesCS5B02G157900 // TraesCS5A02G045700 // TraesCS5A02G168500 // TraesCS3B02G229100 // TraesCS5B02G265500 // TraesCS3D02G299900 // TraesCS4B02G280300 // TraesCS7B02G258300 // …
GO:0043232	C	intracellular non-membrane-bounded organelle	25	363	7462	85761	0.91	1	// TraesCS4B02G220200 // TraesCS7D02G297500 // TraesCS7A02G489700 // TraesCS7A02G042700 // TraesCS1B02G161300 // TraesCS3B02G425900 // TraesCS5B02G130400 // TraesCS5D02G382700 // TraesCS1A02G101000 // TraesCS2D02G393900 // TraesCS3A02G270600 // TraesCS2D02G241300 // TraesCS2B02G428500 // TraesCS3A02G295200 // TraesCS5D02G197700 // TraesCS2D02G379700 // TraesCS1B02G468500 // TraesCS5B02G226500 // …
GO:0005840	C	ribosome	5	363	2133	85761	0.95	1	// TraesCS5B02G226500 // TraesCS2D02G379700 // TraesCS4A02G245500 // TraesCS7A02G489700 // TraesCS5D02G382700
GO:0005730	C	nucleolus	6	363	2234	85761	0.91	1	// TraesCS6A02G219000 // TraesCS7D02G297500 // TraesCS4B02G220200 // TraesCS2D02G379700 // TraesCS1B02G161300 // TraesCS5B02G130400
GO:0030529	C	intracellular ribonucleoprotein complex	8	363	3095	85761	0.95	1	// TraesCS5B02G226500 // TraesCS4A02G245500 // TraesCS6A02G219000 // TraesCS2D02G241300 // TraesCS7A02G489700 // TraesCS6A02G348000 // TraesCS2D02G379700 // TraesCS5D02G382700
GO:0043228	C	non-membrane-bounded organelle	26	363	7597	85761	0.89	1	// TraesCS4B02G220200 // TraesCS7D02G297500 // TraesCS7A02G489700 // TraesCS7A02G042700 // TraesCS1B02G161300 // TraesCS3B02G425900 // TraesCS5B02G130400 // TraesCS5D02G382700 // TraesCS1A02G101000 // TraesCS2D02G393900 // TraesCS3A02G270600 // TraesCS2D02G241300 // TraesCS2B02G428500 // TraesCS3A02G295200 // TraesCS5D02G197700 // TraesCS2D02G379700 // TraesCS1B02G468500 // TraesCS5B02G226500 // …
GO:0005856	C	cytoskeleton	6	363	1949	85761	0.83	1	// TraesCS1A02G101000 // TraesCS6A02G206900 // TraesCS2B02G428500 // TraesCS5A02G118500 // TraesCS7A02G042700 // TraesCS5B02G388700
GO:0005576	C	extracellular region	30	363	9049	85761	0.94	1	// TraesCS3D02G246700 // TraesCS5A02G045700 // TraesCS1A02G297800 // TraesCS7D02G441400 // TraesCS4A02G073600 // TraesCS2D02G091000 // TraesCS3D02G438800 // TraesCS5B02G265500 // TraesCS7B02G265000 // TraesCS5D02G382700 // TraesCS7B02G262500 // TraesCS5A02G255900 // TraesCS6A02G295300 // TraesCS6D02G231300 // TraesCS3B02G116400 // TraesCS5A02G168500 // TraesCS5B02G367400 // TraesCS5B02G011200 // …
GO:0030312	C	external encapsulating structure	14	363	6243	85761	1	1	// TraesCS5A02G552200 // TraesCS1A02G101000 // TraesCS7B02G310900 // TraesCS5B02G363100 // TraesCS5A02G255900 // TraesCS6D02G231300 // TraesCS2A02G475900 // TraesCS3A02G320100 // TraesCS2D02G091000 // TraesCS3B02G116400 // TraesCS1D02G302000 // TraesCS5B02G367400 // TraesCS7B02G265000 // TraesCS2B02G026800
GO:0005618	C	cell wall	14	363	6231	85761	1	1	// TraesCS5A02G552200 // TraesCS1A02G101000 // TraesCS7B02G310900 // TraesCS5B02G363100 // TraesCS5A02G255900 // TraesCS6D02G231300 // TraesCS2A02G475900 // TraesCS3A02G320100 // TraesCS2D02G091000 // TraesCS3B02G116400 // TraesCS1D02G302000 // TraesCS5B02G367400 // TraesCS7B02G265000 // TraesCS2B02G026800

## Sheet: BP_vs_WK_y_downmethylated
GO_acc	term_type	Term	queryitem	querytotal	bgitem	bgtotal	pvalue	FDR	entries
GO:0044260	P	cellular macromolecule metabolic process	108	210	36166	85761	0.0043	0.19	// TraesCS4A02G048100 // TraesCS2D02G132600 // TraesCS3D02G352700 // TraesCS2B02G008400 // TraesCS6B02G297700 // TraesCS3D02G058800 // TraesCS5D02G048400 // TraesCS4A02G150500 // TraesCS2A02G239000 // TraesCS3D02G032700 // TraesCS6B02G002100 // TraesCS5B02G310800 // TraesCS5B02G539900 // TraesCS1D02G209300 // TraesCS1B02G286600 // TraesCS4A02G099800 // TraesCS7A02G495100 // TraesCS2D02G302400 // …
GO:0044237	P	cellular metabolic process	138	210	49214	85761	0.0084	0.19	// TraesCS4A02G048100 // TraesCS2D02G023100 // TraesCS2D02G132600 // TraesCS3D02G352700 // TraesCS2B02G008400 // TraesCS6B02G297700 // TraesCS6D02G046800 // TraesCS3D02G058800 // TraesCS3A02G198400 // TraesCS5D02G048400 // TraesCS5A02G308700 // TraesCS2A02G239000 // TraesCS3D02G032700 // TraesCS6B02G002100 // TraesCS5B02G310800 // TraesCS5B02G539900 // TraesCS4B02G014000 // TraesCS7D02G084700 // …
GO:0043170	P	macromolecule metabolic process	114	210	38931	85761	0.006	0.19	// TraesCS4A02G048100 // TraesCS2D02G132600 // TraesCS3D02G352700 // TraesCS2B02G008400 // TraesCS6B02G297700 // TraesCS3D02G058800 // TraesCS5D02G048400 // TraesCS4A02G150500 // TraesCS2A02G239000 // TraesCS3D02G032700 // TraesCS6B02G002100 // TraesCS5B02G310800 // TraesCS5B02G539900 // TraesCS1D02G209300 // TraesCS1B02G286600 // TraesCS2A02G063300 // TraesCS4A02G099800 // TraesCS7A02G495100 // …
GO:0044238	P	primary metabolic process	133	210	47561	85761	0.013	0.21	// TraesCS4A02G048100 // TraesCS2D02G023100 // TraesCS2D02G132600 // TraesCS3D02G352700 // TraesCS2B02G008400 // TraesCS6B02G297700 // TraesCS6D02G046800 // TraesCS3D02G058800 // TraesCS5D02G048400 // TraesCS5A02G308700 // TraesCS4B02G382300 // TraesCS2A02G239000 // TraesCS3D02G032700 // TraesCS6B02G002100 // TraesCS6D02G179300 // TraesCS5B02G310800 // TraesCS5B02G539900 // TraesCS4B02G014000 // …
GO:0006139	P	nucleobase-containing compound metabolic process	70	210	22725	85761	0.017	0.23	// TraesCS4A02G048100 // TraesCS3B02G061700 // TraesCS2D02G474100 // TraesCS5A02G480400 // TraesCS6D02G013100 // TraesCS3D02G350200 // TraesCS7D02G416000 // TraesCS3A02G012500 // TraesCS3D02G352700 // TraesCS2B02G008400 // TraesCS2A02G140900 // TraesCS5A02G543300 // TraesCS5D02G253700 // TraesCS5B02G265500 // TraesCS2A02G105300 // TraesCS5B02G130400 // TraesCS6B02G297700 // TraesCS3B02G404300 // …
GO:0008152	P	metabolic process	155	210	57664	85761	0.024	0.27	// TraesCS4A02G048100 // TraesCS2D02G023100 // TraesCS2D02G132600 // TraesCS3D02G352700 // TraesCS2B02G008400 // TraesCS6B02G297700 // TraesCS6D02G046800 // TraesCS3D02G058800 // TraesCS3A02G198400 // TraesCS5D02G048400 // TraesCS5A02G308700 // TraesCS4B02G382300 // TraesCS6A02G202900 // TraesCS2A02G239000 // TraesCS3D02G032700 // TraesCS6B02G002100 // TraesCS6D02G179300 // TraesCS5B02G310800 // …
GO:0010467	P	gene expression	61	210	19933	85761	0.031	0.29	// TraesCS3B02G061700 // TraesCS2D02G474100 // TraesCS5A02G480400 // TraesCS6D02G013100 // TraesCS3D02G350200 // TraesCS7D02G416000 // TraesCS3D02G352700 // TraesCS7D02G106400 // TraesCS2B02G008400 // TraesCS2A02G140900 // TraesCS5A02G543300 // TraesCS5B02G106500 // TraesCS5B02G265500 // TraesCS2A02G105300 // TraesCS5B02G130400 // TraesCS6B02G297700 // TraesCS3B02G404300 // TraesCS7A02G054900 // …
GO:0009058	P	biosynthetic process	92	210	32675	85761	0.052	0.44	// TraesCS2D02G023100 // TraesCS2D02G132600 // TraesCS3D02G352700 // TraesCS2B02G008400 // TraesCS6B02G297700 // TraesCS3D02G496900 // TraesCS5A02G308700 // TraesCS4B02G382300 // TraesCS2A02G239000 // TraesCS3D02G032700 // TraesCS6B02G002100 // TraesCS5B02G310800 // TraesCS7D02G084700 // TraesCS3B02G230100 // TraesCS2A02G063300 // TraesCS2B02G450200 // TraesCS4D02G054900 // TraesCS4A02G099800 // …
GO:0019222	P	regulation of metabolic process	54	210	18524	85761	0.088	0.49	// TraesCS5B02G106500 // TraesCS2D02G474100 // TraesCS5A02G480400 // TraesCS6D02G013100 // TraesCS3D02G350200 // TraesCS7D02G416000 // TraesCS3D02G352700 // TraesCS2B02G008400 // TraesCS3D02G231600 // TraesCS5B02G265500 // TraesCS5B02G130400 // TraesCS6B02G297700 // TraesCS3B02G404300 // TraesCS7A02G054900 // TraesCS7D02G106400 // TraesCS2A02G449500 // TraesCS7D02G033300 // TraesCS3A02G198400 // …
GO:0006807	P	nitrogen compound metabolic process	82	210	29364	85761	0.083	0.49	// TraesCS4A02G048100 // TraesCS3B02G061700 // TraesCS2D02G474100 // TraesCS5A02G480400 // TraesCS6D02G013100 // TraesCS3D02G350200 // TraesCS2D02G132600 // TraesCS2D02G395600 // TraesCS7D02G416000 // TraesCS3A02G012500 // TraesCS3D02G352700 // TraesCS7D02G106400 // TraesCS2B02G008400 // TraesCS2A02G140900 // TraesCS5A02G543300 // TraesCS5D02G253700 // TraesCS5B02G265500 // TraesCS2A02G105300 // …
GO:0034645	P	cellular macromolecule biosynthetic process	57	210	20349	85761	0.14	0.49	// TraesCS2D02G474100 // TraesCS6D02G013100 // TraesCS3D02G350200 // TraesCS2D02G132600 // TraesCS7D02G416000 // TraesCS3D02G352700 // TraesCS2B02G008400 // TraesCS2A02G239000 // TraesCS5A02G543300 // TraesCS5D02G253700 // TraesCS5B02G265500 // TraesCS5B02G130400 // TraesCS6B02G297700 // TraesCS3B02G404300 // TraesCS3B02G025100 // TraesCS7A02G054900 // TraesCS2A02G449500 // TraesCS3D02G496900 // …
GO:0015979	P	photosynthesis	8	210	1877	85761	0.093	0.49	// TraesCS3A02G198400 // TraesCS5A02G480400 // TraesCS3B02G061700 // TraesCS5A02G109600 // TraesCS5A02G308600 // TraesCS5B02G265500 // TraesCS3D02G032700 // TraesCS4A02G099800
GO:0009908	P	flower development	21	210	6564	85761	0.13	0.49	// TraesCS7A02G054900 // TraesCS2A02G165200 // TraesCS2A02G056000 // TraesCS7D02G106400 // TraesCS2D02G023100 // TraesCS2D02G474100 // TraesCS7A02G519100 // TraesCS1D02G298400 // TraesCS7A02G495100 // TraesCS5B02G265500 // TraesCS3D02G352700 // TraesCS3A02G285800 // TraesCS5A02G238000 // TraesCS5D02G411500 // TraesCS4B02G014000 // TraesCS5D02G253700 // TraesCS5B02G367400 // TraesCS7D02G465500 // …
GO:0010468	P	regulation of gene expression	40	210	13706	85761	0.13	0.49	// TraesCS5B02G106500 // TraesCS2D02G474100 // TraesCS6D02G013100 // TraesCS3D02G350200 // TraesCS7D02G416000 // TraesCS3D02G352700 // TraesCS2B02G008400 // TraesCS2A02G239000 // TraesCS3D02G231600 // TraesCS5B02G265500 // TraesCS5B02G130400 // TraesCS6B02G297700 // TraesCS3B02G404300 // TraesCS7A02G054900 // TraesCS2A02G449500 // TraesCS5D02G048400 // TraesCS2A02G159800 // TraesCS6B02G023600 // …
GO:0060255	P	regulation of macromolecule metabolic process	46	210	15862	85761	0.12	0.49	// TraesCS5B02G106500 // TraesCS2D02G474100 // TraesCS6D02G013100 // TraesCS3D02G350200 // TraesCS7D02G416000 // TraesCS3D02G352700 // TraesCS2B02G008400 // TraesCS3D02G231600 // TraesCS5B02G265500 // TraesCS5B02G130400 // TraesCS6B02G297700 // TraesCS3B02G404300 // TraesCS7A02G054900 // TraesCS7D02G106400 // TraesCS2A02G449500 // TraesCS5D02G048400 // TraesCS2A02G159800 // TraesCS6B02G023600 // …
GO:0009059	P	macromolecule biosynthetic process	59	210	20720	85761	0.11	0.49	// TraesCS2D02G474100 // TraesCS6D02G013100 // TraesCS3D02G350200 // TraesCS2D02G132600 // TraesCS7D02G416000 // TraesCS3D02G352700 // TraesCS2B02G008400 // TraesCS2A02G239000 // TraesCS5A02G543300 // TraesCS5D02G253700 // TraesCS5B02G265500 // TraesCS5B02G130400 // TraesCS6B02G297700 // TraesCS3B02G404300 // TraesCS4A02G283700 // TraesCS7A02G054900 // TraesCS2A02G449500 // TraesCS3D02G496900 // …
GO:0044249	P	cellular biosynthetic process	84	210	30853	85761	0.13	0.49	// TraesCS4A02G456400 // TraesCS2D02G023100 // TraesCS5A02G480400 // TraesCS6D02G013100 // TraesCS1A02G035000 // TraesCS3D02G350200 // TraesCS2D02G132600 // TraesCS2D02G395600 // TraesCS7D02G416000 // TraesCS3A02G012500 // TraesCS3D02G352700 // TraesCS3A02G351400 // TraesCS2B02G008400 // TraesCS5A02G543300 // TraesCS2B02G317300 // TraesCS2B02G246500 // TraesCS5D02G253700 // TraesCS5B02G265500 // …
GO:0007275	P	multicellular organism development	58	210	20549	85761	0.12	0.49	// TraesCS5B02G106500 // TraesCS2D02G023100 // TraesCS2B02G496700 // TraesCS3D02G350200 // TraesCS2D02G132600 // TraesCS3D02G352700 // TraesCS2B02G008400 // TraesCS2D02G474100 // TraesCS2B02G246500 // TraesCS5D02G253700 // TraesCS5B02G265500 // TraesCS7A02G398300 // TraesCS5B02G459400 // TraesCS3B02G404300 // TraesCS3D02G273400 // TraesCS7A02G054900 // TraesCS3D02G058800 // TraesCS2A02G449500 // …
GO:0009987	P	cellular process	154	210	58786	85761	0.077	0.49	// TraesCS4A02G048100 // TraesCS2D02G023100 // TraesCS1A02G432100 // TraesCS6A02G330900 // TraesCS2D02G132600 // TraesCS3D02G352700 // TraesCS2B02G008400 // TraesCS6B02G297700 // TraesCS6D02G046800 // TraesCS3D02G058800 // TraesCS2A02G323700 // TraesCS3A02G198400 // TraesCS5D02G048400 // TraesCS5A02G308700 // TraesCS2A02G239000 // TraesCS3D02G032700 // TraesCS6B02G002100 // TraesCS5B02G310800 // …
GO:0003006	P	developmental process involved in reproduction	39	210	13497	85761	0.15	0.51	// TraesCS5B02G106500 // TraesCS2D02G023100 // TraesCS2D02G132600 // TraesCS3D02G352700 // TraesCS2B02G008400 // TraesCS2D02G474100 // TraesCS2B02G246500 // TraesCS5D02G253700 // TraesCS5B02G265500 // TraesCS3B02G404300 // TraesCS7A02G054900 // TraesCS3D02G058800 // TraesCS3A02G198400 // TraesCS4A02G150500 // TraesCS6B02G081300 // TraesCS5D02G473000 // TraesCS4B02G014000 // TraesCS5B02G367400 // …
GO:0048608	P	reproductive structure development	33	210	11435	85761	0.18	0.57	// TraesCS5B02G106500 // TraesCS2D02G023100 // TraesCS3D02G352700 // TraesCS2B02G008400 // TraesCS2B02G246500 // TraesCS5D02G253700 // TraesCS5B02G265500 // TraesCS3B02G404300 // TraesCS7A02G054900 // TraesCS3D02G058800 // TraesCS3A02G198400 // TraesCS4A02G150500 // TraesCS5D02G473000 // TraesCS4B02G014000 // TraesCS5B02G367400 // TraesCS3D02G032700 // TraesCS5D02G411500 // TraesCS7D02G465500 // …
GO:0032502	P	developmental process	62	210	23141	85761	0.22	0.59	// TraesCS5B02G106500 // TraesCS2D02G023100 // TraesCS2B02G496700 // TraesCS3D02G350200 // TraesCS2D02G132600 // TraesCS3D02G352700 // TraesCS2B02G008400 // TraesCS2D02G474100 // TraesCS2B02G246500 // TraesCS5D02G253700 // TraesCS5B02G265500 // TraesCS7A02G398300 // TraesCS6B02G297700 // TraesCS3B02G404300 // TraesCS3D02G273400 // TraesCS7A02G054900 // TraesCS3D02G058800 // TraesCS2A02G449500 // …
GO:0009791	P	post-embryonic development	40	210	14295	85761	0.2	0.59	// TraesCS5B02G106500 // TraesCS2D02G023100 // TraesCS6D02G070900 // TraesCS2D02G132600 // TraesCS3D02G352700 // TraesCS2B02G008400 // TraesCS2B02G246500 // TraesCS5D02G253700 // TraesCS5B02G265500 // TraesCS5B02G459400 // TraesCS3B02G404300 // TraesCS3D02G273400 // TraesCS7A02G054900 // TraesCS3D02G058800 // TraesCS3A02G198400 // TraesCS4A02G150500 // TraesCS6D02G046800 // TraesCS4A02G226300 // …
GO:0022414	P	reproductive process	42	210	15247	85761	0.22	0.59	// TraesCS5B02G106500 // TraesCS2D02G023100 // TraesCS2D02G132600 // TraesCS3D02G352700 // TraesCS2B02G008400 // TraesCS2D02G474100 // TraesCS2B02G246500 // TraesCS5D02G253700 // TraesCS5B02G265500 // TraesCS3B02G404300 // TraesCS7A02G054900 // TraesCS3D02G058800 // TraesCS3A02G198400 // TraesCS4A02G150500 // TraesCS6B02G081300 // TraesCS2D02G297100 // TraesCS5D02G473000 // TraesCS4B02G014000 // …
GO:0000003	P	reproduction	42	210	15261	85761	0.23	0.59	// TraesCS5B02G106500 // TraesCS2D02G023100 // TraesCS2D02G132600 // TraesCS3D02G352700 // TraesCS2B02G008400 // TraesCS2D02G474100 // TraesCS2B02G246500 // TraesCS5D02G253700 // TraesCS5B02G265500 // TraesCS3B02G404300 // TraesCS7A02G054900 // TraesCS3D02G058800 // TraesCS3A02G198400 // TraesCS4A02G150500 // TraesCS6B02G081300 // TraesCS2D02G297100 // TraesCS5D02G473000 // TraesCS4B02G014000 // …
GO:0043412	P	macromolecule modification	49	210	18019	85761	0.23	0.59	// TraesCS5A02G480400 // TraesCS6D02G070900 // TraesCS2D02G132600 // TraesCS2D02G297100 // TraesCS2B02G008400 // TraesCS3D02G231600 // TraesCS2B02G246500 // TraesCS5B02G265500 // TraesCS2A02G105300 // TraesCS5A02G294600 // TraesCS2B02G231700 // TraesCS3B02G404300 // TraesCS3D02G064200 // TraesCS7D02G033300 // TraesCS5B02G389600 // TraesCS4A02G150500 // TraesCS3B02G569900 // TraesCS5B02G459400 // …
GO:0019725	P	cellular homeostasis	7	210	2087	85761	0.25	0.61	// TraesCS3B02G061700 // TraesCS6A02G325500 // TraesCS3A02G288300 // TraesCS5A02G543300 // TraesCS5B02G265500 // TraesCS5D02G266800 // TraesCS3D02G032700
GO:0048856	P	anatomical structure development	61	210	22911	85761	0.24	0.61	// TraesCS5B02G106500 // TraesCS2D02G023100 // TraesCS2B02G496700 // TraesCS3D02G350200 // TraesCS2D02G132600 // TraesCS3D02G352700 // TraesCS2B02G008400 // TraesCS2D02G474100 // TraesCS2B02G246500 // TraesCS5D02G253700 // TraesCS5B02G265500 // TraesCS7A02G398300 // TraesCS5B02G459400 // TraesCS3B02G404300 // TraesCS3D02G273400 // TraesCS7A02G054900 // TraesCS3D02G058800 // TraesCS2A02G449500 // …
GO:0042592	P	homeostatic process	20	210	7067	85761	0.28	0.63	// TraesCS7A02G519100 // TraesCS6B02G145300 // TraesCS1B02G468500 // TraesCS5D02G473000 // TraesCS3A02G288300 // TraesCS4D02G020600 // TraesCS4B02G382300 // TraesCS3B02G061700 // TraesCS6A02G325500 // TraesCS7D02G520500 // TraesCS5D02G048400 // TraesCS3A02G320100 // TraesCS5A02G238000 // TraesCS5A02G543300 // TraesCS4A02G038400 // TraesCS5B02G265500 // TraesCS5D02G266800 // TraesCS3D02G032700 // …
GO:0065007	P	biological regulation	91	210	35465	85761	0.3	0.63	// TraesCS4A02G048100 // TraesCS3D02G352700 // TraesCS2B02G008400 // TraesCS6B02G297700 // TraesCS2A02G323700 // TraesCS3A02G198400 // TraesCS4B02G382300 // TraesCS2A02G239000 // TraesCS3D02G032700 // TraesCS6B02G002100 // TraesCS5B02G310800 // TraesCS3D02G494100 // TraesCS3B02G230100 // TraesCS2A02G063300 // TraesCS2B02G450200 // TraesCS4A02G099800 // TraesCS7A02G495100 // TraesCS7A02G398300 // …
GO:0032501	P	multicellular organismal process	64	210	24629	85761	0.31	0.63	// TraesCS5B02G106500 // TraesCS2D02G023100 // TraesCS2B02G496700 // TraesCS3D02G350200 // TraesCS2D02G132600 // TraesCS3A02G012500 // TraesCS3D02G352700 // TraesCS2B02G008400 // TraesCS2D02G474100 // TraesCS2B02G246500 // TraesCS5D02G253700 // TraesCS5B02G265500 // TraesCS7A02G398300 // TraesCS5B02G459400 // TraesCS3B02G404300 // TraesCS3D02G273400 // TraesCS7A02G054900 // TraesCS3D02G058800 // …
GO:0050794	P	regulation of cellular process	72	210	27690	85761	0.29	0.63	// TraesCS4A02G048100 // TraesCS2D02G474100 // TraesCS5A02G480400 // TraesCS6D02G013100 // TraesCS2B02G496700 // TraesCS3D02G350200 // TraesCS7D02G416000 // TraesCS3D02G352700 // TraesCS3A02G351400 // TraesCS2B02G008400 // TraesCS2A02G140900 // TraesCS3D02G231600 // TraesCS5B02G265500 // TraesCS5B02G130400 // TraesCS6B02G297700 // TraesCS3B02G404300 // TraesCS7A02G054900 // TraesCS7D02G106400 // …
GO:0006091	P	generation of precursor metabolites and energy	10	210	3330	85761	0.3	0.63	// TraesCS7D02G465500 // TraesCS4A02G099800 // TraesCS5A02G480400 // TraesCS3B02G373400 // TraesCS3B02G061700 // TraesCS6A02G325500 // TraesCS5A02G308600 // TraesCS5D02G253700 // TraesCS5B02G265500 // TraesCS3D02G032700
GO:0050789	P	regulation of biological process	79	210	30871	85761	0.34	0.66	// TraesCS4A02G048100 // TraesCS5B02G106500 // TraesCS2D02G474100 // TraesCS5A02G480400 // TraesCS6D02G013100 // TraesCS2B02G496700 // TraesCS3D02G350200 // TraesCS7D02G416000 // TraesCS3A02G012500 // TraesCS3D02G352700 // TraesCS3A02G351400 // TraesCS2B02G008400 // TraesCS2A02G140900 // TraesCS3D02G231600 // TraesCS5D02G253700 // TraesCS5B02G265500 // TraesCS5B02G130400 // TraesCS6B02G297700 // …
GO:0006629	P	lipid metabolic process	22	210	8205	85761	0.36	0.69	// TraesCS4A02G456400 // TraesCS2D02G023100 // TraesCS4D02G160200 // TraesCS2D02G132600 // TraesCS7A02G502900 // TraesCS5B02G265500 // TraesCS5D02G253700 // TraesCS2B02G246500 // TraesCS5D02G266800 // TraesCS3B02G404300 // TraesCS4B02G382300 // TraesCS1A02G137200 // TraesCS4B02G014000 // TraesCS5B02G367400 // TraesCS6D02G179300 // TraesCS1B02G468500 // TraesCS3D02G197500 // TraesCS2B02G450200 // …
GO:0006464	P	cellular protein modification process	42	210	16206	85761	0.37	0.69	// TraesCS7D02G033300 // TraesCS6D02G070900 // TraesCS2D02G132600 // TraesCS2D02G297100 // TraesCS2B02G008400 // TraesCS2B02G246500 // TraesCS5B02G265500 // TraesCS5A02G294600 // TraesCS2B02G231700 // TraesCS3B02G404300 // TraesCS3D02G064200 // TraesCS3D02G063100 // TraesCS4A02G226300 // TraesCS5B02G459400 // TraesCS6D02G046800 // TraesCS3B02G569900 // TraesCS1D02G022900 // TraesCS3B02G025100 // …
GO:0006259	P	DNA metabolic process	10	210	3573	85761	0.38	0.69	// TraesCS4A02G048100 // TraesCS1D02G298400 // TraesCS1A02G035000 // TraesCS3A02G378100 // TraesCS5D02G048400 // TraesCS3D02G231600 // TraesCS2D02G154600 // TraesCS1B02G468500 // TraesCS5A02G460600 // TraesCS2A02G249700
GO:0009628	P	response to abiotic stimulus	54	210	21261	85761	0.4	0.71	// TraesCS4B02G261900 // TraesCS2D02G474100 // TraesCS5A02G480400 // TraesCS6D02G013100 // TraesCS4A02G092800 // TraesCS3D02G350200 // TraesCS2D02G132600 // TraesCS7A02G068800 // TraesCS3A02G351400 // TraesCS2B02G008400 // TraesCS7A02G334300 // TraesCS5A02G543300 // TraesCS5B02G265500 // TraesCS2B02G496700 // TraesCS7D02G520500 // TraesCS3A02G123900 // TraesCS3B02G404300 // TraesCS7A02G054900 // …
GO:0044267	P	cellular protein metabolic process	52	210	21181	85761	0.52	0.88	// TraesCS7D02G033300 // TraesCS6D02G070900 // TraesCS2D02G132600 // TraesCS2D02G297100 // TraesCS2B02G008400 // TraesCS5A02G543300 // TraesCS2B02G246500 // TraesCS5B02G265500 // TraesCS5A02G294600 // TraesCS2B02G231700 // TraesCS3B02G404300 // TraesCS3D02G064200 // TraesCS3D02G063100 // TraesCS3B02G000200 // TraesCS3B02G569900 // TraesCS5D02G382700 // TraesCS6D02G046800 // TraesCS3D02G496900 // …
GO:0005975	P	carbohydrate metabolic process	20	210	8137	85761	0.53	0.88	// TraesCS4A02G456400 // TraesCS1D02G123100 // TraesCS2D02G023100 // TraesCS4D02G160200 // TraesCS3B02G025100 // TraesCS2D02G132600 // TraesCS7D02G465500 // TraesCS6A02G325500 // TraesCS4A02G283700 // TraesCS5D02G048400 // TraesCS7A02G042700 // TraesCS1A02G137200 // TraesCS2D02G502100 // TraesCS5D02G253700 // TraesCS5B02G265500 // TraesCS3D02G273400 // TraesCS1D02G022900 // TraesCS3A02G123900 // …
GO:0009991	P	response to extracellular stimulus	8	210	3585	85761	0.65	0.9	// TraesCS2B02G493600 // TraesCS4B02G014000 // TraesCS6A02G325500 // TraesCS3A02G320100 // TraesCS5D02G473000 // TraesCS5B02G265500 // TraesCS5B02G367400 // TraesCS5D02G266800
GO:0009790	P	embryo development	10	210	4280	85761	0.61	0.9	// TraesCS7A02G054900 // TraesCS3D02G058800 // TraesCS5B02G106500 // TraesCS3A02G198400 // TraesCS5D02G048500 // TraesCS1B02G462000 // TraesCS3D02G352700 // TraesCS2B02G049800 // TraesCS3D02G032700 // TraesCS3B02G404300
GO:0007165	P	signal transduction	30	210	13882	85761	0.8	0.9	// TraesCS6D02G013100 // TraesCS2B02G496700 // TraesCS3D02G350200 // TraesCS3A02G351400 // TraesCS7D02G441400 // TraesCS5B02G265500 // TraesCS5D02G266800 // TraesCS3B02G404300 // TraesCS2A02G323700 // TraesCS6A02G197400 // TraesCS1D02G331200 // TraesCS5A02G120600 // TraesCS4A02G226300 // TraesCS7D02G538700 // TraesCS3B02G025100 // TraesCS4B02G014000 // TraesCS6B02G145300 // TraesCS6A02G325500 // …
GO:0008219	P	cell death	9	210	4690	85761	0.82	0.9	// TraesCS2A02G056000 // TraesCS4A02G099800 // TraesCS3B02G000200 // TraesCS2B02G496700 // TraesCS7D02G106400 // TraesCS6D02G013100 // TraesCS6A02G325500 // TraesCS7D02G538700 // TraesCS5B02G265500
GO:0009653	P	anatomical structure morphogenesis	22	210	10401	85761	0.8	0.9	// TraesCS2D02G023100 // TraesCS2B02G496700 // TraesCS2D02G132600 // TraesCS3D02G352700 // TraesCS1A02G150200 // TraesCS5B02G265500 // TraesCS5B02G459400 // TraesCS3B02G404300 // TraesCS3A02G198400 // TraesCS6B02G081300 // TraesCS6D02G046800 // TraesCS6D02G070900 // TraesCS3B02G025100 // TraesCS4B02G014000 // TraesCS5B02G367400 // TraesCS6B02G002100 // TraesCS6B02G145300 // TraesCS3B02G230100 // …
GO:0007049	P	cell cycle	10	210	4292	85761	0.61	0.9	// TraesCS1D02G298400 // TraesCS7A02G495100 // TraesCS2D02G154600 // TraesCS7A02G398300 // TraesCS7D02G084700 // TraesCS5D02G048400 // TraesCS3B02G230100 // TraesCS4B02G014000 // TraesCS5A02G460600 // TraesCS6B02G002100
GO:0009719	P	response to endogenous stimulus	36	210	15578	85761	0.68	0.9	// TraesCS2D02G023100 // TraesCS6D02G070900 // TraesCS3D02G350200 // TraesCS3A02G351400 // TraesCS2B02G008400 // TraesCS7A02G334300 // TraesCS5B02G265500 // TraesCS6B02G081300 // TraesCS5D02G266800 // TraesCS5B02G459400 // TraesCS3B02G404300 // TraesCS5A02G308700 // TraesCS1D02G331200 // TraesCS6D02G046800 // TraesCS5D02G048400 // TraesCS4A02G226300 // TraesCS4A02G351200 // TraesCS4B02G014000 // …
GO:0048869	P	cellular developmental process	21	210	9509	85761	0.72	0.9	// TraesCS7A02G054900 // TraesCS2A02G056000 // TraesCS6B02G145300 // TraesCS6B02G081300 // TraesCS3A02G198400 // TraesCS7A02G519100 // TraesCS3B02G025100 // TraesCS2D02G132600 // TraesCS7A02G495100 // TraesCS7D02G416000 // TraesCS3D02G352700 // TraesCS7D02G084700 // TraesCS3D02G496900 // TraesCS4A02G226300 // TraesCS5A02G238000 // TraesCS3B02G230100 // TraesCS2A02G487500 // TraesCS5B02G265500 // …
GO:0065008	P	regulation of biological quality	26	210	11825	85761	0.75	0.9	// TraesCS7D02G465500 // TraesCS6B02G081300 // TraesCS4D02G160200 // TraesCS5A02G543300 // TraesCS5B02G265500 // TraesCS5D02G266800 // TraesCS3B02G404300 // TraesCS4B02G382300 // TraesCS5D02G048400 // TraesCS5D02G473000 // TraesCS4B02G014000 // TraesCS3D02G032700 // TraesCS6B02G002100 // TraesCS6B02G145300 // TraesCS4D02G020600 // TraesCS6A02G325500 // TraesCS3A02G288300 // TraesCS3A02G320100 // …
GO:0006810	P	transport	37	210	16882	85761	0.8	0.9	// TraesCS5B02G106500 // TraesCS2D02G023100 // TraesCS6B02G277500 // TraesCS6D02G013100 // TraesCS6D02G326300 // TraesCS2D02G132600 // TraesCS3A02G351400 // TraesCS5A02G543300 // TraesCS5B02G265500 // TraesCS6B02G321900 // TraesCS5D02G266800 // TraesCS1B02G224900 // TraesCS3A02G198400 // TraesCS5A02G120600 // TraesCS5A02G308700 // TraesCS6B02G081300 // TraesCS6A02G202900 // TraesCS2B02G496700 // …
GO:0007154	P	cell communication	36	210	15984	85761	0.74	0.9	// TraesCS6D02G013100 // TraesCS2B02G496700 // TraesCS3D02G350200 // TraesCS3A02G351400 // TraesCS7D02G441400 // TraesCS5B02G265500 // TraesCS5D02G266800 // TraesCS3B02G404300 // TraesCS2A02G323700 // TraesCS2D02G297100 // TraesCS1D02G331200 // TraesCS5A02G120600 // TraesCS4A02G226300 // TraesCS5D02G473000 // TraesCS7D02G538700 // TraesCS3B02G025100 // TraesCS4B02G014000 // TraesCS5B02G367400 // …
GO:0051234	P	establishment of localization	38	210	17156	85761	0.78	0.9	// TraesCS4B02G261900 // TraesCS5B02G106500 // TraesCS2D02G023100 // TraesCS6B02G277500 // TraesCS6D02G013100 // TraesCS6D02G326300 // TraesCS2D02G132600 // TraesCS3A02G351400 // TraesCS5A02G543300 // TraesCS5B02G265500 // TraesCS6B02G321900 // TraesCS5D02G266800 // TraesCS1B02G224900 // TraesCS3A02G198400 // TraesCS5A02G120600 // TraesCS5A02G308700 // TraesCS6B02G081300 // TraesCS6A02G202900 // …
GO:0009056	P	catabolic process	27	210	12766	85761	0.82	0.9	// TraesCS7D02G033300 // TraesCS6D02G070900 // TraesCS7A02G334300 // TraesCS2B02G246500 // TraesCS5D02G253700 // TraesCS5B02G265500 // TraesCS5D02G266800 // TraesCS5B02G459400 // TraesCS3D02G273400 // TraesCS3B02G000200 // TraesCS6D02G046800 // TraesCS4B02G014000 // TraesCS3D02G032700 // TraesCS6A02G325500 // TraesCS3B02G594900 // TraesCS3B02G473700 // TraesCS3A02G320100 // TraesCS1A02G432100 // …
GO:0051179	P	localization	44	210	18699	85761	0.64	0.9	// TraesCS4B02G261900 // TraesCS5B02G106500 // TraesCS2D02G023100 // TraesCS6B02G277500 // TraesCS6D02G013100 // TraesCS6D02G326300 // TraesCS2D02G132600 // TraesCS3A02G351400 // TraesCS5A02G543300 // TraesCS5B02G265500 // TraesCS6B02G321900 // TraesCS5D02G266800 // TraesCS3B02G404300 // TraesCS1B02G224900 // TraesCS3A02G198400 // TraesCS5A02G120600 // TraesCS5A02G308700 // TraesCS6B02G081300 // …
GO:0051704	P	multi-organism process	35	210	16180	85761	0.82	0.9	// TraesCS2D02G023100 // TraesCS6D02G013100 // TraesCS2B02G496700 // TraesCS2D02G132600 // TraesCS3A02G351400 // TraesCS2B02G008400 // TraesCS2B02G246500 // TraesCS5B02G265500 // TraesCS5D02G266800 // TraesCS5B02G459400 // TraesCS6B02G081300 // TraesCS2D02G297100 // TraesCS6D02G046800 // TraesCS6D02G070900 // TraesCS4A02G226300 // TraesCS2A02G239000 // TraesCS7D02G538700 // TraesCS1A02G150200 // …
GO:0009607	P	response to biotic stimulus	29	210	12580	85761	0.67	0.9	// TraesCS2B02G246500 // TraesCS2D02G023100 // TraesCS6D02G013100 // TraesCS2B02G496700 // TraesCS3A02G351400 // TraesCS2B02G008400 // TraesCS5B02G265500 // TraesCS6B02G081300 // TraesCS5D02G266800 // TraesCS5B02G459400 // TraesCS6D02G046800 // TraesCS6D02G070900 // TraesCS4A02G226300 // TraesCS2A02G239000 // TraesCS7D02G538700 // TraesCS1A02G150200 // TraesCS4B02G014000 // TraesCS5B02G367400 // …
GO:0009605	P	response to external stimulus	34	210	15659	85761	0.81	0.9	// TraesCS2D02G023100 // TraesCS6D02G013100 // TraesCS2B02G496700 // TraesCS2D02G132600 // TraesCS3A02G351400 // TraesCS2B02G008400 // TraesCS2B02G246500 // TraesCS5B02G265500 // TraesCS5D02G266800 // TraesCS5B02G459400 // TraesCS6B02G081300 // TraesCS6D02G046800 // TraesCS6D02G070900 // TraesCS4A02G226300 // TraesCS2A02G239000 // TraesCS7D02G538700 // TraesCS4A02G351200 // TraesCS4B02G014000 // …
GO:0019538	P	protein metabolic process	56	210	23620	85761	0.64	0.9	// TraesCS7D02G033300 // TraesCS6D02G013100 // TraesCS6D02G070900 // TraesCS2D02G132600 // TraesCS2D02G297100 // TraesCS2B02G008400 // TraesCS5A02G543300 // TraesCS2B02G246500 // TraesCS5B02G265500 // TraesCS5A02G294600 // TraesCS2B02G231700 // TraesCS3B02G404300 // TraesCS3D02G064200 // TraesCS3D02G063100 // TraesCS3B02G000200 // TraesCS3B02G569900 // TraesCS5D02G382700 // TraesCS6D02G046800 // …
GO:0050896	P	response to stimulus	92	210	39029	85761	0.71	0.9	// TraesCS4A02G048100 // TraesCS2D02G023100 // TraesCS2D02G132600 // TraesCS2B02G008400 // TraesCS2A02G323700 // TraesCS3A02G198400 // TraesCS5A02G308700 // TraesCS2A02G239000 // TraesCS3D02G032700 // TraesCS5B02G310800 // TraesCS7D02G084700 // TraesCS1D02G209300 // TraesCS2B02G450200 // TraesCS7A02G358800 // TraesCS4D02G054900 // TraesCS4A02G099800 // TraesCS2D02G302400 // TraesCS7D02G520500 // …
GO:0006950	P	response to stress	71	210	29274	85761	0.57	0.9	// TraesCS4A02G048100 // TraesCS7D02G465500 // TraesCS2D02G023100 // TraesCS5A02G480400 // TraesCS6D02G013100 // TraesCS4A02G092800 // TraesCS3D02G350200 // TraesCS6B02G145300 // TraesCS7A02G068800 // TraesCS3A02G351400 // TraesCS2B02G008400 // TraesCS7A02G334300 // TraesCS2A02G140900 // TraesCS5A02G543300 // TraesCS2B02G246500 // TraesCS5B02G265500 // TraesCS2B02G496700 // TraesCS5A02G294600 // …
GO:0009856	P	pollination	7	210	3539	85761	0.77	0.9	// TraesCS6B02G081300 // TraesCS2D02G132600 // TraesCS2D02G297100 // TraesCS2A02G487500 // TraesCS5B02G367400 // TraesCS7D02G106400 // TraesCS1A02G150200
GO:0006412	P	translation	7	210	3880	85761	0.84	0.91	// TraesCS5B02G226500 // TraesCS2B02G449300 // TraesCS1D02G394600 // TraesCS3D02G496900 // TraesCS5A02G543300 // TraesCS6B02G224800 // TraesCS5D02G382700
GO:0030154	P	cell differentiation	14	210	7284	85761	0.86	0.91	// TraesCS7A02G054900 // TraesCS2A02G056000 // TraesCS6B02G081300 // TraesCS3A02G198400 // TraesCS7A02G519100 // TraesCS2D02G132600 // TraesCS7A02G495100 // TraesCS7D02G416000 // TraesCS3D02G352700 // TraesCS3D02G496900 // TraesCS5A02G238000 // TraesCS2A02G487500 // TraesCS5B02G367400 // TraesCS1A02G150200
GO:0016049	P	cell growth	8	210	5205	85761	0.94	0.96	// TraesCS6B02G145300 // TraesCS6B02G081300 // TraesCS6A02G330900 // TraesCS2D02G132600 // TraesCS5A02G238000 // TraesCS3B02G025100 // TraesCS5B02G367400 // TraesCS1A02G150200
GO:0016043	P	cellular component organization	40	210	19949	85761	0.94	0.96	// TraesCS4A02G456400 // TraesCS4B02G261900 // TraesCS6B02G081300 // TraesCS6A02G330900 // TraesCS4A02G092800 // TraesCS2D02G132600 // TraesCS5A02G308600 // TraesCS3D02G231600 // TraesCS5D02G253700 // TraesCS5B02G265500 // TraesCS6B02G297700 // TraesCS4A02G283700 // TraesCS2A02G323700 // TraesCS5A02G480400 // TraesCS3A02G198400 // TraesCS3D02G496900 // TraesCS5D02G048400 // TraesCS3B02G025100 // …
GO:0019748	P	secondary metabolic process	9	210	5410	85761	0.92	0.96	// TraesCS4A02G099800 // TraesCS5A02G308700 // TraesCS7D02G106400 // TraesCS6A02G325500 // TraesCS7A02G068800 // TraesCS7D02G084700 // TraesCS2D02G502100 // TraesCS4B02G014000 // TraesCS5B02G265500
GO:0040007	P	growth	11	210	7381	85761	0.98	0.98	// TraesCS6B02G145300 // TraesCS6B02G081300 // TraesCS6A02G330900 // TraesCS2B02G496700 // TraesCS3D02G350200 // TraesCS2D02G132600 // TraesCS3A02G356100 // TraesCS5A02G238000 // TraesCS3B02G025100 // TraesCS5B02G367400 // TraesCS1A02G150200
GO:0016818	F	hydrolase activity, acting on acid anhydrides, in phosphorus-containing anhydrides	14	210	3909	85761	0.1	0.34	// TraesCS6D02G179300 // TraesCS3A02G198400 // TraesCS6D02G013100 // TraesCS6D02G326300 // TraesCS1D02G298400 // TraesCS2D02G154600 // TraesCS1D02G174000 // TraesCS3A02G288300 // TraesCS5A02G543300 // TraesCS7A02G042700 // TraesCS6B02G224800 // TraesCS2B02G496700 // TraesCS3D02G032700 // TraesCS2A02G487500
GO:0019825	F	oxygen binding	6	210	1089	85761	0.053	0.34	// TraesCS4B02G382300 // TraesCS5A02G238000 // TraesCS6A02G378800 // TraesCS2B02G049800 // TraesCS3B02G373400 // TraesCS2B02G450200
GO:0016817	F	hydrolase activity, acting on acid anhydrides	14	210	3921	85761	0.1	0.34	// TraesCS6D02G179300 // TraesCS3A02G198400 // TraesCS6D02G013100 // TraesCS6D02G326300 // TraesCS1D02G298400 // TraesCS2D02G154600 // TraesCS1D02G174000 // TraesCS3A02G288300 // TraesCS5A02G543300 // TraesCS7A02G042700 // TraesCS6B02G224800 // TraesCS2B02G496700 // TraesCS3D02G032700 // TraesCS2A02G487500
GO:0003676	F	nucleic acid binding	47	210	16166	85761	0.11	0.34	// TraesCS7D02G465500 // TraesCS2D02G474100 // TraesCS5A02G480400 // TraesCS3D02G350200 // TraesCS7D02G416000 // TraesCS3D02G352700 // TraesCS7D02G441400 // TraesCS3D02G231600 // TraesCS2A02G159800 // TraesCS2A02G105300 // TraesCS5B02G130400 // TraesCS6B02G297700 // TraesCS3B02G404300 // TraesCS2A02G449500 // TraesCS3A02G198400 // TraesCS3B02G000200 // TraesCS4A02G150500 // TraesCS6B02G023600 // …
GO:0016788	F	hydrolase activity, acting on ester bonds	19	210	4682	85761	0.022	0.34	// TraesCS2B02G246500 // TraesCS2A02G165200 // TraesCS6D02G179300 // TraesCS2D02G023100 // TraesCS5A02G480400 // TraesCS3B02G000200 // TraesCS3A02G320100 // TraesCS5D02G169100 // TraesCS5D02G048500 // TraesCS1A02G138000 // TraesCS3D02G231600 // TraesCS4A02G226300 // TraesCS1D02G209300 // TraesCS4A02G038300 // TraesCS5B02G265500 // TraesCS5A02G460600 // TraesCS2A02G249700 // TraesCS6A02G389700 // …
GO:0016462	F	pyrophosphatase activity	14	210	3859	85761	0.094	0.34	// TraesCS6D02G179300 // TraesCS3A02G198400 // TraesCS6D02G013100 // TraesCS6D02G326300 // TraesCS1D02G298400 // TraesCS2D02G154600 // TraesCS1D02G174000 // TraesCS3A02G288300 // TraesCS5A02G543300 // TraesCS7A02G042700 // TraesCS6B02G224800 // TraesCS2B02G496700 // TraesCS3D02G032700 // TraesCS2A02G487500
GO:0004518	F	nuclease activity	6	210	1322	85761	0.11	0.34	// TraesCS5A02G480400 // TraesCS3B02G000200 // TraesCS5D02G048500 // TraesCS1A02G138000 // TraesCS3D02G231600 // TraesCS2A02G249700
GO:0030246	F	carbohydrate binding	11	210	2974	85761	0.12	0.34	// TraesCS6D02G046800 // TraesCS7D02G033300 // TraesCS1A02G017900 // TraesCS6D02G070900 // TraesCS3B02G594900 // TraesCS5B02G459400 // TraesCS2B02G008400 // TraesCS2D02G502100 // TraesCS2B02G026800 // TraesCS2B02G231700 // TraesCS4A02G351200
GO:0017111	F	nucleoside-triphosphatase activity	13	210	3662	85761	0.12	0.34	// TraesCS6D02G179300 // TraesCS3A02G198400 // TraesCS6D02G013100 // TraesCS2B02G496700 // TraesCS1D02G298400 // TraesCS2D02G154600 // TraesCS1D02G174000 // TraesCS3A02G288300 // TraesCS5A02G543300 // TraesCS7A02G042700 // TraesCS6B02G224800 // TraesCS3D02G032700 // TraesCS2A02G487500
GO:0005488	F	binding	151	210	58931	85761	0.18	0.46	// TraesCS4A02G048100 // TraesCS2D02G023100 // TraesCS4A02G076400 // TraesCS2D02G132600 // TraesCS3D02G352700 // TraesCS2B02G008400 // TraesCS4B02G218400 // TraesCS6B02G297700 // TraesCS6D02G046800 // TraesCS3A02G198400 // TraesCS5D02G048400 // TraesCS4A02G150500 // TraesCS4B02G382300 // TraesCS6A02G202900 // TraesCS2A02G239000 // TraesCS4A02G351200 // TraesCS3A02G514800 // TraesCS3D02G032700 // …
GO:0016787	F	hydrolase activity	41	210	14673	85761	0.2	0.47	// TraesCS2D02G023100 // TraesCS5A02G480400 // TraesCS4D02G160200 // TraesCS6D02G326300 // TraesCS5A02G543300 // TraesCS7A02G042700 // TraesCS2B02G246500 // TraesCS5B02G265500 // TraesCS1D02G174000 // TraesCS3D02G273400 // TraesCS3A02G198400 // TraesCS3B02G000200 // TraesCS6D02G013100 // TraesCS2B02G496700 // TraesCS4A02G226300 // TraesCS4A02G038300 // TraesCS5B02G367400 // TraesCS5A02G460600 // …
GO:0003677	F	DNA binding	31	210	10994	85761	0.23	0.49	// TraesCS7D02G465500 // TraesCS2D02G474100 // TraesCS7D02G416000 // TraesCS3D02G352700 // TraesCS3D02G231600 // TraesCS2A02G159800 // TraesCS5B02G130400 // TraesCS6B02G297700 // TraesCS3B02G404300 // TraesCS2A02G449500 // TraesCS3B02G000200 // TraesCS6B02G023600 // TraesCS1D02G331200 // TraesCS5D02G048400 // TraesCS5D02G473000 // TraesCS2A02G063300 // TraesCS5D02G411500 // TraesCS5B02G310800 // …
GO:0000166	F	nucleotide binding	46	210	17081	85761	0.26	0.51	// TraesCS7D02G465500 // TraesCS6B02G081300 // TraesCS6B02G277500 // TraesCS6D02G013100 // TraesCS2B02G496700 // TraesCS2D02G132600 // TraesCS7A02G358800 // TraesCS5A02G543300 // TraesCS7A02G042700 // TraesCS7D02G520500 // TraesCS2B02G231700 // TraesCS3D02G064200 // TraesCS5A02G294600 // TraesCS3D02G063100 // TraesCS3A02G198400 // TraesCS5B02G389600 // TraesCS2D02G297100 // TraesCS3A02G085200 // …
GO:0005215	F	transporter activity	18	210	6287	85761	0.28	0.51	// TraesCS6D02G326300 // TraesCS1B02G224900 // TraesCS5D02G266800 // TraesCS6B02G081300 // TraesCS4A02G099800 // TraesCS3A02G198400 // TraesCS5A02G120600 // TraesCS5A02G308700 // TraesCS1D02G394600 // TraesCS6D02G177400 // TraesCS6A02G202900 // TraesCS3A02G288300 // TraesCS5A02G543300 // TraesCS6B02G321900 // TraesCS5D02G192200 // TraesCS3D02G032700 // TraesCS1A02G150200 // TraesCS4B02G128600
GO:0003723	F	RNA binding	13	210	4508	85761	0.31	0.51	// TraesCS5B02G226500 // TraesCS5D02G048500 // TraesCS5A02G480400 // TraesCS4A02G150500 // TraesCS2B02G449300 // TraesCS2D02G302400 // TraesCS6A02G278300 // TraesCS7D02G441400 // TraesCS3D02G496900 // TraesCS3D02G231600 // TraesCS6B02G224800 // TraesCS2A02G105300 // TraesCS6B02G297700
GO:0003700	F	transcription factor activity, sequence-specific DNA binding	17	210	6006	85761	0.3	0.51	// TraesCS2A02G140900 // TraesCS5B02G310800 // TraesCS2D02G474100 // TraesCS6D02G013100 // TraesCS4D02G020600 // TraesCS3D02G350200 // TraesCS6D02G185100 // TraesCS7D02G416000 // TraesCS3D02G352700 // TraesCS3A02G356100 // TraesCS5D02G048400 // TraesCS5D02G473000 // TraesCS1D02G331200 // TraesCS2A02G159800 // TraesCS5D02G411500 // TraesCS3A02G285800 // TraesCS3B02G404300
GO:0005515	F	protein binding	80	210	31444	85761	0.36	0.55	// TraesCS4B02G261900 // TraesCS3B02G061700 // TraesCS2D02G023100 // TraesCS6B02G277500 // TraesCS4A02G076400 // TraesCS6D02G013100 // TraesCS4A02G092800 // TraesCS2D02G132600 // TraesCS7D02G416000 // TraesCS5A02G022800 // TraesCS2A02G140900 // TraesCS7D02G106400 // TraesCS2B02G008400 // TraesCS5A02G480400 // TraesCS3D02G231600 // TraesCS5D02G473000 // TraesCS5B02G106500 // TraesCS5B02G105000 // …
GO:0003824	F	catalytic activity	106	210	42216	85761	0.38	0.56	// TraesCS2D02G023100 // TraesCS2D02G132600 // TraesCS2B02G008400 // TraesCS2B02G231700 // TraesCS7B02G233200 // TraesCS3D02G058800 // TraesCS3A02G198400 // TraesCS4A02G150500 // TraesCS4B02G382300 // TraesCS6A02G202900 // TraesCS3D02G032700 // TraesCS6B02G002100 // TraesCS6D02G179300 // TraesCS5B02G539900 // TraesCS4A02G038300 // TraesCS7D02G084700 // TraesCS1D02G209300 // TraesCS3B02G230100 // …
GO:0030234	F	enzyme regulator activity	5	210	1772	85761	0.44	0.6	// TraesCS1B02G468500 // TraesCS7B02G291000 // TraesCS1D02G005800 // TraesCS1D02G266100 // TraesCS3D02G494100
GO:0016740	F	transferase activity	49	210	19729	85761	0.48	0.63	// TraesCS4A02G456400 // TraesCS7A02G104900 // TraesCS2D02G023100 // TraesCS7D02G033300 // TraesCS6D02G070900 // TraesCS2D02G132600 // TraesCS2B02G008400 // TraesCS7A02G334300 // TraesCS7A02G042700 // TraesCS2A02G105300 // TraesCS5A02G294600 // TraesCS2B02G231700 // TraesCS4A02G283700 // TraesCS3D02G058800 // TraesCS3D02G063100 // TraesCS3A02G198400 // TraesCS5B02G389600 // TraesCS4A02G150500 // …
GO:0060089	F	molecular transducer activity	9	210	3964	85761	0.64	0.69	// TraesCS6B02G145300 // TraesCS6B02G081300 // TraesCS4D02G160200 // TraesCS6B02G240800 // TraesCS2B02G008400 // TraesCS5A02G120600 // TraesCS7A02G502900 // TraesCS5D02G266800 // TraesCS2B02G026800
GO:0005198	F	structural molecule activity	7	210	3082	85761	0.63	0.69	// TraesCS5B02G226500 // TraesCS1D02G394600 // TraesCS3D02G496900 // TraesCS5A02G543300 // TraesCS7A02G042700 // TraesCS7B02G291000 // TraesCS5D02G382700
GO:0004872	F	receptor activity	9	210	3964	85761	0.64	0.69	// TraesCS6B02G145300 // TraesCS6B02G081300 // TraesCS4D02G160200 // TraesCS6B02G240800 // TraesCS2B02G008400 // TraesCS5A02G120600 // TraesCS7A02G502900 // TraesCS5D02G266800 // TraesCS2B02G026800
GO:0004871	F	signal transducer activity	12	210	5132	85761	0.61	0.69	// TraesCS6B02G145300 // TraesCS4D02G160200 // TraesCS6D02G070000 // TraesCS7D02G106400 // TraesCS6D02G014700 // TraesCS3A02G123900 // TraesCS2B02G008400 // TraesCS5A02G120600 // TraesCS7A02G502900 // TraesCS5D02G266800 // TraesCS2B02G026800 // TraesCS6B02G240800
GO:0016301	F	kinase activity	16	210	8052	85761	0.84	0.84	// TraesCS7D02G106400 // TraesCS6B02G145300 // TraesCS5B02G539900 // TraesCS3D02G063100 // TraesCS1A02G017900 // TraesCS2B02G026800 // TraesCS2D02G132600 // TraesCS2D02G297100 // TraesCS2B02G008400 // TraesCS3B02G569900 // TraesCS7A02G042700 // TraesCS6D02G070000 // TraesCS5A02G294600 // TraesCS3D02G063000 // TraesCS2B02G231700 // TraesCS3D02G064200
GO:0016772	F	transferase activity, transferring phosphorus-containing groups	18	210	8914	85761	0.84	0.84	// TraesCS7D02G106400 // TraesCS3D02G058800 // TraesCS6B02G145300 // TraesCS5B02G539900 // TraesCS3A02G198400 // TraesCS1A02G017900 // TraesCS3D02G063000 // TraesCS2D02G132600 // TraesCS2D02G297100 // TraesCS2B02G008400 // TraesCS3B02G569900 // TraesCS7A02G042700 // TraesCS6D02G070000 // TraesCS3D02G063100 // TraesCS5A02G294600 // TraesCS2B02G026800 // TraesCS2B02G231700 // TraesCS3D02G064200
GO:0044424	C	intracellular part	160	210	60136	85761	0.031	0.21	// TraesCS2D02G023100 // TraesCS4A02G076400 // TraesCS2D02G132600 // TraesCS3D02G352700 // TraesCS2B02G008400 // TraesCS6B02G297700 // TraesCS7B02G233200 // TraesCS6D02G046800 // TraesCS3D02G058800 // TraesCS2A02G323700 // TraesCS3A02G198400 // TraesCS5D02G048400 // TraesCS5A02G308700 // TraesCS4B02G382300 // TraesCS6A02G202900 // TraesCS2A02G239000 // TraesCS3A02G514800 // TraesCS3D02G032700 // …
GO:0043229	C	intracellular organelle	150	210	55574	85761	0.025	0.21	// TraesCS2D02G023100 // TraesCS4A02G076400 // TraesCS2D02G132600 // TraesCS3D02G352700 // TraesCS2B02G008400 // TraesCS6B02G297700 // TraesCS7B02G233200 // TraesCS6D02G046800 // TraesCS3D02G058800 // TraesCS2A02G323700 // TraesCS3A02G198400 // TraesCS5D02G048400 // TraesCS5A02G308700 // TraesCS4B02G382300 // TraesCS6A02G202900 // TraesCS2A02G239000 // TraesCS3A02G514800 // TraesCS3D02G032700 // …
GO:0005622	C	intracellular	162	210	60496	85761	0.02	0.21	// TraesCS2D02G023100 // TraesCS4A02G076400 // TraesCS2D02G132600 // TraesCS3D02G352700 // TraesCS2B02G008400 // TraesCS6B02G297700 // TraesCS7B02G233200 // TraesCS6D02G046800 // TraesCS3D02G058800 // TraesCS2A02G323700 // TraesCS3A02G198400 // TraesCS5D02G048400 // TraesCS5A02G308700 // TraesCS4B02G382300 // TraesCS6A02G202900 // TraesCS2A02G239000 // TraesCS3A02G514800 // TraesCS3D02G032700 // …
GO:0044464	C	cell part	172	210	65148	85761	0.024	0.21	// TraesCS4A02G048100 // TraesCS2D02G023100 // TraesCS6A02G330900 // TraesCS2D02G132600 // TraesCS3D02G352700 // TraesCS2B02G008400 // TraesCS6B02G297700 // TraesCS7B02G233200 // TraesCS6D02G046800 // TraesCS3D02G058800 // TraesCS2A02G323700 // TraesCS4A02G076400 // TraesCS3A02G198400 // TraesCS5D02G048400 // TraesCS5A02G308700 // TraesCS4B02G382300 // TraesCS6A02G202900 // TraesCS2A02G239000 // …
GO:0005623	C	cell	172	210	65175	85761	0.025	0.21	// TraesCS4A02G048100 // TraesCS2D02G023100 // TraesCS6A02G330900 // TraesCS2D02G132600 // TraesCS3D02G352700 // TraesCS2B02G008400 // TraesCS6B02G297700 // TraesCS7B02G233200 // TraesCS6D02G046800 // TraesCS3D02G058800 // TraesCS2A02G323700 // TraesCS4A02G076400 // TraesCS3A02G198400 // TraesCS5D02G048400 // TraesCS5A02G308700 // TraesCS4B02G382300 // TraesCS6A02G202900 // TraesCS2A02G239000 // …
GO:0043226	C	organelle	150	210	55713	85761	0.028	0.21	// TraesCS2D02G023100 // TraesCS4A02G076400 // TraesCS2D02G132600 // TraesCS3D02G352700 // TraesCS2B02G008400 // TraesCS6B02G297700 // TraesCS7B02G233200 // TraesCS6D02G046800 // TraesCS3D02G058800 // TraesCS2A02G323700 // TraesCS3A02G198400 // TraesCS5D02G048400 // TraesCS5A02G308700 // TraesCS4B02G382300 // TraesCS6A02G202900 // TraesCS2A02G239000 // TraesCS3A02G514800 // TraesCS3D02G032700 // …
GO:0043231	C	intracellular membrane-bounded organelle	145	210	54543	85761	0.057	0.32	// TraesCS2D02G023100 // TraesCS4A02G076400 // TraesCS2D02G132600 // TraesCS3D02G352700 // TraesCS2B02G008400 // TraesCS6B02G297700 // TraesCS7B02G233200 // TraesCS6D02G046800 // TraesCS3D02G058800 // TraesCS2A02G323700 // TraesCS3A02G198400 // TraesCS5D02G048400 // TraesCS5A02G308700 // TraesCS4B02G382300 // TraesCS6A02G202900 // TraesCS2A02G239000 // TraesCS3A02G514800 // TraesCS3D02G032700 // …
GO:0043227	C	membrane-bounded organelle	145	210	54652	85761	0.062	0.32	// TraesCS2D02G023100 // TraesCS4A02G076400 // TraesCS2D02G132600 // TraesCS3D02G352700 // TraesCS2B02G008400 // TraesCS6B02G297700 // TraesCS7B02G233200 // TraesCS6D02G046800 // TraesCS3D02G058800 // TraesCS2A02G323700 // TraesCS3A02G198400 // TraesCS5D02G048400 // TraesCS5A02G308700 // TraesCS4B02G382300 // TraesCS6A02G202900 // TraesCS2A02G239000 // TraesCS3A02G514800 // TraesCS3D02G032700 // …
GO:0009536	C	plastid	57	210	19432	85761	0.073	0.33	// TraesCS4A02G456400 // TraesCS5B02G106500 // TraesCS2D02G023100 // TraesCS5A02G480400 // TraesCS2D02G395600 // TraesCS2B02G008400 // TraesCS5A02G308600 // TraesCS1B02G468500 // TraesCS7A02G042700 // TraesCS4A02G283600 // TraesCS5B02G265500 // TraesCS5D02G253700 // TraesCS6B02G321900 // TraesCS2B02G303300 // TraesCS6B02G297700 // TraesCS7B02G233200 // TraesCS7A02G054900 // TraesCS5D02G189000 // …
GO:0032991	C	macromolecular complex	38	210	12610	85761	0.1	0.41	// TraesCS3B02G061700 // TraesCS6D02G070900 // TraesCS7D02G416000 // TraesCS3D02G231600 // TraesCS5A02G294600 // TraesCS5D02G382700 // TraesCS5A02G109600 // TraesCS3B02G000200 // TraesCS5A02G120600 // TraesCS1D02G174000 // TraesCS6A02G202900 // TraesCS5D02G048400 // TraesCS4A02G226300 // TraesCS2A02G239000 // TraesCS1D02G072500 // TraesCS6B02G002100 // TraesCS2A02G165200 // TraesCS1D02G298400 // …
GO:0044444	C	cytoplasmic part	109	210	40994	85761	0.13	0.49	// TraesCS2D02G023100 // TraesCS2D02G132600 // TraesCS2B02G008400 // TraesCS6B02G297700 // TraesCS7B02G233200 // TraesCS3D02G058800 // TraesCS2A02G323700 // TraesCS3A02G198400 // TraesCS5A02G308700 // TraesCS4B02G382300 // TraesCS6A02G202900 // TraesCS3D02G032700 // TraesCS6D02G179300 // TraesCS7D02G084700 // TraesCS1D02G209300 // TraesCS1B02G286600 // TraesCS2B02G450200 // TraesCS7A02G358800 // …
GO:0016020	C	membrane	91	210	33934	85761	0.15	0.51	// TraesCS4A02G048100 // TraesCS6A02G330900 // TraesCS2D02G132600 // TraesCS2B02G008400 // TraesCS4B02G218400 // TraesCS7B02G233200 // TraesCS1B02G224900 // TraesCS2A02G323700 // TraesCS3A02G198400 // TraesCS5A02G308700 // TraesCS4B02G382300 // TraesCS6A02G202900 // TraesCS6B02G002100 // TraesCS6D02G179300 // TraesCS5B02G539900 // TraesCS7D02G084700 // TraesCS3B02G230100 // TraesCS2B02G450200 // …
GO:0005737	C	cytoplasm	124	210	47682	85761	0.17	0.55	// TraesCS2D02G023100 // TraesCS2D02G132600 // TraesCS2B02G008400 // TraesCS6B02G297700 // TraesCS7B02G233200 // TraesCS6D02G046800 // TraesCS3D02G058800 // TraesCS2A02G323700 // TraesCS3A02G198400 // TraesCS5A02G308700 // TraesCS4B02G382300 // TraesCS6A02G202900 // TraesCS3D02G032700 // TraesCS6D02G179300 // TraesCS7D02G084700 // TraesCS1D02G209300 // TraesCS1B02G286600 // TraesCS2B02G450200 // …
GO:0005856	C	cytoskeleton	7	210	1949	85761	0.2	0.6	// TraesCS7D02G106400 // TraesCS2D02G154600 // TraesCS2A02G487500 // TraesCS4B02G014000 // TraesCS7B02G291000 // TraesCS1D02G174000 // TraesCS7A02G042700
GO:0031975	C	envelope	13	210	4509	85761	0.31	0.71	// TraesCS3B02G061700 // TraesCS4A02G099800 // TraesCS3A02G198400 // TraesCS5A02G308700 // TraesCS1D02G394600 // TraesCS1A02G035000 // TraesCS6A02G202900 // TraesCS5A02G120600 // TraesCS5D02G253700 // TraesCS5B02G265500 // TraesCS2B02G450200 // TraesCS7D02G465500 // TraesCS7D02G281500
GO:0031967	C	organelle envelope	13	210	4426	85761	0.29	0.71	// TraesCS3B02G061700 // TraesCS4A02G099800 // TraesCS3A02G198400 // TraesCS5A02G308700 // TraesCS1D02G394600 // TraesCS1A02G035000 // TraesCS6A02G202900 // TraesCS5A02G120600 // TraesCS5D02G253700 // TraesCS5B02G265500 // TraesCS2B02G450200 // TraesCS7D02G465500 // TraesCS7D02G281500
GO:0043232	C	intracellular non-membrane-bounded organelle	21	210	7462	85761	0.29	0.71	// TraesCS4A02G456400 // TraesCS5B02G226500 // TraesCS5D02G048500 // TraesCS5D02G048400 // TraesCS4A02G150500 // TraesCS7D02G106400 // TraesCS1D02G394600 // TraesCS2D02G154600 // TraesCS1D02G174000 // TraesCS3D02G496900 // TraesCS1B02G468500 // TraesCS5A02G543300 // TraesCS7A02G042700 // TraesCS4B02G014000 // TraesCS7B02G291000 // TraesCS1D02G072500 // TraesCS3D02G231600 // TraesCS5B02G130400 // …
GO:0043228	C	non-membrane-bounded organelle	21	210	7597	85761	0.31	0.71	// TraesCS4A02G456400 // TraesCS5B02G226500 // TraesCS5D02G048500 // TraesCS5D02G048400 // TraesCS4A02G150500 // TraesCS7D02G106400 // TraesCS1D02G394600 // TraesCS2D02G154600 // TraesCS1D02G174000 // TraesCS3D02G496900 // TraesCS1B02G468500 // TraesCS5A02G543300 // TraesCS7A02G042700 // TraesCS4B02G014000 // TraesCS7B02G291000 // TraesCS1D02G072500 // TraesCS3D02G231600 // TraesCS5B02G130400 // …
GO:0005654	C	nucleoplasm	5	210	1615	85761	0.36	0.78	// TraesCS2D02G474100 // TraesCS2A02G239000 // TraesCS5B02G130400 // TraesCS3A02G285800 // TraesCS5D02G411500
GO:0031974	C	membrane-enclosed lumen	12	210	4946	85761	0.55	0.81	// TraesCS2D02G474100 // TraesCS5D02G048400 // TraesCS4A02G092800 // TraesCS3D02G496900 // TraesCS2A02G239000 // TraesCS1B02G468500 // TraesCS5B02G265500 // TraesCS3D02G231600 // TraesCS5B02G130400 // TraesCS6A02G390900 // TraesCS3A02G285800 // TraesCS5D02G411500
GO:0043233	C	organelle lumen	12	210	4946	85761	0.55	0.81	// TraesCS2D02G474100 // TraesCS5D02G048400 // TraesCS4A02G092800 // TraesCS3D02G496900 // TraesCS2A02G239000 // TraesCS1B02G468500 // TraesCS5B02G265500 // TraesCS3D02G231600 // TraesCS5B02G130400 // TraesCS6A02G390900 // TraesCS3A02G285800 // TraesCS5D02G411500
GO:0044428	C	nuclear part	13	210	5008	85761	0.46	0.81	// TraesCS1D02G280400 // TraesCS2D02G474100 // TraesCS3D02G231600 // TraesCS1D02G298400 // TraesCS1A02G035000 // TraesCS5D02G048400 // TraesCS2A02G239000 // TraesCS1B02G286600 // TraesCS1B02G468500 // TraesCS5B02G130400 // TraesCS6A02G390900 // TraesCS3A02G285800 // TraesCS5D02G411500
GO:0044422	C	organelle part	54	210	21477	85761	0.44	0.81	// TraesCS4A02G456400 // TraesCS7D02G465500 // TraesCS2D02G023100 // TraesCS4A02G092800 // TraesCS2B02G008400 // TraesCS3D02G231600 // TraesCS2D02G154600 // TraesCS5D02G253700 // TraesCS5B02G265500 // TraesCS7A02G398300 // TraesCS1D02G174000 // TraesCS4A02G283700 // TraesCS5B02G130400 // TraesCS3A02G198400 // TraesCS3D02G496900 // TraesCS5A02G308700 // TraesCS6B02G081300 // TraesCS5A02G120600 // …
GO:0044446	C	intracellular organelle part	53	210	21339	85761	0.48	0.81	// TraesCS4A02G456400 // TraesCS7D02G465500 // TraesCS2D02G023100 // TraesCS4A02G092800 // TraesCS2B02G008400 // TraesCS3D02G231600 // TraesCS2D02G154600 // TraesCS5D02G253700 // TraesCS5B02G265500 // TraesCS7A02G398300 // TraesCS1D02G174000 // TraesCS4A02G283700 // TraesCS5B02G130400 // TraesCS3A02G198400 // TraesCS3D02G496900 // TraesCS5A02G308700 // TraesCS6B02G081300 // TraesCS5A02G120600 // …
GO:0005634	C	nucleus	72	210	29056	85761	0.48	0.81	// TraesCS2B02G246500 // TraesCS5B02G106500 // TraesCS2D02G023100 // TraesCS4A02G076400 // TraesCS2B02G496700 // TraesCS3D02G350200 // TraesCS2D02G132600 // TraesCS5B02G105000 // TraesCS7D02G416000 // TraesCS5A02G022800 // TraesCS3D02G352700 // TraesCS7D02G106400 // TraesCS7A02G358800 // TraesCS2A02G140900 // TraesCS3D02G231600 // TraesCS7B02G291000 // TraesCS5B02G265500 // TraesCS2A02G105300 // …
GO:0005886	C	plasma membrane	38	210	15639	85761	0.55	0.81	// TraesCS2D02G474100 // TraesCS6B02G277500 // TraesCS6A02G330900 // TraesCS4D02G160200 // TraesCS6D02G326300 // TraesCS2D02G132600 // TraesCS2B02G008400 // TraesCS5A02G308600 // TraesCS5A02G543300 // TraesCS6B02G321900 // TraesCS5D02G266800 // TraesCS3A02G123900 // TraesCS7B02G233200 // TraesCS3A02G198400 // TraesCS5A02G308700 // TraesCS6B02G081300 // TraesCS6D02G013100 // TraesCS2B02G496700 // …
GO:0070013	C	intracellular organelle lumen	12	210	4946	85761	0.55	0.81	// TraesCS2D02G474100 // TraesCS5D02G048400 // TraesCS4A02G092800 // TraesCS3D02G496900 // TraesCS2A02G239000 // TraesCS1B02G468500 // TraesCS5B02G265500 // TraesCS3D02G231600 // TraesCS5B02G130400 // TraesCS6A02G390900 // TraesCS3A02G285800 // TraesCS5D02G411500
GO:0005576	C	extracellular region	22	210	9049	85761	0.55	0.81	// TraesCS4A02G048100 // TraesCS7D02G441400 // TraesCS5B02G265500 // TraesCS5D02G266800 // TraesCS5D02G382700 // TraesCS3D02G273400 // TraesCS5B02G367400 // TraesCS1D02G123100 // TraesCS2A02G165200 // TraesCS3A02G012500 // TraesCS3A02G378100 // TraesCS3A02G320100 // TraesCS2D02G502100 // TraesCS3D02G197500 // TraesCS2B02G008400 // TraesCS2A02G056000 // TraesCS2D02G302400 // TraesCS5A02G238000 // …
GO:0012505	C	endomembrane system	27	210	11525	85761	0.63	0.84	// TraesCS4A02G456400 // TraesCS4A02G048100 // TraesCS6B02G081300 // TraesCS6B02G277500 // TraesCS4D02G160200 // TraesCS4A02G092800 // TraesCS2B02G008400 // TraesCS5B02G265500 // TraesCS2B02G496700 // TraesCS4A02G283700 // TraesCS3B02G373400 // TraesCS6D02G013100 // TraesCS6D02G326300 // TraesCS7D02G538700 // TraesCS3B02G025100 // TraesCS6A02G325500 // TraesCS1A02G035000 // TraesCS7D02G084700 // …
GO:0005840	C	ribosome	5	210	2133	85761	0.6	0.84	// TraesCS5B02G226500 // TraesCS3D02G496900 // TraesCS1D02G394600 // TraesCS5A02G543300 // TraesCS5D02G382700
GO:0030529	C	intracellular ribonucleoprotein complex	7	210	3095	85761	0.64	0.84	// TraesCS5B02G226500 // TraesCS1D02G394600 // TraesCS3D02G496900 // TraesCS3D02G231600 // TraesCS5A02G543300 // TraesCS1B02G286600 // TraesCS5D02G382700
GO:0031981	C	nuclear lumen	9	210	4074	85761	0.67	0.86	// TraesCS2D02G474100 // TraesCS3D02G231600 // TraesCS5D02G048400 // TraesCS2A02G239000 // TraesCS1B02G468500 // TraesCS5B02G130400 // TraesCS6A02G390900 // TraesCS3A02G285800 // TraesCS5D02G411500
GO:0005783	C	endoplasmic reticulum	12	210	6204	85761	0.84	0.97	// TraesCS4A02G456400 // TraesCS6B02G081300 // TraesCS4A02G092800 // TraesCS3B02G373400 // TraesCS6A02G325500 // TraesCS7D02G084700 // TraesCS5A02G238000 // TraesCS7D02G538700 // TraesCS6A02G378800 // TraesCS2B02G049800 // TraesCS5B02G265500 // TraesCS2B02G450200
GO:0005794	C	Golgi apparatus	10	210	5538	85761	0.88	0.97	// TraesCS7A02G049200 // TraesCS4D02G160200 // TraesCS6D02G326300 // TraesCS7D02G106400 // TraesCS6A02G325500 // TraesCS7A02G398300 // TraesCS6D02G177400 // TraesCS3B02G025100 // TraesCS2B02G049800 // TraesCS4A02G283700
GO:0005829	C	cytosol	20	210	10311	85761	0.89	0.97	// TraesCS5B02G226500 // TraesCS2A02G449500 // TraesCS2D02G023100 // TraesCS5B02G389600 // TraesCS2B02G496700 // TraesCS6D02G070000 // TraesCS2D02G132600 // TraesCS7D02G465500 // TraesCS6A02G325500 // TraesCS7A02G398300 // TraesCS7A02G358800 // TraesCS3D02G496900 // TraesCS3A02G320100 // TraesCS1B02G286600 // TraesCS2D02G502100 // TraesCS1B02G462000 // TraesCS5D02G253700 // TraesCS5B02G265500 // …
GO:0009579	C	thylakoid	5	210	2728	85761	0.8	0.97	// TraesCS5A02G109600 // TraesCS3B02G061700 // TraesCS4A02G099800 // TraesCS3A02G198400 // TraesCS3B02G000200
GO:0005739	C	mitochondrion	30	210	14224	85761	0.84	0.97	// TraesCS7D02G465500 // TraesCS2B02G496700 // TraesCS3D02G231600 // TraesCS2A02G105300 // TraesCS5B02G130400 // TraesCS6B02G297700 // TraesCS5D02G189000 // TraesCS2A02G323700 // TraesCS3D02G063100 // TraesCS5A02G120600 // TraesCS6A02G202900 // TraesCS3D02G496900 // TraesCS1D02G072500 // TraesCS5D02G192200 // TraesCS5B02G337700 // TraesCS6D02G179300 // TraesCS5D02G048500 // TraesCS6B02G240800 // …
GO:0005768	C	endosome	5	210	3228	85761	0.9	0.97	// TraesCS2B02G008400 // TraesCS6D02G326300 // TraesCS2B02G026800 // TraesCS3B02G025100 // TraesCS7A02G049200
GO:0005773	C	vacuole	13	210	8086	85761	0.96	0.99	// TraesCS1D02G123100 // TraesCS7A02G049200 // TraesCS2A02G056000 // TraesCS6D02G326300 // TraesCS3A02G012500 // TraesCS2B02G008400 // TraesCS3A02G320100 // TraesCS6D02G177400 // TraesCS3B02G025100 // TraesCS5B02G265500 // TraesCS5D02G266800 // TraesCS2B02G026800 // TraesCS1A02G150200
GO:0030312	C	external encapsulating structure	8	210	6243	85761	0.99	0.99	// TraesCS3A02G012500 // TraesCS6A02G325500 // TraesCS2B02G008400 // TraesCS3A02G320100 // TraesCS2D02G502100 // TraesCS5B02G367400 // TraesCS5D02G169100 // TraesCS2B02G026800
GO:0005618	C	cell wall	8	210	6231	85761	0.99	0.99	// TraesCS3A02G012500 // TraesCS6A02G325500 // TraesCS2B02G008400 // TraesCS3A02G320100 // TraesCS2D02G502100 // TraesCS5B02G367400 // TraesCS5D02G169100 // TraesCS2B02G026800

## Sheet: BP_vs_WK_y_upmethylated
GO_acc	term_type	Term	queryitem	querytotal	bgitem	bgtotal	pvalue	FDR	entries
GO:0006810	P	transport	45	137	16882	85761	0.0002	0.0086	// TraesCS5A02G181200 // TraesCS3D02G021800 // TraesCS5D02G419200 // TraesCS6B02G314300 // TraesCS1A02G297800 // TraesCS3A02G219100 // TraesCS6A02G271300 // TraesCS3D02G412700 // TraesCS4A02G223400 // TraesCS5B02G305600 // TraesCS2B02G044900 // TraesCS1A02G283100 // TraesCS4B02G150500 // TraesCS2A02G475900 // TraesCS5D02G229800 // TraesCS5A02G300400 // TraesCS6D02G179600 // TraesCS2A02G236600 // …
GO:0051234	P	establishment of localization	45	137	17156	85761	0.00029	0.0086	// TraesCS5A02G181200 // TraesCS3D02G021800 // TraesCS5D02G419200 // TraesCS6B02G314300 // TraesCS1A02G297800 // TraesCS3A02G219100 // TraesCS6A02G271300 // TraesCS3D02G412700 // TraesCS4A02G223400 // TraesCS5B02G305600 // TraesCS2B02G044900 // TraesCS1A02G283100 // TraesCS4B02G150500 // TraesCS2A02G475900 // TraesCS5D02G229800 // TraesCS5A02G300400 // TraesCS6D02G179600 // TraesCS2A02G236600 // …
GO:0051179	P	localization	47	137	18699	85761	0.00053	0.011	// TraesCS5A02G181200 // TraesCS3D02G021800 // TraesCS5D02G419200 // TraesCS6B02G314300 // TraesCS1A02G297800 // TraesCS3A02G219100 // TraesCS6A02G271300 // TraesCS3D02G412700 // TraesCS4A02G223400 // TraesCS5B02G305600 // TraesCS2B02G044900 // TraesCS1A02G283100 // TraesCS4B02G150500 // TraesCS2A02G475900 // TraesCS5D02G229800 // TraesCS5A02G300400 // TraesCS6D02G179600 // TraesCS2A02G236600 // …
GO:0006629	P	lipid metabolic process	23	137	8205	85761	0.0056	0.085	// TraesCS7A02G165300 // TraesCS4A02G311300 // TraesCS6A02G271300 // TraesCS3A02G421400 // TraesCS4D02G165100 // TraesCS1A02G283100 // TraesCS2A02G475900 // TraesCS5D02G229800 // TraesCS5A02G300400 // TraesCS5B02G186200 // TraesCS4D02G238800 // TraesCS5A02G002200 // TraesCS2D02G242500 // TraesCS4B02G286700 // TraesCS2B02G257000 // TraesCS2D02G483800 // TraesCS1A02G180500 // TraesCS1D02G278000 // …
GO:0009607	P	response to biotic stimulus	28	137	12580	85761	0.041	0.47	// TraesCS5A02G181200 // TraesCS1B02G240700 // TraesCS7A02G196000 // TraesCS4A02G311300 // TraesCS1A02G297800 // TraesCS6A02G271300 // TraesCS3D02G412700 // TraesCS4A02G223400 // TraesCS5B02G305600 // TraesCS2B02G044900 // TraesCS3A02G396200 // TraesCS4A02G170900 // TraesCS5B02G186200 // TraesCS3D02G454200 // TraesCS4D02G238800 // TraesCS6D02G012700 // TraesCS4B02G286700 // TraesCS6D02G350000 // …
GO:0009605	P	response to external stimulus	33	137	15659	85761	0.053	0.47	// TraesCS5A02G181200 // TraesCS1B02G240700 // TraesCS7A02G196000 // TraesCS4A02G311300 // TraesCS1A02G297800 // TraesCS6A02G271300 // TraesCS3D02G412700 // TraesCS4A02G223400 // TraesCS4D02G165100 // TraesCS2B02G044900 // TraesCS3D02G454200 // TraesCS5B02G305600 // TraesCS4A02G170900 // TraesCS5B02G186200 // TraesCS3A02G396200 // TraesCS4D02G238800 // TraesCS6D02G012700 // TraesCS4B02G286700 // …
GO:0009987	P	cellular process	103	137	58786	85761	0.055	0.47	// TraesCS5A02G181200 // TraesCS3D02G021800 // TraesCS5D02G419200 // TraesCS5D02G081900 // TraesCS3A02G219100 // TraesCS6A02G271300 // TraesCS1B02G217100 // TraesCS1D02G348500 // TraesCS7B02G431500 // TraesCS7B02G200700 // TraesCS5B02G305600 // TraesCS1B02G240700 // TraesCS4A02G170900 // TraesCS7B02G262500 // TraesCS3A02G270600 // TraesCS6D02G179600 // TraesCS2A02G236600 // TraesCS4D02G158600 // …
GO:0051704	P	multi-organism process	33	137	16180	85761	0.076	0.57	// TraesCS5A02G181200 // TraesCS1B02G240700 // TraesCS7A02G196000 // TraesCS4A02G311300 // TraesCS1A02G297800 // TraesCS6A02G271300 // TraesCS3D02G412700 // TraesCS7B02G431500 // TraesCS4A02G223400 // TraesCS5B02G305600 // TraesCS2B02G044900 // TraesCS3D02G454200 // TraesCS4A02G170900 // TraesCS5A02G300400 // TraesCS5B02G186200 // TraesCS6D02G231300 // TraesCS3A02G396200 // TraesCS4D02G158600 // …
GO:0007154	P	cell communication	32	137	15984	85761	0.098	0.59	// TraesCS5A02G181200 // TraesCS7A02G196000 // TraesCS4A02G311300 // TraesCS1A02G297800 // TraesCS6A02G271300 // TraesCS5B02G400800 // TraesCS4A02G223400 // TraesCS4D02G165100 // TraesCS2B02G044900 // TraesCS3D02G454200 // TraesCS5B02G305600 // TraesCS7B02G262500 // TraesCS5B02G186200 // TraesCS6D02G179600 // TraesCS2A02G236600 // TraesCS4D02G238800 // TraesCS6D02G012700 // TraesCS2D02G543900 // …
GO:0019748	P	secondary metabolic process	13	137	5410	85761	0.093	0.59	// TraesCS1A02G283100 // TraesCS5A02G234200 // TraesCS5D02G253900 // TraesCS2A02G475900 // TraesCS5A02G300400 // TraesCS4A02G043500 // TraesCS3D02G412700 // TraesCS3B02G116400 // TraesCS2D02G483800 // TraesCS3D02G438800 // TraesCS4D02G238800 // TraesCS5A02G045700 // TraesCS5B02G305600
GO:0008219	P	cell death	11	137	4690	85761	0.13	0.72	// TraesCS4A02G311300 // TraesCS5A02G181200 // TraesCS5A02G234200 // TraesCS3D02G526600 // TraesCS6D02G084900 // TraesCS2D02G259600 // TraesCS2B02G044900 // TraesCS3D02G430100 // TraesCS4D02G238800 // TraesCS4A02G223400 // TraesCS6D02G012700
GO:0007165	P	signal transduction	27	137	13882	85761	0.16	0.79	// TraesCS5A02G181200 // TraesCS7A02G196000 // TraesCS4A02G311300 // TraesCS1A02G297800 // TraesCS6A02G271300 // TraesCS5B02G400800 // TraesCS4A02G223400 // TraesCS2B02G044900 // TraesCS3D02G454200 // TraesCS7B02G262500 // TraesCS5B02G186200 // TraesCS6D02G179600 // TraesCS2A02G236600 // TraesCS4D02G238800 // TraesCS6D02G012700 // TraesCS2D02G543900 // TraesCS6D02G084900 // TraesCS4A02G382900 // …
GO:0009991	P	response to extracellular stimulus	8	137	3585	85761	0.22	0.81	// TraesCS5B02G305600 // TraesCS5A02G234200 // TraesCS1D02G066700 // TraesCS4A02G311300 // TraesCS4A02G043500 // TraesCS3A02G288800 // TraesCS2D02G483800 // TraesCS4D02G165100
GO:0044238	P	primary metabolic process	79	137	47561	85761	0.33	0.81	// TraesCS4D02G143500 // TraesCS7B02G200700 // TraesCS7A02G165300 // TraesCS3D02G021800 // TraesCS3D02G064900 // TraesCS5D02G081900 // TraesCS3A02G219100 // TraesCS3D02G230000 // TraesCS6A02G271300 // TraesCS3D02G438800 // TraesCS5A02G550700 // TraesCS1B02G217100 // TraesCS2D02G543900 // TraesCS5B02G400800 // TraesCS7B02G431500 // TraesCS3D02G200400 // TraesCS5A02G045700 // TraesCS5B02G305600 // …
GO:0044249	P	cellular biosynthetic process	55	137	30853	85761	0.18	0.81	// TraesCS7B02G200700 // TraesCS7A02G165300 // TraesCS3D02G021800 // TraesCS3D02G064900 // TraesCS6D02G084900 // TraesCS6D02G350000 // TraesCS6A02G271300 // TraesCS3D02G412700 // TraesCS3A02G421400 // TraesCS7B02G431500 // TraesCS5A02G045700 // TraesCS5B02G305600 // TraesCS4A02G223400 // TraesCS1A02G283100 // TraesCS5D02G403200 // TraesCS3A02G136900 // TraesCS1B02G240700 // TraesCS5A02G019600 // …
GO:0006807	P	nitrogen compound metabolic process	51	137	29364	85761	0.26	0.81	// TraesCS4D02G143500 // TraesCS7B02G200700 // TraesCS3D02G064900 // TraesCS3D02G021800 // TraesCS5D02G419200 // TraesCS6D02G084900 // TraesCS3A02G219100 // TraesCS5A02G550700 // TraesCS1B02G217100 // TraesCS6D02G239100 // TraesCS7B02G431500 // TraesCS3D02G200400 // TraesCS5A02G045700 // TraesCS5B02G305600 // TraesCS4A02G223400 // TraesCS5D02G403200 // TraesCS3A02G136900 // TraesCS5A02G019600 // …
GO:0050789	P	regulation of biological process	52	137	30871	85761	0.35	0.81	// TraesCS5A02G181200 // TraesCS3D02G021800 // TraesCS3D02G064900 // TraesCS5D02G081900 // TraesCS1A02G297800 // TraesCS6D02G350000 // TraesCS5D02G120300 // TraesCS6A02G271300 // TraesCS5A02G550700 // TraesCS3A02G421400 // TraesCS5B02G400800 // TraesCS7B02G431500 // TraesCS7B02G200700 // TraesCS4A02G223400 // TraesCS5B02G305600 // TraesCS2B02G044900 // TraesCS3D02G454200 // TraesCS7D02G385800 // …
GO:0009719	P	response to endogenous stimulus	27	137	15578	85761	0.35	0.81	// TraesCS4A02G311300 // TraesCS1A02G297800 // TraesCS6A02G271300 // TraesCS5B02G400800 // TraesCS5B02G305600 // TraesCS6D02G231300 // TraesCS3D02G454200 // TraesCS7D02G385800 // TraesCS2A02G475900 // TraesCS7B02G262500 // TraesCS5A02G300400 // TraesCS5B02G186200 // TraesCS6D02G179600 // TraesCS3A02G396200 // TraesCS1D02G012300 // TraesCS4D02G238800 // TraesCS2D02G543900 // TraesCS2B02G477500 // …
GO:0016049	P	cell growth	10	137	5205	85761	0.32	0.81	// TraesCS3D02G454200 // TraesCS2B02G257000 // TraesCS2D02G242500 // TraesCS2A02G475900 // TraesCS1D02G066700 // TraesCS5A02G300400 // TraesCS6D02G231300 // TraesCS6A02G271300 // TraesCS6A02G337300 // TraesCS5B02G305600
GO:0006139	P	nucleobase-containing compound metabolic process	41	137	22725	85761	0.21	0.81	// TraesCS4D02G143500 // TraesCS7B02G200700 // TraesCS3D02G021800 // TraesCS6D02G084900 // TraesCS3A02G219100 // TraesCS5A02G550700 // TraesCS1B02G217100 // TraesCS6D02G239100 // TraesCS7B02G431500 // TraesCS3D02G200400 // TraesCS4A02G223400 // TraesCS5A02G045700 // TraesCS5D02G403200 // TraesCS3A02G136900 // TraesCS5A02G019600 // TraesCS2A02G475900 // TraesCS3A02G270600 // TraesCS4D02G158600 // …
GO:0050794	P	regulation of cellular process	48	137	27690	85761	0.27	0.81	// TraesCS5A02G181200 // TraesCS3D02G021800 // TraesCS6A02G206900 // TraesCS6D02G084900 // TraesCS1A02G297800 // TraesCS6D02G350000 // TraesCS5D02G120300 // TraesCS6A02G271300 // TraesCS5A02G550700 // TraesCS3A02G421400 // TraesCS5B02G400800 // TraesCS7B02G431500 // TraesCS7B02G200700 // TraesCS4A02G223400 // TraesCS2B02G044900 // TraesCS3D02G454200 // TraesCS7D02G385800 // TraesCS2A02G475900 // …
GO:0009058	P	biosynthetic process	56	137	32675	85761	0.28	0.81	// TraesCS7B02G200700 // TraesCS7A02G165300 // TraesCS3D02G021800 // TraesCS3D02G064900 // TraesCS6D02G084900 // TraesCS6D02G350000 // TraesCS6A02G271300 // TraesCS3D02G412700 // TraesCS3A02G421400 // TraesCS7B02G431500 // TraesCS5A02G045700 // TraesCS5B02G305600 // TraesCS4A02G223400 // TraesCS1A02G283100 // TraesCS5D02G403200 // TraesCS3A02G136900 // TraesCS1B02G240700 // TraesCS5A02G019600 // …
GO:0043412	P	macromolecule modification	32	137	18019	85761	0.28	0.81	// TraesCS1B02G240700 // TraesCS4A02G311300 // TraesCS6D02G350000 // TraesCS1B02G217100 // TraesCS6D02G239100 // TraesCS5B02G400800 // TraesCS7B02G431500 // TraesCS4A02G223400 // TraesCS5D02G403200 // TraesCS3D02G021800 // TraesCS5A02G019600 // TraesCS7B02G262500 // TraesCS3A02G270600 // TraesCS3D02G454200 // TraesCS4A02G191900 // TraesCS4D02G238800 // TraesCS2D02G582500 // TraesCS2D02G242500 // …
GO:0006091	P	generation of precursor metabolites and energy	7	137	3330	85761	0.28	0.81	// TraesCS2B02G257000 // TraesCS5A02G234200 // TraesCS5A02G300400 // TraesCS3A02G219100 // TraesCS4D02G042800 // TraesCS6A02G271300 // TraesCS2D02G242500
GO:0050896	P	response to stimulus	66	137	39029	85761	0.29	0.81	// TraesCS5A02G181200 // TraesCS1B02G240700 // TraesCS3D02G064900 // TraesCS4A02G223400 // TraesCS6D02G084900 // TraesCS1A02G297800 // TraesCS3A02G219100 // TraesCS6A02G271300 // TraesCS6D02G231300 // TraesCS3D02G412700 // TraesCS1B02G217100 // TraesCS5B02G400800 // TraesCS7B02G431500 // TraesCS5A02G045700 // TraesCS5B02G305600 // TraesCS2B02G044900 // TraesCS3A02G396200 // TraesCS4D02G165100 // …
GO:0044237	P	cellular metabolic process	82	137	49214	85761	0.31	0.81	// TraesCS4D02G143500 // TraesCS7B02G200700 // TraesCS3D02G064900 // TraesCS3D02G021800 // TraesCS5D02G419200 // TraesCS5D02G081900 // TraesCS3A02G219100 // TraesCS6A02G271300 // TraesCS6D02G188000 // TraesCS3D02G412700 // TraesCS1B02G217100 // TraesCS2D02G543900 // TraesCS5B02G400800 // TraesCS7B02G431500 // TraesCS3D02G200400 // TraesCS5A02G045700 // TraesCS5B02G305600 // TraesCS4A02G223400 // …
GO:0065007	P	biological regulation	59	137	35465	85761	0.37	0.83	// TraesCS5A02G181200 // TraesCS3D02G021800 // TraesCS3D02G064900 // TraesCS4A02G223400 // TraesCS6B02G314300 // TraesCS1A02G297800 // TraesCS3A02G219100 // TraesCS5D02G120300 // TraesCS6A02G271300 // TraesCS5A02G550700 // TraesCS6D02G084900 // TraesCS3A02G421400 // TraesCS5B02G400800 // TraesCS7B02G431500 // TraesCS7B02G200700 // TraesCS5A02G045700 // TraesCS5B02G305600 // TraesCS2B02G044900 // …
GO:0040007	P	growth	13	137	7381	85761	0.4	0.86	// TraesCS3D02G454200 // TraesCS2B02G257000 // TraesCS2D02G242500 // TraesCS5A02G181200 // TraesCS7D02G385800 // TraesCS2A02G475900 // TraesCS1D02G066700 // TraesCS5A02G300400 // TraesCS6D02G231300 // TraesCS6A02G271300 // TraesCS6A02G337300 // TraesCS1D02G348400 // TraesCS5B02G305600
GO:0019222	P	regulation of metabolic process	27	137	18524	85761	0.74	0.9	// TraesCS7B02G200700 // TraesCS3D02G021800 // TraesCS6D02G084900 // TraesCS6D02G350000 // TraesCS5A02G550700 // TraesCS3A02G421400 // TraesCS7B02G431500 // TraesCS4A02G223400 // TraesCS2A02G475900 // TraesCS5A02G300400 // TraesCS4D02G158600 // TraesCS4D02G238800 // TraesCS6D02G012700 // TraesCS2D02G242500 // TraesCS2D02G543900 // TraesCS2B02G257000 // TraesCS4A02G311300 // TraesCS1D02G066700 // …
GO:0030154	P	cell differentiation	10	137	7284	85761	0.74	0.9	// TraesCS3D02G454200 // TraesCS2B02G257000 // TraesCS2D02G242500 // TraesCS7B02G200700 // TraesCS2A02G475900 // TraesCS5A02G300400 // TraesCS6A02G271300 // TraesCS3A02G225000 // TraesCS4A02G113600 // TraesCS5B02G305600
GO:0009791	P	post-embryonic development	19	137	14295	85761	0.84	0.9	// TraesCS4B02G286700 // TraesCS2B02G257000 // TraesCS5D02G081900 // TraesCS5A02G234200 // TraesCS5A02G019600 // TraesCS1D02G278000 // TraesCS1D02G012300 // TraesCS1D02G066700 // TraesCS3A02G270600 // TraesCS1A02G180500 // TraesCS4B02G339800 // TraesCS6A02G271300 // TraesCS3D02G454200 // TraesCS3A02G421400 // TraesCS4D02G158600 // TraesCS2D02G242500 // TraesCS5B02G305600 // TraesCS2B02G269700 // …
GO:0034645	P	cellular macromolecule biosynthetic process	31	137	20349	85761	0.65	0.9	// TraesCS7B02G200700 // TraesCS1B02G240700 // TraesCS6D02G084900 // TraesCS6D02G350000 // TraesCS5A02G550700 // TraesCS3A02G421400 // TraesCS7B02G431500 // TraesCS4A02G223400 // TraesCS5D02G403200 // TraesCS3A02G136900 // TraesCS3D02G021800 // TraesCS2A02G475900 // TraesCS4A02G191900 // TraesCS4D02G158600 // TraesCS6D02G012700 // TraesCS2D02G242500 // TraesCS2D02G543900 // TraesCS2B02G257000 // …
GO:0009653	P	anatomical structure morphogenesis	14	137	10401	85761	0.79	0.9	// TraesCS3D02G454200 // TraesCS2B02G257000 // TraesCS3A02G225000 // TraesCS5A02G181200 // TraesCS2A02G475900 // TraesCS3D02G201500 // TraesCS6D02G231300 // TraesCS6A02G271300 // TraesCS6A02G337300 // TraesCS1D02G348400 // TraesCS2D02G242500 // TraesCS5B02G305600 // TraesCS1D02G136800 // TraesCS5A02G300400
GO:0044260	P	cellular macromolecule metabolic process	54	137	36166	85761	0.77	0.9	// TraesCS4D02G143500 // TraesCS7B02G200700 // TraesCS1B02G240700 // TraesCS6D02G084900 // TraesCS6D02G350000 // TraesCS3D02G438800 // TraesCS5A02G550700 // TraesCS1B02G217100 // TraesCS6D02G239100 // TraesCS5B02G400800 // TraesCS7B02G431500 // TraesCS3D02G200400 // TraesCS4A02G223400 // TraesCS5D02G403200 // TraesCS3A02G136900 // TraesCS3D02G021800 // TraesCS4A02G170900 // TraesCS2A02G475900 // …
GO:0048869	P	cellular developmental process	13	137	9509	85761	0.76	0.9	// TraesCS3D02G454200 // TraesCS2B02G257000 // TraesCS3A02G225000 // TraesCS7B02G200700 // TraesCS2A02G475900 // TraesCS3D02G201500 // TraesCS6D02G231300 // TraesCS6A02G271300 // TraesCS6A02G337300 // TraesCS2D02G242500 // TraesCS4A02G113600 // TraesCS5B02G305600 // TraesCS5A02G300400
GO:0010467	P	gene expression	31	137	19933	85761	0.6	0.9	// TraesCS7B02G200700 // TraesCS3D02G021800 // TraesCS6D02G084900 // TraesCS6D02G350000 // TraesCS5A02G550700 // TraesCS1B02G217100 // TraesCS6D02G239100 // TraesCS7B02G431500 // TraesCS3D02G200400 // TraesCS4A02G223400 // TraesCS5D02G403200 // TraesCS3A02G136900 // TraesCS2A02G475900 // TraesCS4D02G143500 // TraesCS4B02G137800 // TraesCS4D02G158600 // TraesCS6D02G012700 // TraesCS2D02G242500 // …
GO:0016043	P	cellular component organization	31	137	19949	85761	0.6	0.9	// TraesCS1B02G240700 // TraesCS4A02G311300 // TraesCS6D02G350000 // TraesCS3D02G230000 // TraesCS6A02G271300 // TraesCS5B02G400800 // TraesCS7B02G431500 // TraesCS3D02G200400 // TraesCS6D02G179600 // TraesCS6D02G231300 // TraesCS6A02G013400 // TraesCS5D02G403200 // TraesCS5B02G305600 // TraesCS2A02G475900 // TraesCS5A02G300400 // TraesCS4B02G137800 // TraesCS2A02G236600 // TraesCS4A02G191900 // …
GO:0007275	P	multicellular organism development	33	137	20549	85761	0.52	0.9	// TraesCS5A02G300400 // TraesCS7B02G200700 // TraesCS5D02G081900 // TraesCS6A02G271300 // TraesCS3A02G421400 // TraesCS5A02G181200 // TraesCS5B02G305600 // TraesCS5A02G019600 // TraesCS2A02G475900 // TraesCS3A02G270600 // TraesCS5B02G186200 // TraesCS3D02G454200 // TraesCS4A02G191900 // TraesCS4D02G158600 // TraesCS2D02G242500 // TraesCS2B02G269700 // TraesCS2D02G543900 // TraesCS4B02G286700 // …
GO:0042592	P	homeostatic process	10	137	7067	85761	0.7	0.9	// TraesCS5A02G300400 // TraesCS5A02G234200 // TraesCS4B02G339800 // TraesCS2D02G259600 // TraesCS3A02G219100 // TraesCS4A02G043500 // TraesCS6A02G271300 // TraesCS5A02G045700 // TraesCS1D02G136800 // TraesCS7B02G185600
GO:0065008	P	regulation of biological quality	16	137	11825	85761	0.8	0.9	// TraesCS3A02G225000 // TraesCS5A02G234200 // TraesCS5D02G229800 // TraesCS3D02G201500 // TraesCS2D02G259600 // TraesCS3A02G219100 // TraesCS4A02G043500 // TraesCS4B02G339800 // TraesCS6A02G271300 // TraesCS5A02G300400 // TraesCS3A02G421400 // TraesCS4D02G238800 // TraesCS5A02G045700 // TraesCS5B02G305600 // TraesCS1D02G136800 // TraesCS7B02G185600
GO:0009908	P	flower development	10	137	6564	85761	0.61	0.9	// TraesCS1D02G278000 // TraesCS2B02G257000 // TraesCS3D02G454200 // TraesCS5A02G019600 // TraesCS4B02G286700 // TraesCS1D02G066700 // TraesCS6A02G271300 // TraesCS3A02G421400 // TraesCS4D02G158600 // TraesCS2D02G242500
GO:0010468	P	regulation of gene expression	21	137	13706	85761	0.62	0.9	// TraesCS2B02G257000 // TraesCS6D02G084900 // TraesCS7B02G200700 // TraesCS3D02G021800 // TraesCS3D02G430100 // TraesCS2A02G475900 // TraesCS5D02G081900 // TraesCS3D02G064900 // TraesCS6D02G350000 // TraesCS5D02G120300 // TraesCS2D02G543900 // TraesCS6A02G266300 // TraesCS4D02G158600 // TraesCS1D02G378400 // TraesCS3A02G421400 // TraesCS7B02G431500 // TraesCS5A02G550700 // TraesCS4A02G223400 // …
GO:0032502	P	developmental process	37	137	23141	85761	0.53	0.9	// TraesCS5A02G300400 // TraesCS7B02G200700 // TraesCS5D02G081900 // TraesCS6A02G271300 // TraesCS3A02G421400 // TraesCS5A02G181200 // TraesCS5B02G305600 // TraesCS7D02G385800 // TraesCS5A02G019600 // TraesCS2A02G475900 // TraesCS3A02G270600 // TraesCS5B02G186200 // TraesCS6D02G231300 // TraesCS3D02G454200 // TraesCS4A02G191900 // TraesCS4D02G158600 // TraesCS2D02G242500 // TraesCS2B02G269700 // …
GO:0032501	P	multicellular organismal process	38	137	24629	85761	0.63	0.9	// TraesCS5A02G300400 // TraesCS7B02G200700 // TraesCS5D02G081900 // TraesCS3A02G219100 // TraesCS6A02G271300 // TraesCS3A02G421400 // TraesCS5A02G181200 // TraesCS5A02G045700 // TraesCS5B02G305600 // TraesCS7D02G385800 // TraesCS5A02G019600 // TraesCS2A02G475900 // TraesCS3A02G270600 // TraesCS5B02G186200 // TraesCS3D02G454200 // TraesCS4A02G191900 // TraesCS4D02G158600 // TraesCS2D02G242500 // …
GO:0048608	P	reproductive structure development	15	137	11435	85761	0.83	0.9	// TraesCS1D02G278000 // TraesCS2B02G257000 // TraesCS3D02G454200 // TraesCS5A02G234200 // TraesCS5A02G019600 // TraesCS4B02G286700 // TraesCS1D02G012300 // TraesCS1D02G066700 // TraesCS3A02G270600 // TraesCS1A02G180500 // TraesCS6A02G271300 // TraesCS3A02G421400 // TraesCS4D02G158600 // TraesCS2D02G242500 // TraesCS2B02G269700
GO:0060255	P	regulation of macromolecule metabolic process	22	137	15862	85761	0.8	0.9	// TraesCS7B02G200700 // TraesCS3D02G021800 // TraesCS6D02G084900 // TraesCS6D02G350000 // TraesCS5A02G550700 // TraesCS3A02G421400 // TraesCS7B02G431500 // TraesCS4A02G223400 // TraesCS2A02G475900 // TraesCS4D02G158600 // TraesCS6D02G012700 // TraesCS2D02G242500 // TraesCS2D02G543900 // TraesCS2B02G257000 // TraesCS5D02G081900 // TraesCS6A02G266300 // TraesCS3D02G430100 // TraesCS5D02G120300 // …
GO:0006464	P	cellular protein modification process	24	137	16206	85761	0.69	0.9	// TraesCS4A02G311300 // TraesCS2B02G257000 // TraesCS5B02G400800 // TraesCS7B02G431500 // TraesCS4A02G223400 // TraesCS5D02G403200 // TraesCS7B02G262500 // TraesCS3D02G454200 // TraesCS4A02G191900 // TraesCS4D02G238800 // TraesCS2D02G582500 // TraesCS1D02G136800 // TraesCS1A02G033100 // TraesCS6D02G350000 // TraesCS5D02G081900 // TraesCS4A02G382900 // TraesCS1D02G066700 // TraesCS1A02G180500 // …
GO:0003006	P	developmental process involved in reproduction	18	137	13497	85761	0.83	0.9	// TraesCS1D02G278000 // TraesCS2B02G257000 // TraesCS3D02G454200 // TraesCS5A02G234200 // TraesCS5A02G019600 // TraesCS4B02G286700 // TraesCS1D02G012300 // TraesCS1D02G066700 // TraesCS3A02G270600 // TraesCS1A02G180500 // TraesCS3D02G201500 // TraesCS6A02G271300 // TraesCS5A02G300400 // TraesCS3A02G421400 // TraesCS4D02G158600 // TraesCS4A02G113600 // TraesCS2D02G242500 // TraesCS2B02G269700
GO:0009059	P	macromolecule biosynthetic process	33	137	20720	85761	0.54	0.9	// TraesCS7B02G200700 // TraesCS1B02G240700 // TraesCS6D02G084900 // TraesCS6D02G350000 // TraesCS5A02G550700 // TraesCS3A02G421400 // TraesCS7B02G431500 // TraesCS4A02G223400 // TraesCS1A02G283100 // TraesCS5D02G403200 // TraesCS3A02G136900 // TraesCS3D02G021800 // TraesCS2A02G475900 // TraesCS4A02G191900 // TraesCS4D02G158600 // TraesCS6D02G012700 // TraesCS2D02G242500 // TraesCS2D02G543900 // …
GO:0008152	P	metabolic process	91	137	57664	85761	0.62	0.9	// TraesCS7B02G200700 // TraesCS3D02G021800 // TraesCS5D02G419200 // TraesCS5D02G081900 // TraesCS3A02G219100 // TraesCS6A02G271300 // TraesCS1B02G217100 // TraesCS7B02G431500 // TraesCS5B02G305600 // TraesCS1B02G240700 // TraesCS4A02G170900 // TraesCS5D02G229800 // TraesCS3A02G270600 // TraesCS2A02G236600 // TraesCS4D02G158600 // TraesCS2D02G582500 // TraesCS1A02G033100 // TraesCS4B02G286700 // …
GO:0009056	P	catabolic process	21	137	12766	85761	0.48	0.9	// TraesCS4B02G286700 // TraesCS2B02G257000 // TraesCS2D02G242500 // TraesCS5D02G253900 // TraesCS4A02G170900 // TraesCS1B02G152800 // TraesCS2A02G475900 // TraesCS1D02G012300 // TraesCS1D02G136800 // TraesCS6A02G271300 // TraesCS6A02G337300 // TraesCS5A02G300400 // TraesCS1B02G217100 // TraesCS3B02G116400 // TraesCS2D02G483800 // TraesCS3D02G438800 // TraesCS4D02G238800 // TraesCS5A02G002200 // …
GO:0009628	P	response to abiotic stimulus	34	137	21261	85761	0.53	0.9	// TraesCS5A02G181200 // TraesCS1B02G240700 // TraesCS6D02G084900 // TraesCS3A02G219100 // TraesCS6A02G271300 // TraesCS5B02G400800 // TraesCS7B02G431500 // TraesCS4A02G223400 // TraesCS5B02G305600 // TraesCS5A02G045700 // TraesCS7D02G385800 // TraesCS5A02G300400 // TraesCS6D02G231300 // TraesCS3A02G396200 // TraesCS2A02G028600 // TraesCS4D02G238800 // TraesCS5A02G002200 // TraesCS2D02G242500 // …
GO:0048856	P	anatomical structure development	36	137	22911	85761	0.58	0.9	// TraesCS5A02G300400 // TraesCS7B02G200700 // TraesCS5D02G081900 // TraesCS6A02G271300 // TraesCS3A02G421400 // TraesCS5A02G181200 // TraesCS5B02G305600 // TraesCS5A02G019600 // TraesCS2A02G475900 // TraesCS3A02G270600 // TraesCS5B02G186200 // TraesCS6D02G231300 // TraesCS3D02G454200 // TraesCS4A02G191900 // TraesCS4D02G158600 // TraesCS2D02G242500 // TraesCS2B02G269700 // TraesCS2D02G543900 // …
GO:0006950	P	response to stress	48	137	29274	85761	0.44	0.9	// TraesCS5A02G181200 // TraesCS1B02G240700 // TraesCS2D02G259600 // TraesCS4A02G223400 // TraesCS6D02G084900 // TraesCS1A02G297800 // TraesCS3A02G219100 // TraesCS6A02G271300 // TraesCS3D02G412700 // TraesCS5B02G400800 // TraesCS5A02G045700 // TraesCS4D02G165100 // TraesCS2B02G044900 // TraesCS3D02G454200 // TraesCS5B02G305600 // TraesCS7D02G385800 // TraesCS4A02G170900 // TraesCS2A02G475900 // …
GO:0043170	P	macromolecule metabolic process	59	137	38931	85761	0.74	0.9	// TraesCS4D02G143500 // TraesCS7B02G200700 // TraesCS1B02G240700 // TraesCS6D02G084900 // TraesCS6D02G350000 // TraesCS3D02G438800 // TraesCS5A02G550700 // TraesCS1B02G217100 // TraesCS6D02G239100 // TraesCS5B02G400800 // TraesCS7B02G431500 // TraesCS3D02G200400 // TraesCS4A02G223400 // TraesCS1A02G283100 // TraesCS5D02G403200 // TraesCS3A02G136900 // TraesCS3D02G021800 // TraesCS4A02G170900 // …
GO:0005975	P	carbohydrate metabolic process	13	137	8137	85761	0.54	0.9	// TraesCS4B02G286700 // TraesCS2B02G257000 // TraesCS5A02G300400 // TraesCS1B02G240700 // TraesCS4A02G170900 // TraesCS2A02G475900 // TraesCS3D02G201500 // TraesCS1A02G180500 // TraesCS3D02G230000 // TraesCS6A02G337300 // TraesCS1D02G348500 // TraesCS2D02G242500 // TraesCS5A02G234200
GO:0044267	P	cellular protein metabolic process	28	137	21181	85761	0.9	0.92	// TraesCS3D02G021800 // TraesCS4A02G311300 // TraesCS6D02G350000 // TraesCS7B02G431500 // TraesCS5B02G400800 // TraesCS3D02G438800 // TraesCS4A02G223400 // TraesCS5D02G403200 // TraesCS2A02G475900 // TraesCS7B02G262500 // TraesCS3D02G454200 // TraesCS4A02G191900 // TraesCS3B02G116400 // TraesCS4D02G238800 // TraesCS2D02G582500 // TraesCS2D02G242500 // TraesCS1A02G033100 // TraesCS2B02G257000 // …
GO:0000003	P	reproduction	19	137	15261	85761	0.91	0.92	// TraesCS1D02G278000 // TraesCS2B02G257000 // TraesCS3D02G454200 // TraesCS5A02G234200 // TraesCS5A02G019600 // TraesCS4B02G286700 // TraesCS1D02G012300 // TraesCS1D02G066700 // TraesCS3A02G270600 // TraesCS1A02G180500 // TraesCS3D02G201500 // TraesCS6D02G231300 // TraesCS6A02G271300 // TraesCS5A02G300400 // TraesCS3A02G421400 // TraesCS4D02G158600 // TraesCS4A02G113600 // TraesCS2D02G242500 // …
GO:0022414	P	reproductive process	19	137	15247	85761	0.91	0.92	// TraesCS1D02G278000 // TraesCS2B02G257000 // TraesCS3D02G454200 // TraesCS5A02G234200 // TraesCS5A02G019600 // TraesCS4B02G286700 // TraesCS1D02G012300 // TraesCS1D02G066700 // TraesCS3A02G270600 // TraesCS1A02G180500 // TraesCS3D02G201500 // TraesCS6D02G231300 // TraesCS6A02G271300 // TraesCS5A02G300400 // TraesCS3A02G421400 // TraesCS4D02G158600 // TraesCS4A02G113600 // TraesCS2D02G242500 // …
GO:0019538	P	protein metabolic process	30	137	23620	85761	0.94	0.94	// TraesCS3D02G021800 // TraesCS4A02G311300 // TraesCS6D02G350000 // TraesCS7B02G431500 // TraesCS5B02G400800 // TraesCS3D02G438800 // TraesCS4A02G223400 // TraesCS5D02G403200 // TraesCS2A02G475900 // TraesCS7B02G262500 // TraesCS3D02G454200 // TraesCS4A02G191900 // TraesCS3B02G116400 // TraesCS4D02G238800 // TraesCS2D02G582500 // TraesCS2D02G242500 // TraesCS1A02G033100 // TraesCS2B02G257000 // …
GO:0005215	F	transporter activity	21	137	6287	85761	0.0011	0.024	// TraesCS1A02G283100 // TraesCS5D02G001200 // TraesCS4A02G311300 // TraesCS2D02G259600 // TraesCS5D02G120300 // TraesCS3B02G039300 // TraesCS5D02G419200 // TraesCS5D02G229800 // TraesCS4B02G339800 // TraesCS7A02G230100 // TraesCS3A02G219100 // TraesCS4A02G043500 // TraesCS4A02G179500 // TraesCS2D02G483800 // TraesCS3A02G288800 // TraesCS7D02G252900 // TraesCS4D02G042800 // TraesCS2A02G028600 // …
GO:0016817	F	hydrolase activity, acting on acid anhydrides	10	137	3921	85761	0.099	0.32	// TraesCS7A02G356100 // TraesCS5A02G181200 // TraesCS2A02G475900 // TraesCS4B02G151200 // TraesCS5D02G081900 // TraesCS6A02G206900 // TraesCS4D02G042800 // TraesCS2A02G236600 // TraesCS7D02G252900 // TraesCS6D02G012700
GO:0003700	F	transcription factor activity, sequence-specific DNA binding	15	137	6006	85761	0.057	0.32	// TraesCS2B02G257000 // TraesCS5A02G550700 // TraesCS7B02G200700 // TraesCS6D02G084900 // TraesCS5D02G120300 // TraesCS2D02G543900 // TraesCS6A02G266300 // TraesCS3D02G430100 // TraesCS1D02G378400 // TraesCS3A02G421400 // TraesCS4D02G158600 // TraesCS4A02G223400 // TraesCS2D02G242500 // TraesCS6D02G012700 // TraesCS1A02G314900
GO:0017111	F	nucleoside-triphosphatase activity	10	137	3662	85761	0.07	0.32	// TraesCS7A02G356100 // TraesCS5A02G181200 // TraesCS2A02G475900 // TraesCS4B02G151200 // TraesCS5D02G081900 // TraesCS6A02G206900 // TraesCS4D02G042800 // TraesCS2A02G236600 // TraesCS7D02G252900 // TraesCS6D02G012700
GO:0016818	F	hydrolase activity, acting on acid anhydrides, in phosphorus-containing anhydrides	10	137	3909	85761	0.097	0.32	// TraesCS7A02G356100 // TraesCS5A02G181200 // TraesCS2A02G475900 // TraesCS4B02G151200 // TraesCS5D02G081900 // TraesCS6A02G206900 // TraesCS4D02G042800 // TraesCS2A02G236600 // TraesCS7D02G252900 // TraesCS6D02G012700
GO:0004518	F	nuclease activity	5	137	1322	85761	0.062	0.32	// TraesCS2B02G269700 // TraesCS6D02G350000 // TraesCS3A02G270600 // TraesCS1B02G217100 // TraesCS6D02G239100
GO:0016462	F	pyrophosphatase activity	10	137	3859	85761	0.091	0.32	// TraesCS7A02G356100 // TraesCS5A02G181200 // TraesCS2A02G475900 // TraesCS4B02G151200 // TraesCS5D02G081900 // TraesCS6A02G206900 // TraesCS4D02G042800 // TraesCS2A02G236600 // TraesCS7D02G252900 // TraesCS6D02G012700
GO:0004871	F	signal transducer activity	8	137	5132	85761	0.58	0.74	// TraesCS1A02G297800 // TraesCS4A02G382900 // TraesCS7B02G262500 // TraesCS3D02G064900 // TraesCS5D02G120300 // TraesCS3D02G454200 // TraesCS4A02G191900 // TraesCS1A02G314900
GO:0003676	F	nucleic acid binding	26	137	16166	85761	0.52	0.74	// TraesCS7B02G200700 // TraesCS3D02G021800 // TraesCS6D02G084900 // TraesCS6D02G350000 // TraesCS1B02G217100 // TraesCS3A02G421400 // TraesCS7B02G431500 // TraesCS3D02G200400 // TraesCS4A02G223400 // TraesCS7B02G149400 // TraesCS3A02G136900 // TraesCS3A02G270600 // TraesCS4B02G137800 // TraesCS4D02G158600 // TraesCS6D02G012700 // TraesCS2D02G242500 // TraesCS2B02G269700 // TraesCS2D02G543900 // …
GO:0003824	F	catalytic activity	71	137	42216	85761	0.3	0.74	// TraesCS3D02G246700 // TraesCS7A02G356100 // TraesCS5A02G181200 // TraesCS7A02G165300 // TraesCS3D02G021800 // TraesCS7A02G196000 // TraesCS5D02G081900 // TraesCS3A02G219100 // TraesCS3D02G230000 // TraesCS6A02G271300 // TraesCS3D02G438800 // TraesCS3D02G412700 // TraesCS1B02G217100 // TraesCS6D02G239100 // TraesCS7B02G431500 // TraesCS5A02G045700 // TraesCS5B02G305600 // TraesCS4A02G223400 // …
GO:0003677	F	DNA binding	17	137	10994	85761	0.6	0.74	// TraesCS7B02G149400 // TraesCS2B02G257000 // TraesCS5A02G550700 // TraesCS7B02G200700 // TraesCS1D02G066700 // TraesCS6D02G084900 // TraesCS6D02G350000 // TraesCS5D02G120300 // TraesCS2D02G543900 // TraesCS4D02G158600 // TraesCS1D02G378400 // TraesCS3A02G421400 // TraesCS7B02G431500 // TraesCS4A02G223400 // TraesCS2D02G242500 // TraesCS6D02G012700 // TraesCS1A02G314900
GO:0004872	F	receptor activity	6	137	3964	85761	0.61	0.74	// TraesCS1A02G297800 // TraesCS4A02G382900 // TraesCS7B02G262500 // TraesCS3D02G064900 // TraesCS3D02G454200 // TraesCS4A02G191900
GO:0016787	F	hydrolase activity	25	137	14673	85761	0.4	0.74	// TraesCS7A02G356100 // TraesCS5A02G181200 // TraesCS5D02G081900 // TraesCS3D02G230000 // TraesCS1B02G217100 // TraesCS6D02G239100 // TraesCS3D02G438800 // TraesCS1A02G283100 // TraesCS4A02G170900 // TraesCS2A02G475900 // TraesCS3A02G270600 // TraesCS2A02G236600 // TraesCS7D02G252900 // TraesCS3B02G116400 // TraesCS6D02G012700 // TraesCS2B02G269700 // TraesCS6D02G350000 // TraesCS4D02G042800 // …
GO:0000166	F	nucleotide binding	27	137	17081	85761	0.56	0.74	// TraesCS5A02G181200 // TraesCS4A02G223400 // TraesCS5D02G081900 // TraesCS5A02G045700 // TraesCS2B02G044900 // TraesCS3D02G454200 // TraesCS2A02G475900 // TraesCS7B02G262500 // TraesCS7A02G356100 // TraesCS2A02G236600 // TraesCS2A02G028600 // TraesCS7D02G252900 // TraesCS4A02G382900 // TraesCS2D02G582500 // TraesCS4B02G286700 // TraesCS5D02G253900 // TraesCS3D02G526600 // TraesCS7D02G547100 // …
GO:0016788	F	hydrolase activity, acting on ester bonds	9	137	4682	85761	0.33	0.74	// TraesCS1A02G283100 // TraesCS2D02G076300 // TraesCS6D02G350000 // TraesCS3A02G270600 // TraesCS1D02G278000 // TraesCS1B02G217100 // TraesCS6D02G239100 // TraesCS5A02G116100 // TraesCS2B02G269700
GO:0016740	F	transferase activity	34	137	19729	85761	0.34	0.74	// TraesCS3D02G246700 // TraesCS7A02G165300 // TraesCS1B02G240700 // TraesCS7B02G431500 // TraesCS3D02G438800 // TraesCS4A02G223400 // TraesCS5B02G305600 // TraesCS1A02G283100 // TraesCS3D02G021800 // TraesCS7B02G262500 // TraesCS5A02G300400 // TraesCS5B02G186200 // TraesCS3B02G022000 // TraesCS3D02G454200 // TraesCS4A02G191900 // TraesCS3B02G116400 // TraesCS6D02G012700 // TraesCS1D02G136800 // …
GO:0060089	F	molecular transducer activity	6	137	3964	85761	0.61	0.74	// TraesCS1A02G297800 // TraesCS4A02G382900 // TraesCS7B02G262500 // TraesCS3D02G064900 // TraesCS3D02G454200 // TraesCS4A02G191900
GO:0003723	F	RNA binding	8	137	4508	85761	0.43	0.74	// TraesCS3D02G021800 // TraesCS3A02G270600 // TraesCS4B02G137800 // TraesCS1B02G217100 // TraesCS6D02G239100 // TraesCS3D02G200400 // TraesCS2B02G269700 // TraesCS2A02G225400
GO:0005198	F	structural molecule activity	5	137	3082	85761	0.55	0.74	// TraesCS5B02G139300 // TraesCS2B02G269700 // TraesCS4B02G137800 // TraesCS5D02G120300 // TraesCS6D02G231300
GO:0005515	F	protein binding	48	137	31444	85761	0.68	0.79	// TraesCS4D02G143500 // TraesCS5A02G181200 // TraesCS2D02G259600 // TraesCS4A02G223400 // TraesCS6B02G314300 // TraesCS1A02G297800 // TraesCS1B02G217100 // TraesCS6D02G239100 // TraesCS5B02G400800 // TraesCS7B02G431500 // TraesCS5A02G045700 // TraesCS4B02G137800 // TraesCS2B02G044900 // TraesCS3D02G454200 // TraesCS3A02G225000 // TraesCS2A02G475900 // TraesCS7B02G262500 // TraesCS3A02G270600 // …
GO:0016772	F	transferase activity, transferring phosphorus-containing groups	10	137	8914	85761	0.91	0.92	// TraesCS7A02G165300 // TraesCS4A02G382900 // TraesCS7B02G262500 // TraesCS1A02G180500 // TraesCS3A02G271100 // TraesCS3D02G454200 // TraesCS1D02G348500 // TraesCS4A02G223400 // TraesCS6D02G012700 // TraesCS2D02G582500
GO:0016301	F	kinase activity	9	137	8052	85761	0.9	0.92	// TraesCS4A02G382900 // TraesCS7B02G262500 // TraesCS1A02G180500 // TraesCS3A02G271100 // TraesCS3D02G454200 // TraesCS1D02G348500 // TraesCS4A02G223400 // TraesCS6D02G012700 // TraesCS2D02G582500
GO:0005488	F	binding	87	137	58931	85761	0.92	0.92	// TraesCS5A02G181200 // TraesCS3D02G021800 // TraesCS6B02G314300 // TraesCS3A02G219100 // TraesCS6A02G271300 // TraesCS1B02G217100 // TraesCS7B02G431500 // TraesCS7B02G200700 // TraesCS4B02G150500 // TraesCS7B02G262500 // TraesCS3A02G270600 // TraesCS6D02G179600 // TraesCS2A02G236600 // TraesCS7D02G252900 // TraesCS4D02G158600 // TraesCS2D02G582500 // TraesCS1A02G033100 // TraesCS2B02G477500 // …
GO:0016020	C	membrane	68	137	33934	85761	0.011	0.24	// TraesCS7A02G243400 // TraesCS3D02G246700 // TraesCS5A02G181200 // TraesCS3D02G064900 // TraesCS1B02G240700 // TraesCS3B02G039300 // TraesCS5D02G419200 // TraesCS6B02G314300 // TraesCS1A02G297800 // TraesCS3A02G219100 // TraesCS6A02G271300 // TraesCS6D02G231300 // TraesCS5B02G400800 // TraesCS7B02G431500 // TraesCS4A02G223400 // TraesCS4D02G165100 // TraesCS2B02G044900 // TraesCS7A02G165300 // …
GO:0009579	C	thylakoid	10	137	2728	85761	0.013	0.24	// TraesCS5A02G300400 // TraesCS4A02G311300 // TraesCS3A02G219100 // TraesCS4D02G042800 // TraesCS4D02G167900 // TraesCS2D02G483800 // TraesCS4D02G238800 // TraesCS5A02G045700 // TraesCS5A02G002200 // TraesCS1A02G314900
GO:0005773	C	vacuole	17	137	8086	85761	0.15	0.48	// TraesCS5D02G001200 // TraesCS2D02G076300 // TraesCS7D02G325000 // TraesCS1B02G240700 // TraesCS6B02G314300 // TraesCS2D02G259600 // TraesCS3B02G039300 // TraesCS4B02G339800 // TraesCS2A02G236600 // TraesCS6A02G337300 // TraesCS5B02G139300 // TraesCS3B02G116400 // TraesCS2D02G483800 // TraesCS3D02G438800 // TraesCS5A02G002200 // TraesCS6D02G179600 // TraesCS5A02G300400
GO:0005794	C	Golgi apparatus	14	137	5538	85761	0.06	0.48	// TraesCS7D02G325000 // TraesCS5A02G234200 // TraesCS1B02G240700 // TraesCS5A02G169600 // TraesCS6B02G314300 // TraesCS2D02G259600 // TraesCS5D02G120300 // TraesCS4B02G339800 // TraesCS2A02G236600 // TraesCS6A02G337300 // TraesCS4A02G191900 // TraesCS5A02G002200 // TraesCS7B02G185600 // TraesCS5A02G300400
GO:0043229	C	intracellular organelle	95	137	55574	85761	0.15	0.48	// TraesCS5A02G181200 // TraesCS3D02G021800 // TraesCS6B02G314300 // TraesCS3A02G219100 // TraesCS6A02G271300 // TraesCS1B02G217100 // TraesCS7B02G431500 // TraesCS7B02G200700 // TraesCS5B02G305600 // TraesCS4B02G150500 // TraesCS1B02G240700 // TraesCS7B02G262500 // TraesCS3A02G270600 // TraesCS6D02G179600 // TraesCS2A02G236600 // TraesCS4D02G158600 // TraesCS1A02G033100 // TraesCS4B02G286700 // …
GO:0043227	C	membrane-bounded organelle	94	137	54652	85761	0.14	0.48	// TraesCS5A02G181200 // TraesCS3D02G021800 // TraesCS6B02G314300 // TraesCS3A02G219100 // TraesCS6A02G271300 // TraesCS1B02G217100 // TraesCS7B02G431500 // TraesCS7B02G200700 // TraesCS5B02G305600 // TraesCS4B02G150500 // TraesCS1B02G240700 // TraesCS7B02G262500 // TraesCS3A02G270600 // TraesCS6D02G179600 // TraesCS2A02G236600 // TraesCS4D02G158600 // TraesCS1A02G033100 // TraesCS4B02G286700 // …
GO:0005654	C	nucleoplasm	6	137	1615	85761	0.046	0.48	// TraesCS5D02G403200 // TraesCS1D02G066700 // TraesCS3D02G064900 // TraesCS2B02G257000 // TraesCS7B02G431500 // TraesCS2D02G242500
GO:0012505	C	endomembrane system	24	137	11525	85761	0.1	0.48	// TraesCS5A02G181200 // TraesCS1B02G240700 // TraesCS6B02G314300 // TraesCS6A02G271300 // TraesCS4A02G223400 // TraesCS2B02G044900 // TraesCS5A02G169600 // TraesCS5A02G300400 // TraesCS4B02G137800 // TraesCS2A02G236600 // TraesCS4A02G191900 // TraesCS5A02G002200 // TraesCS1D02G278000 // TraesCS5B02G139300 // TraesCS6B02G195300 // TraesCS6D02G012700 // TraesCS2D02G076300 // TraesCS7D02G325000 // …
GO:0044444	C	cytoplasmic part	72	137	40994	85761	0.15	0.48	// TraesCS4D02G143500 // TraesCS5A02G181200 // TraesCS3D02G021800 // TraesCS3B02G039300 // TraesCS2D02G259600 // TraesCS6B02G314300 // TraesCS1A02G297800 // TraesCS3A02G219100 // TraesCS6A02G271300 // TraesCS3D02G412700 // TraesCS1B02G217100 // TraesCS6D02G239100 // TraesCS3D02G438800 // TraesCS3D02G200400 // TraesCS5A02G045700 // TraesCS5B02G305600 // TraesCS4B02G137800 // TraesCS3A02G396200 // …
GO:0044464	C	cell part	110	137	65148	85761	0.14	0.48	// TraesCS5A02G181200 // TraesCS3D02G021800 // TraesCS5D02G419200 // TraesCS6B02G314300 // TraesCS3A02G219100 // TraesCS6A02G271300 // TraesCS1B02G217100 // TraesCS7B02G431500 // TraesCS7B02G200700 // TraesCS5B02G305600 // TraesCS4B02G150500 // TraesCS1B02G240700 // TraesCS4A02G170900 // TraesCS7B02G262500 // TraesCS3A02G270600 // TraesCS6D02G179600 // TraesCS2A02G236600 // TraesCS4D02G158600 // …
GO:0005623	C	cell	110	137	65175	85761	0.14	0.48	// TraesCS5A02G181200 // TraesCS3D02G021800 // TraesCS5D02G419200 // TraesCS6B02G314300 // TraesCS3A02G219100 // TraesCS6A02G271300 // TraesCS1B02G217100 // TraesCS7B02G431500 // TraesCS7B02G200700 // TraesCS5B02G305600 // TraesCS4B02G150500 // TraesCS1B02G240700 // TraesCS4A02G170900 // TraesCS7B02G262500 // TraesCS3A02G270600 // TraesCS6D02G179600 // TraesCS2A02G236600 // TraesCS4D02G158600 // …
GO:0043226	C	organelle	96	137	55713	85761	0.12	0.48	// TraesCS5A02G181200 // TraesCS3D02G021800 // TraesCS6B02G314300 // TraesCS3A02G219100 // TraesCS6A02G271300 // TraesCS1B02G217100 // TraesCS7B02G431500 // TraesCS7B02G200700 // TraesCS5B02G305600 // TraesCS4B02G150500 // TraesCS1B02G240700 // TraesCS7B02G262500 // TraesCS3A02G270600 // TraesCS6D02G179600 // TraesCS2A02G236600 // TraesCS4D02G158600 // TraesCS1A02G033100 // TraesCS4B02G286700 // …
GO:0043231	C	intracellular membrane-bounded organelle	93	137	54543	85761	0.17	0.5	// TraesCS5A02G181200 // TraesCS3D02G021800 // TraesCS6B02G314300 // TraesCS3A02G219100 // TraesCS6A02G271300 // TraesCS1B02G217100 // TraesCS7B02G431500 // TraesCS7B02G200700 // TraesCS5B02G305600 // TraesCS4B02G150500 // TraesCS1B02G240700 // TraesCS7B02G262500 // TraesCS3A02G270600 // TraesCS6D02G179600 // TraesCS2A02G236600 // TraesCS4D02G158600 // TraesCS1A02G033100 // TraesCS4B02G286700 // …
GO:0031974	C	membrane-enclosed lumen	10	137	4946	85761	0.27	0.5	// TraesCS7B02G149400 // TraesCS5D02G403200 // TraesCS2A02G475900 // TraesCS1D02G066700 // TraesCS3D02G064900 // TraesCS2B02G257000 // TraesCS3D02G412700 // TraesCS4D02G167900 // TraesCS7B02G431500 // TraesCS2D02G242500
GO:0031975	C	envelope	9	137	4509	85761	0.3	0.5	// TraesCS4B02G286700 // TraesCS5A02G169600 // TraesCS4A02G311300 // TraesCS3A02G219100 // TraesCS4B02G280300 // TraesCS4D02G167900 // TraesCS4D02G238800 // TraesCS5A02G045700 // TraesCS4B02G137800
GO:0031981	C	nuclear lumen	8	137	4074	85761	0.33	0.5	// TraesCS7B02G149400 // TraesCS5D02G403200 // TraesCS2A02G475900 // TraesCS1D02G066700 // TraesCS3D02G064900 // TraesCS2B02G257000 // TraesCS7B02G431500 // TraesCS2D02G242500
GO:0031967	C	organelle envelope	9	137	4426	85761	0.28	0.5	// TraesCS4B02G286700 // TraesCS5A02G169600 // TraesCS4A02G311300 // TraesCS3A02G219100 // TraesCS4B02G280300 // TraesCS4D02G167900 // TraesCS4D02G238800 // TraesCS5A02G045700 // TraesCS4B02G137800
GO:0043233	C	organelle lumen	10	137	4946	85761	0.27	0.5	// TraesCS7B02G149400 // TraesCS5D02G403200 // TraesCS2A02G475900 // TraesCS1D02G066700 // TraesCS3D02G064900 // TraesCS2B02G257000 // TraesCS3D02G412700 // TraesCS4D02G167900 // TraesCS7B02G431500 // TraesCS2D02G242500
GO:0044424	C	intracellular part	101	137	60136	85761	0.21	0.5	// TraesCS5A02G181200 // TraesCS3D02G021800 // TraesCS6B02G314300 // TraesCS3A02G219100 // TraesCS6A02G271300 // TraesCS1B02G217100 // TraesCS7B02G431500 // TraesCS7B02G200700 // TraesCS5B02G305600 // TraesCS4B02G150500 // TraesCS1B02G240700 // TraesCS7B02G262500 // TraesCS3A02G270600 // TraesCS6D02G179600 // TraesCS2A02G236600 // TraesCS4D02G158600 // TraesCS1A02G033100 // TraesCS4B02G286700 // …
GO:0044422	C	organelle part	37	137	21477	85761	0.33	0.5	// TraesCS5A02G300400 // TraesCS1B02G240700 // TraesCS6A02G206900 // TraesCS4A02G311300 // TraesCS3A02G219100 // TraesCS6A02G271300 // TraesCS3D02G412700 // TraesCS7B02G431500 // TraesCS3D02G200400 // TraesCS5A02G045700 // TraesCS6A02G013400 // TraesCS5D02G403200 // TraesCS2A02G475900 // TraesCS5A02G169600 // TraesCS3A02G270600 // TraesCS4B02G137800 // TraesCS2A02G236600 // TraesCS4D02G238800 // …
GO:0005622	C	intracellular	101	137	60496	85761	0.24	0.5	// TraesCS5A02G181200 // TraesCS3D02G021800 // TraesCS6B02G314300 // TraesCS3A02G219100 // TraesCS6A02G271300 // TraesCS1B02G217100 // TraesCS7B02G431500 // TraesCS7B02G200700 // TraesCS5B02G305600 // TraesCS4B02G150500 // TraesCS1B02G240700 // TraesCS7B02G262500 // TraesCS3A02G270600 // TraesCS6D02G179600 // TraesCS2A02G236600 // TraesCS4D02G158600 // TraesCS1A02G033100 // TraesCS4B02G286700 // …
GO:0044446	C	intracellular organelle part	37	137	21339	85761	0.31	0.5	// TraesCS5A02G300400 // TraesCS1B02G240700 // TraesCS6A02G206900 // TraesCS4A02G311300 // TraesCS3A02G219100 // TraesCS6A02G271300 // TraesCS3D02G412700 // TraesCS7B02G431500 // TraesCS3D02G200400 // TraesCS5A02G045700 // TraesCS6A02G013400 // TraesCS5D02G403200 // TraesCS2A02G475900 // TraesCS5A02G169600 // TraesCS3A02G270600 // TraesCS4B02G137800 // TraesCS2A02G236600 // TraesCS4D02G238800 // …
GO:0005739	C	mitochondrion	26	137	14224	85761	0.26	0.5	// TraesCS5A02G300400 // TraesCS5A02G181200 // TraesCS3A02G219100 // TraesCS3D02G412700 // TraesCS1B02G217100 // TraesCS6D02G239100 // TraesCS5A02G045700 // TraesCS7D02G385800 // TraesCS4D02G143500 // TraesCS2A02G236600 // TraesCS4A02G191900 // TraesCS4D02G238800 // TraesCS2B02G269700 // TraesCS1A02G229700 // TraesCS1A02G180500 // TraesCS4B02G280300 // TraesCS1D02G278000 // TraesCS4D02G167900 // …
GO:0005886	C	plasma membrane	28	137	15639	85761	0.28	0.5	// TraesCS5A02G181200 // TraesCS5D02G419200 // TraesCS6D02G084900 // TraesCS1A02G297800 // TraesCS7A02G243400 // TraesCS4A02G223400 // TraesCS2B02G044900 // TraesCS3D02G454200 // TraesCS7D02G385800 // TraesCS7B02G262500 // TraesCS6D02G179600 // TraesCS2A02G236600 // TraesCS5A02G002200 // TraesCS6B02G314300 // TraesCS4A02G382900 // TraesCS3D02G201500 // TraesCS1A02G180500 // TraesCS4A02G179500 // …
GO:0070013	C	intracellular organelle lumen	10	137	4946	85761	0.27	0.5	// TraesCS7B02G149400 // TraesCS5D02G403200 // TraesCS2A02G475900 // TraesCS1D02G066700 // TraesCS3D02G064900 // TraesCS2B02G257000 // TraesCS3D02G412700 // TraesCS4D02G167900 // TraesCS7B02G431500 // TraesCS2D02G242500
GO:0005737	C	cytoplasm	79	137	47682	85761	0.35	0.51	// TraesCS4D02G143500 // TraesCS5A02G181200 // TraesCS3D02G021800 // TraesCS3B02G039300 // TraesCS2D02G259600 // TraesCS4A02G223400 // TraesCS6B02G314300 // TraesCS1A02G297800 // TraesCS3A02G219100 // TraesCS6A02G271300 // TraesCS2D02G483800 // TraesCS3D02G412700 // TraesCS1B02G217100 // TraesCS6D02G239100 // TraesCS3D02G438800 // TraesCS3D02G200400 // TraesCS5A02G045700 // TraesCS5B02G305600 // …
GO:0009536	C	plastid	33	137	19432	85761	0.38	0.53	// TraesCS4D02G143500 // TraesCS1B02G240700 // TraesCS4A02G311300 // TraesCS1A02G297800 // TraesCS3A02G219100 // TraesCS1B02G217100 // TraesCS3D02G200400 // TraesCS5A02G045700 // TraesCS5B02G305600 // TraesCS3D02G206900 // TraesCS5D02G229800 // TraesCS3A02G270600 // TraesCS4B02G137800 // TraesCS4D02G238800 // TraesCS5A02G002200 // TraesCS2B02G269700 // TraesCS6D02G188000 // TraesCS4B02G286700 // …
GO:0044428	C	nuclear part	9	137	5008	85761	0.41	0.54	// TraesCS7B02G149400 // TraesCS5D02G403200 // TraesCS2A02G475900 // TraesCS1D02G066700 // TraesCS3D02G064900 // TraesCS2B02G257000 // TraesCS4B02G137800 // TraesCS7B02G431500 // TraesCS2D02G242500
GO:0005768	C	endosome	6	137	3228	85761	0.41	0.54	// TraesCS7D02G325000 // TraesCS1B02G240700 // TraesCS5A02G300400 // TraesCS2A02G236600 // TraesCS6A02G337300 // TraesCS5B02G139300
GO:0032991	C	macromolecular complex	21	137	12610	85761	0.45	0.58	// TraesCS2B02G257000 // TraesCS4B02G286700 // TraesCS5D02G403200 // TraesCS2D02G242500 // TraesCS3D02G021800 // TraesCS6A02G013400 // TraesCS2A02G475900 // TraesCS4A02G382900 // TraesCS3D02G201500 // TraesCS3D02G064900 // TraesCS3A02G219100 // TraesCS4D02G042800 // TraesCS4B02G137800 // TraesCS7B02G149400 // TraesCS5D02G120300 // TraesCS1A02G297800 // TraesCS4D02G167900 // TraesCS7B02G431500 // …
GO:0005783	C	endoplasmic reticulum	10	137	6204	85761	0.54	0.66	// TraesCS1D02G278000 // TraesCS5A02G234200 // TraesCS1B02G240700 // TraesCS5A02G169600 // TraesCS5D02G120300 // TraesCS6A02G271300 // TraesCS4A02G191900 // TraesCS6B02G195300 // TraesCS7B02G185600 // TraesCS2D02G076300
GO:0005829	C	cytosol	16	137	10311	85761	0.59	0.7	// TraesCS3A02G396200 // TraesCS5A02G181200 // TraesCS5A02G234200 // TraesCS2A02G475900 // TraesCS2A02G028600 // TraesCS5A02G300400 // TraesCS1A02G297800 // TraesCS5D02G120300 // TraesCS6D02G179600 // TraesCS2A02G236600 // TraesCS3A02G143400 // TraesCS3D02G412700 // TraesCS1D02G348400 // TraesCS5A02G116100 // TraesCS5A02G045700 // TraesCS5B02G305600
GO:0005576	C	extracellular region	13	137	9049	85761	0.7	0.8	// TraesCS3D02G246700 // TraesCS4A02G170900 // TraesCS7B02G262500 // TraesCS1A02G297800 // TraesCS3D02G230000 // TraesCS6D02G231300 // TraesCS6A02G337300 // TraesCS4A02G073600 // TraesCS3B02G116400 // TraesCS3D02G438800 // TraesCS5A02G045700 // TraesCS4D02G165100 // TraesCS4A02G113600
GO:0005634	C	nucleus	43	137	29056	85761	0.76	0.85	// TraesCS7B02G200700 // TraesCS3D02G021800 // TraesCS3D02G064900 // TraesCS6D02G084900 // TraesCS1A02G297800 // TraesCS6D02G350000 // TraesCS2D02G543900 // TraesCS7B02G431500 // TraesCS5A02G181200 // TraesCS4A02G223400 // TraesCS5B02G305600 // TraesCS4B02G150500 // TraesCS5D02G403200 // TraesCS7D02G385800 // TraesCS5A02G019600 // TraesCS2A02G475900 // TraesCS7B02G262500 // TraesCS3A02G423000 // …
GO:0043232	C	intracellular non-membrane-bounded organelle	9	137	7462	85761	0.85	0.91	// TraesCS6A02G013400 // TraesCS2B02G257000 // TraesCS2D02G242500 // TraesCS7B02G149400 // TraesCS3A02G270600 // TraesCS6A02G206900 // TraesCS6D02G179600 // TraesCS5B02G139300 // TraesCS3A02G225000
GO:0043228	C	non-membrane-bounded organelle	9	137	7597	85761	0.87	0.91	// TraesCS6A02G013400 // TraesCS2B02G257000 // TraesCS2D02G242500 // TraesCS7B02G149400 // TraesCS3A02G270600 // TraesCS6A02G206900 // TraesCS6D02G179600 // TraesCS5B02G139300 // TraesCS3A02G225000
GO:0030312	C	external encapsulating structure	6	137	6243	85761	0.94	0.94	// TraesCS5A02G234200 // TraesCS4A02G170900 // TraesCS2A02G475900 // TraesCS6D02G231300 // TraesCS6A02G337300 // TraesCS3B02G116400
GO:0005618	C	cell wall	6	137	6231	85761	0.94	0.94	// TraesCS5A02G234200 // TraesCS4A02G170900 // TraesCS2A02G475900 // TraesCS6D02G231300 // TraesCS6A02G337300 // TraesCS3B02G116400

## Sheet: WP_vs_WK_downmethylated
GO_acc	term_type	Term	queryitem	querytotal	bgitem	bgtotal	pvalue	FDR	entries
GO:0006810	P	transport	64	242	16882	85761	0.0065	0.15	// TraesCS1A02G141400 // TraesCS2D02G023100 // TraesCS6D02G013100 // TraesCS2B02G496700 // TraesCS5D02G419200 // TraesCS6B02G272000 // TraesCS4D02G153100 // TraesCS1D02G275600 // TraesCS2B02G164100 // TraesCS7B02G234400 // TraesCS3D02G412700 // TraesCS2D02G091000 // TraesCS7D02G252900 // TraesCS3A02G258000 // TraesCS4A02G130300 // TraesCS5A02G181200 // TraesCS7A02G523600 // TraesCS2A02G457600 // …
GO:0051234	P	establishment of localization	65	242	17156	85761	0.0062	0.15	// TraesCS1A02G141400 // TraesCS2D02G023100 // TraesCS6D02G013100 // TraesCS2B02G496700 // TraesCS5D02G419200 // TraesCS6B02G272000 // TraesCS4D02G153100 // TraesCS1D02G275600 // TraesCS2B02G164100 // TraesCS7B02G234400 // TraesCS3D02G412700 // TraesCS2D02G091000 // TraesCS7D02G252900 // TraesCS3A02G258000 // TraesCS4A02G130300 // TraesCS5A02G181200 // TraesCS7A02G523600 // TraesCS2A02G457600 // …
GO:0051179	P	localization	71	242	18699	85761	0.0037	0.15	// TraesCS1A02G141400 // TraesCS2D02G023100 // TraesCS6D02G013100 // TraesCS2B02G496700 // TraesCS5D02G419200 // TraesCS6B02G272000 // TraesCS2D02G259600 // TraesCS4D02G153100 // TraesCS1D02G275600 // TraesCS2B02G164100 // TraesCS7B02G234400 // TraesCS3D02G412700 // TraesCS2D02G091000 // TraesCS7D02G252900 // TraesCS3A02G258000 // TraesCS4A02G130300 // TraesCS2D02G245700 // TraesCS7A02G523600 // …
GO:0044260	P	cellular macromolecule metabolic process	118	242	36166	85761	0.023	0.26	// TraesCS2D02G245700 // TraesCS3A02G439900 // TraesCS7B02G200700 // TraesCS2B02G231700 // TraesCS3D02G058800 // TraesCS6A02G183800 // TraesCS4A02G170900 // TraesCS4A02G057800 // TraesCS5A02G058600 // TraesCS5A02G463000 // TraesCS4A02G191900 // TraesCS3B02G229100 // TraesCS2A02G226200 // TraesCS1A02G033100 // TraesCS5D02G019000 // TraesCS5B02G539900 // TraesCS7D02G285100 // TraesCS3A02G441200 // …
GO:0009908	P	flower development	28	242	6564	85761	0.02	0.26	// TraesCS7D02G465500 // TraesCS2D02G023100 // TraesCS7D02G297500 // TraesCS4D02G099800 // TraesCS5A02G391700 // TraesCS2D02G091000 // TraesCS3A02G258000 // TraesCS7B02G234400 // TraesCS2D02G474100 // TraesCS3B02G404300 // TraesCS7A02G054900 // TraesCS6A02G183800 // TraesCS5A02G019600 // TraesCS3D02G454200 // TraesCS4B02G054900 // TraesCS3B02G229100 // TraesCS5B02G367400 // TraesCS1D02G134200 // …
GO:0043170	P	macromolecule metabolic process	126	242	38931	85761	0.022	0.26	// TraesCS2D02G245700 // TraesCS3A02G439900 // TraesCS7B02G200700 // TraesCS2B02G231700 // TraesCS3D02G058800 // TraesCS6A02G183800 // TraesCS4A02G170900 // TraesCS4A02G057800 // TraesCS5A02G058600 // TraesCS5A02G463000 // TraesCS4A02G191900 // TraesCS3B02G229100 // TraesCS2A02G226200 // TraesCS3D02G032700 // TraesCS5D02G019000 // TraesCS5B02G539900 // TraesCS7D02G285100 // TraesCS3A02G441200 // …
GO:0060255	P	regulation of macromolecule metabolic process	56	242	15862	85761	0.041	0.32	// TraesCS7B02G200700 // TraesCS6D02G013100 // TraesCS3D02G350200 // TraesCS7D02G416000 // TraesCS4D02G153100 // TraesCS1D02G141600 // TraesCS7D02G233200 // TraesCS6D02G014900 // TraesCS2D02G091000 // TraesCS2D02G543900 // TraesCS2D02G474100 // TraesCS5B02G130400 // TraesCS3B02G404300 // TraesCS7A02G054900 // TraesCS7D02G106400 // TraesCS6A02G183800 // TraesCS1A02G104000 // TraesCS4A02G057800 // …
GO:0044238	P	primary metabolic process	148	242	47561	85761	0.042	0.32	// TraesCS2D02G023100 // TraesCS3A02G439900 // TraesCS4A02G130300 // TraesCS2D02G245700 // TraesCS2B02G231700 // TraesCS3D02G058800 // TraesCS6A02G183800 // TraesCS4A02G170900 // TraesCS4A02G057800 // TraesCS5A02G308700 // TraesCS5D02G229800 // TraesCS5A02G058600 // TraesCS5A02G463000 // TraesCS4A02G191900 // TraesCS3B02G229100 // TraesCS2A02G226200 // TraesCS3D02G032700 // TraesCS5D02G019000 // …
GO:0009987	P	cellular process	179	242	58786	85761	0.039	0.32	// TraesCS4D02G143500 // TraesCS2D02G023100 // TraesCS3A02G439900 // TraesCS5D02G419200 // TraesCS3A02G258000 // TraesCS4A02G130300 // TraesCS2D02G245700 // TraesCS6D02G231300 // TraesCS2B02G231700 // TraesCS3D02G058800 // TraesCS6A02G183800 // TraesCS4A02G170900 // TraesCS4A02G057800 // TraesCS5A02G308700 // TraesCS5A02G058600 // TraesCS5A02G463000 // TraesCS4A02G191900 // TraesCS1A02G212600 // …
GO:0009653	P	anatomical structure morphogenesis	38	242	10401	85761	0.058	0.4	// TraesCS2D02G245700 // TraesCS2B02G496700 // TraesCS7D02G297500 // TraesCS3B02G042300 // TraesCS5A02G391700 // TraesCS2D02G091000 // TraesCS3A02G258000 // TraesCS5A02G181200 // TraesCS3B02G404300 // TraesCS3D02G454200 // TraesCS6D02G070900 // TraesCS6A02G183800 // TraesCS3A02G257800 // TraesCS5A02G058600 // TraesCS6D02G231300 // TraesCS6D02G046800 // TraesCS5A02G463000 // TraesCS1A02G150200 // …
GO:0044237	P	cellular metabolic process	151	242	49214	85761	0.065	0.4	// TraesCS2D02G023100 // TraesCS3A02G439900 // TraesCS5D02G419200 // TraesCS4A02G130300 // TraesCS2D02G245700 // TraesCS2B02G231700 // TraesCS3D02G058800 // TraesCS6A02G183800 // TraesCS4A02G170900 // TraesCS4A02G057800 // TraesCS5A02G308700 // TraesCS5A02G058600 // TraesCS5A02G463000 // TraesCS4A02G191900 // TraesCS3B02G229100 // TraesCS2A02G226200 // TraesCS3D02G032700 // TraesCS5D02G019000 // …
GO:0032502	P	developmental process	72	242	23141	85761	0.18	0.45	// TraesCS7A02G054900 // TraesCS2D02G245700 // TraesCS7A02G357800 // TraesCS2B02G496700 // TraesCS3D02G350200 // TraesCS7D02G297500 // TraesCS4D02G099800 // TraesCS3B02G042300 // TraesCS2D02G474100 // TraesCS5A02G391700 // TraesCS2D02G091000 // TraesCS2D02G543900 // TraesCS3A02G258000 // TraesCS4A02G130300 // TraesCS5A02G181200 // TraesCS3B02G404300 // TraesCS5B02G511200 // TraesCS3D02G454200 // …
GO:0009628	P	response to abiotic stimulus	65	242	21261	85761	0.25	0.45	// TraesCS4B02G050500 // TraesCS2D02G245700 // TraesCS6D02G013100 // TraesCS2B02G496700 // TraesCS3D02G350200 // TraesCS1D02G141600 // TraesCS3B02G042300 // TraesCS7D02G233200 // TraesCS2D02G091000 // TraesCS2D02G543900 // TraesCS1A02G023300 // TraesCS3A02G258000 // TraesCS7B02G234400 // TraesCS5A02G181200 // TraesCS7A02G523600 // TraesCS6D02G231300 // TraesCS2B02G044900 // TraesCS3B02G404300 // …
GO:0019222	P	regulation of metabolic process	60	242	18524	85761	0.13	0.45	// TraesCS7B02G200700 // TraesCS6D02G013100 // TraesCS3D02G350200 // TraesCS7D02G416000 // TraesCS4D02G153100 // TraesCS1D02G141600 // TraesCS3B02G042300 // TraesCS7D02G233200 // TraesCS6D02G014900 // TraesCS2D02G091000 // TraesCS2D02G543900 // TraesCS2D02G474100 // TraesCS5B02G130400 // TraesCS3B02G404300 // TraesCS7A02G054900 // TraesCS7D02G106400 // TraesCS6A02G183800 // TraesCS1A02G104000 // …
GO:0030154	P	cell differentiation	25	242	7284	85761	0.18	0.45	// TraesCS2D02G245700 // TraesCS7D02G416000 // TraesCS4D02G099800 // TraesCS2D02G091000 // TraesCS3A02G258000 // TraesCS7B02G200700 // TraesCS7A02G054900 // TraesCS3A02G257800 // TraesCS5A02G058600 // TraesCS3D02G454200 // TraesCS5A02G463000 // TraesCS4A02G372500 // TraesCS5B02G367400 // TraesCS5B02G533000 // TraesCS2A02G270700 // TraesCS2A02G211900 // TraesCS4A02G113600 // TraesCS5D02G119100 // …
GO:0006807	P	nitrogen compound metabolic process	91	242	29364	85761	0.15	0.45	// TraesCS7B02G200700 // TraesCS5D02G419200 // TraesCS4A02G130300 // TraesCS3D02G058800 // TraesCS6A02G183800 // TraesCS5A02G308700 // TraesCS5A02G058600 // TraesCS3B02G229100 // TraesCS3D02G032700 // TraesCS7D02G285100 // TraesCS3A02G441200 // TraesCS4A02G139900 // TraesCS5D02G123200 // TraesCS4D02G099800 // TraesCS7D02G371800 // TraesCS7A02G495100 // TraesCS7D02G472600 // TraesCS1A02G190700 // …
GO:0034645	P	cellular macromolecule biosynthetic process	64	242	20349	85761	0.18	0.45	// TraesCS1A02G136800 // TraesCS7B02G200700 // TraesCS3A02G439900 // TraesCS6D02G013100 // TraesCS1A02G035000 // TraesCS3D02G350200 // TraesCS6B02G272000 // TraesCS7D02G297500 // TraesCS4D02G153100 // TraesCS7D02G233200 // TraesCS6D02G014900 // TraesCS2D02G091000 // TraesCS2D02G543900 // TraesCS2D02G154600 // TraesCS2D02G474100 // TraesCS5B02G130400 // TraesCS5D02G382700 // TraesCS3B02G404300 // …
GO:0010467	P	gene expression	62	242	19933	85761	0.21	0.45	// TraesCS7B02G200700 // TraesCS6D02G013100 // TraesCS3D02G350200 // TraesCS7D02G416000 // TraesCS4D02G153100 // TraesCS7D02G233200 // TraesCS6D02G014900 // TraesCS2D02G091000 // TraesCS6D02G236300 // TraesCS2D02G474100 // TraesCS5B02G130400 // TraesCS5D02G382700 // TraesCS3B02G404300 // TraesCS7A02G054900 // TraesCS3D02G058800 // TraesCS6A02G183800 // TraesCS5B02G389600 // TraesCS2D02G458200 // …
GO:0008219	P	cell death	16	242	4690	85761	0.25	0.45	// TraesCS3A02G335500 // TraesCS2A02G056000 // TraesCS4A02G245500 // TraesCS5A02G181200 // TraesCS1A02G104000 // TraesCS6D02G013100 // TraesCS2B02G496700 // TraesCS7D02G106400 // TraesCS2D02G259600 // TraesCS2D02G224000 // TraesCS7D02G538700 // TraesCS2D02G091000 // TraesCS2B02G257900 // TraesCS7A02G380100 // TraesCS6D02G012700 // TraesCS2B02G044900
GO:0050789	P	regulation of biological process	94	242	30871	85761	0.2	0.45	// TraesCS2D02G245700 // TraesCS4D02G133500 // TraesCS3A02G258000 // TraesCS5A02G181200 // TraesCS4A02G113600 // TraesCS6A02G183800 // TraesCS4A02G057800 // TraesCS5A02G058600 // TraesCS3B02G229100 // TraesCS1D02G019900 // TraesCS3D02G032700 // TraesCS5D02G019000 // TraesCS2A02G270700 // TraesCS3A02G441200 // TraesCS7D02G459500 // TraesCS5D02G123200 // TraesCS2A02G211900 // TraesCS2D02G268600 // …
GO:0009719	P	response to endogenous stimulus	48	242	15578	85761	0.27	0.45	// TraesCS2D02G245700 // TraesCS6D02G070900 // TraesCS3D02G350200 // TraesCS3B02G042300 // TraesCS2D02G091000 // TraesCS3A02G258000 // TraesCS7B02G234400 // TraesCS2D02G023100 // TraesCS5D02G266800 // TraesCS3B02G404300 // TraesCS1A02G134100 // TraesCS3A02G396200 // TraesCS4A02G057800 // TraesCS5A02G308700 // TraesCS3A02G257800 // TraesCS5A02G058600 // TraesCS6D02G231300 // TraesCS6D02G046800 // …
GO:0044267	P	cellular protein metabolic process	64	242	21181	85761	0.29	0.45	// TraesCS2D02G245700 // TraesCS6B02G051000 // TraesCS6D02G070900 // TraesCS6B02G272000 // TraesCS4D02G099800 // TraesCS1D02G141600 // TraesCS7B02G234400 // TraesCS2D02G091000 // TraesCS3D02G438800 // TraesCS2B02G231700 // TraesCS3B02G404300 // TraesCS2A02G229300 // TraesCS3D02G454200 // TraesCS4A02G382900 // TraesCS6A02G183800 // TraesCS3D02G063100 // TraesCS2D02G458200 // TraesCS5A02G058600 // …
GO:0022414	P	reproductive process	49	242	15247	85761	0.18	0.45	// TraesCS7D02G465500 // TraesCS2D02G245700 // TraesCS7D02G297500 // TraesCS4D02G099800 // TraesCS2D02G474100 // TraesCS5A02G391700 // TraesCS2D02G091000 // TraesCS3A02G258000 // TraesCS7B02G234400 // TraesCS2D02G023100 // TraesCS3B02G404300 // TraesCS5B02G511200 // TraesCS3D02G058800 // TraesCS6A02G183800 // TraesCS5A02G019600 // TraesCS3A02G257800 // TraesCS2D02G297100 // TraesCS6D02G231300 // …
GO:0016049	P	cell growth	18	242	5205	85761	0.22	0.45	// TraesCS3A02G335500 // TraesCS1A02G212600 // TraesCS6B02G145300 // TraesCS2D02G245700 // TraesCS5D02G119100 // TraesCS1A02G363100 // TraesCS5A02G058600 // TraesCS6A02G295300 // TraesCS6D02G231300 // TraesCS3D02G454200 // TraesCS4A02G245500 // TraesCS2D02G091000 // TraesCS1A02G150200 // TraesCS3A02G258000 // TraesCS5B02G367400 // TraesCS2D02G218800 // TraesCS4A02G372500 // TraesCS3B02G025100
GO:0000003	P	reproduction	49	242	15261	85761	0.18	0.45	// TraesCS7D02G465500 // TraesCS2D02G245700 // TraesCS7D02G297500 // TraesCS4D02G099800 // TraesCS2D02G474100 // TraesCS5A02G391700 // TraesCS2D02G091000 // TraesCS3A02G258000 // TraesCS7B02G234400 // TraesCS2D02G023100 // TraesCS3B02G404300 // TraesCS5B02G511200 // TraesCS3D02G058800 // TraesCS6A02G183800 // TraesCS5A02G019600 // TraesCS3A02G257800 // TraesCS2D02G297100 // TraesCS6D02G231300 // …
GO:0048869	P	cellular developmental process	32	242	9509	85761	0.17	0.45	// TraesCS2D02G245700 // TraesCS7D02G416000 // TraesCS4D02G099800 // TraesCS2D02G091000 // TraesCS3A02G258000 // TraesCS7B02G200700 // TraesCS7A02G054900 // TraesCS3A02G257800 // TraesCS5A02G058600 // TraesCS6D02G231300 // TraesCS3D02G454200 // TraesCS5A02G463000 // TraesCS4A02G372500 // TraesCS5B02G367400 // TraesCS5B02G533000 // TraesCS2D02G218800 // TraesCS3B02G025100 // TraesCS6B02G145300 // …
GO:0065007	P	biological regulation	106	242	35465	85761	0.24	0.45	// TraesCS2D02G245700 // TraesCS3A02G258000 // TraesCS4A02G130300 // TraesCS5A02G181200 // TraesCS4A02G113600 // TraesCS6A02G183800 // TraesCS4A02G057800 // TraesCS5D02G229800 // TraesCS5A02G058600 // TraesCS3B02G229100 // TraesCS2A02G226200 // TraesCS1D02G019900 // TraesCS3D02G032700 // TraesCS5D02G019000 // TraesCS2A02G270700 // TraesCS3A02G441200 // TraesCS7D02G459500 // TraesCS5D02G123200 // …
GO:0010468	P	regulation of gene expression	45	242	13706	85761	0.15	0.45	// TraesCS7B02G200700 // TraesCS6D02G013100 // TraesCS3D02G350200 // TraesCS7D02G416000 // TraesCS4D02G153100 // TraesCS7D02G233200 // TraesCS6D02G014900 // TraesCS2D02G091000 // TraesCS2D02G474100 // TraesCS5B02G130400 // TraesCS3B02G404300 // TraesCS7A02G054900 // TraesCS6A02G183800 // TraesCS3A02G257800 // TraesCS2A02G159800 // TraesCS5A02G058600 // TraesCS5D02G048400 // TraesCS6B02G329200 // …
GO:0048608	P	reproductive structure development	36	242	11435	85761	0.27	0.45	// TraesCS7D02G465500 // TraesCS2D02G023100 // TraesCS7D02G297500 // TraesCS4D02G099800 // TraesCS7D02G233200 // TraesCS5A02G391700 // TraesCS2D02G091000 // TraesCS3A02G258000 // TraesCS7B02G234400 // TraesCS2D02G474100 // TraesCS3B02G404300 // TraesCS5B02G511200 // TraesCS3D02G058800 // TraesCS6A02G183800 // TraesCS5A02G019600 // TraesCS3A02G257800 // TraesCS3D02G454200 // TraesCS4B02G054900 // …
GO:0006139	P	nucleobase-containing compound metabolic process	74	242	22725	85761	0.088	0.45	// TraesCS1A02G136800 // TraesCS7D02G465500 // TraesCS7B02G200700 // TraesCS6D02G013100 // TraesCS1A02G035000 // TraesCS3D02G350200 // TraesCS7D02G297500 // TraesCS4D02G153100 // TraesCS1D02G141600 // TraesCS7D02G416000 // TraesCS6D02G014900 // TraesCS2D02G543900 // TraesCS4A02G130300 // TraesCS2D02G474100 // TraesCS7A02G523600 // TraesCS2A02G457600 // TraesCS3B02G404300 // TraesCS7A02G054900 // …
GO:0006464	P	cellular protein modification process	53	242	16206	85761	0.13	0.45	// TraesCS2D02G245700 // TraesCS6B02G051000 // TraesCS6D02G070900 // TraesCS6B02G272000 // TraesCS4D02G099800 // TraesCS1D02G141600 // TraesCS2D02G091000 // TraesCS2B02G231700 // TraesCS3B02G404300 // TraesCS2A02G229300 // TraesCS3D02G454200 // TraesCS4A02G382900 // TraesCS6A02G183800 // TraesCS3D02G063100 // TraesCS2D02G297100 // TraesCS5D02G119100 // TraesCS6D02G046800 // TraesCS5A02G463000 // …
GO:0009058	P	biosynthetic process	101	242	32675	85761	0.14	0.45	// TraesCS2D02G023100 // TraesCS3A02G439900 // TraesCS4A02G130300 // TraesCS7B02G200700 // TraesCS6A02G183800 // TraesCS4A02G057800 // TraesCS5A02G308700 // TraesCS5D02G229800 // TraesCS5A02G058600 // TraesCS3B02G229100 // TraesCS2A02G226200 // TraesCS3D02G032700 // TraesCS5D02G019000 // TraesCS2A02G270700 // TraesCS3A02G441200 // TraesCS5D02G123200 // TraesCS1D02G278000 // TraesCS4D02G099800 // …
GO:0003006	P	developmental process involved in reproduction	42	242	13497	85761	0.27	0.45	// TraesCS7D02G465500 // TraesCS2D02G245700 // TraesCS7D02G297500 // TraesCS4D02G099800 // TraesCS7D02G233200 // TraesCS5A02G391700 // TraesCS2D02G091000 // TraesCS3A02G258000 // TraesCS7B02G234400 // TraesCS2D02G474100 // TraesCS3B02G404300 // TraesCS5B02G511200 // TraesCS3D02G058800 // TraesCS6A02G183800 // TraesCS5A02G019600 // TraesCS3A02G257800 // TraesCS3D02G454200 // TraesCS4B02G054900 // …
GO:0043412	P	macromolecule modification	58	242	18019	85761	0.15	0.45	// TraesCS2D02G245700 // TraesCS6B02G051000 // TraesCS6D02G070900 // TraesCS6B02G272000 // TraesCS4D02G099800 // TraesCS1D02G141600 // TraesCS2D02G091000 // TraesCS1D02G101200 // TraesCS2B02G231700 // TraesCS3B02G404300 // TraesCS2A02G229300 // TraesCS3D02G454200 // TraesCS4A02G382900 // TraesCS6A02G183800 // TraesCS3D02G063100 // TraesCS5A02G019600 // TraesCS5B02G389600 // TraesCS2D02G297100 // …
GO:0009059	P	macromolecule biosynthetic process	67	242	20720	85761	0.12	0.45	// TraesCS1A02G136800 // TraesCS7B02G200700 // TraesCS3A02G439900 // TraesCS6D02G013100 // TraesCS1A02G035000 // TraesCS3D02G350200 // TraesCS6B02G272000 // TraesCS7D02G297500 // TraesCS4D02G153100 // TraesCS7D02G233200 // TraesCS6D02G014900 // TraesCS2D02G091000 // TraesCS2D02G543900 // TraesCS3A02G335500 // TraesCS2D02G154600 // TraesCS2D02G474100 // TraesCS5B02G130400 // TraesCS5D02G382700 // …
GO:0051704	P	multi-organism process	50	242	16180	85761	0.26	0.45	// TraesCS2D02G245700 // TraesCS6D02G013100 // TraesCS2B02G496700 // TraesCS7A02G196000 // TraesCS4D02G099800 // TraesCS3B02G042300 // TraesCS3D02G412700 // TraesCS2D02G091000 // TraesCS7B02G234400 // TraesCS5A02G181200 // TraesCS5D02G266800 // TraesCS2B02G044900 // TraesCS1A02G134100 // TraesCS3A02G396200 // TraesCS4A02G382900 // TraesCS4A02G170900 // TraesCS2D02G297100 // TraesCS6D02G231300 // …
GO:0009607	P	response to biotic stimulus	39	242	12580	85761	0.29	0.45	// TraesCS2D02G023100 // TraesCS6D02G013100 // TraesCS2B02G496700 // TraesCS7A02G196000 // TraesCS3B02G042300 // TraesCS3D02G412700 // TraesCS2D02G091000 // TraesCS7B02G234400 // TraesCS5A02G181200 // TraesCS5D02G266800 // TraesCS2B02G044900 // TraesCS1A02G134100 // TraesCS3A02G396200 // TraesCS4A02G382900 // TraesCS4A02G170900 // TraesCS6D02G046800 // TraesCS6D02G070900 // TraesCS7A02G380100 // …
GO:0009606	P	tropism	5	242	943	85761	0.13	0.45	// TraesCS7D02G233200 // TraesCS1A02G363100 // TraesCS2B02G206300 // TraesCS5A02G058600 // TraesCS3A02G258000
GO:0009605	P	response to external stimulus	48	242	15659	85761	0.29	0.45	// TraesCS2D02G023100 // TraesCS6D02G013100 // TraesCS2B02G496700 // TraesCS7A02G196000 // TraesCS2D02G259600 // TraesCS3B02G042300 // TraesCS7D02G233200 // TraesCS3D02G412700 // TraesCS2D02G091000 // TraesCS3A02G258000 // TraesCS7B02G234400 // TraesCS5A02G181200 // TraesCS5D02G266800 // TraesCS2B02G044900 // TraesCS1A02G134100 // TraesCS3A02G396200 // TraesCS4A02G382900 // TraesCS4A02G170900 // …
GO:0044249	P	cellular biosynthetic process	94	242	30853	85761	0.19	0.45	// TraesCS2D02G023100 // TraesCS3A02G439900 // TraesCS4A02G130300 // TraesCS7B02G200700 // TraesCS6A02G183800 // TraesCS4A02G057800 // TraesCS5A02G308700 // TraesCS5A02G058600 // TraesCS3B02G229100 // TraesCS2A02G226200 // TraesCS3D02G032700 // TraesCS5D02G019000 // TraesCS7D02G285100 // TraesCS3A02G441200 // TraesCS5D02G123200 // TraesCS1D02G278000 // TraesCS4D02G099800 // TraesCS7D02G371800 // …
GO:0048856	P	anatomical structure development	71	242	22911	85761	0.2	0.45	// TraesCS7A02G054900 // TraesCS2D02G245700 // TraesCS7A02G357800 // TraesCS2B02G496700 // TraesCS3D02G350200 // TraesCS7D02G297500 // TraesCS4D02G099800 // TraesCS3B02G042300 // TraesCS2D02G474100 // TraesCS5A02G391700 // TraesCS2D02G091000 // TraesCS2D02G543900 // TraesCS3A02G258000 // TraesCS4A02G130300 // TraesCS5A02G181200 // TraesCS3B02G404300 // TraesCS5B02G511200 // TraesCS3D02G454200 // …
GO:0005975	P	carbohydrate metabolic process	26	242	8137	85761	0.28	0.45	// TraesCS4A02G456400 // TraesCS2D02G023100 // TraesCS3A02G439900 // TraesCS2D02G091000 // TraesCS7B02G234400 // TraesCS7B02G265000 // TraesCS7A02G523600 // TraesCS1A02G134100 // TraesCS4A02G170900 // TraesCS4A02G057800 // TraesCS3D02G171000 // TraesCS5A02G058600 // TraesCS6A02G295300 // TraesCS5D02G048400 // TraesCS4B02G054900 // TraesCS3B02G025100 // TraesCS2A02G226200 // TraesCS1A02G137200 // …
GO:0009856	P	pollination	13	242	3539	85761	0.2	0.45	// TraesCS3A02G335500 // TraesCS4A02G245500 // TraesCS2D02G245700 // TraesCS7D02G106400 // TraesCS2D02G297100 // TraesCS3D02G454200 // TraesCS2A02G211900 // TraesCS4A02G372500 // TraesCS5B02G367400 // TraesCS2D02G091000 // TraesCS5D02G119100 // TraesCS1A02G150200 // TraesCS2A02G487500
GO:0006259	P	DNA metabolic process	13	242	3573	85761	0.21	0.45	// TraesCS1A02G136800 // TraesCS1A02G315900 // TraesCS3A02G441200 // TraesCS7D02G297500 // TraesCS1A02G035000 // TraesCS1D02G141600 // TraesCS5D02G048400 // TraesCS2D02G154600 // TraesCS2D02G458200 // TraesCS4D02G133500 // TraesCS2A02G457600 // TraesCS2D02G218800 // TraesCS1D02G101200
GO:0016043	P	cellular component organization	60	242	19949	85761	0.31	0.46	// TraesCS4A02G456400 // TraesCS2D02G245700 // TraesCS3A02G439900 // TraesCS2D02G259600 // TraesCS6B02G272000 // TraesCS7D02G297500 // TraesCS4D02G099800 // TraesCS5A02G308600 // TraesCS2D02G091000 // TraesCS2D02G154600 // TraesCS3A02G258000 // TraesCS4A02G130300 // TraesCS7B02G265000 // TraesCS2A02G457600 // TraesCS6D02G231300 // TraesCS5D02G048400 // TraesCS3A02G257800 // TraesCS5A02G058600 // …
GO:0008152	P	metabolic process	167	242	57664	85761	0.3	0.46	// TraesCS1A02G141400 // TraesCS4D02G143500 // TraesCS2D02G023100 // TraesCS3A02G439900 // TraesCS5D02G419200 // TraesCS3A02G258000 // TraesCS4A02G130300 // TraesCS2D02G245700 // TraesCS2B02G231700 // TraesCS4A02G399000 // TraesCS3D02G058800 // TraesCS6A02G183800 // TraesCS4A02G170900 // TraesCS4A02G057800 // TraesCS5A02G308700 // TraesCS5D02G229800 // TraesCS5A02G058600 // TraesCS5A02G463000 // …
GO:0009791	P	post-embryonic development	43	242	14295	85761	0.35	0.49	// TraesCS7D02G465500 // TraesCS2D02G023100 // TraesCS6D02G070900 // TraesCS7D02G297500 // TraesCS4D02G099800 // TraesCS3B02G042300 // TraesCS7D02G233200 // TraesCS5A02G391700 // TraesCS2D02G091000 // TraesCS3A02G258000 // TraesCS7B02G234400 // TraesCS2D02G474100 // TraesCS3B02G404300 // TraesCS5B02G511200 // TraesCS3D02G454200 // TraesCS3D02G058800 // TraesCS6A02G183800 // TraesCS5A02G019600 // …
GO:0042592	P	homeostatic process	22	242	7067	85761	0.35	0.49	// TraesCS2D02G091000 // TraesCS1A02G023300 // TraesCS7B02G234400 // TraesCS5D02G266800 // TraesCS4B02G382300 // TraesCS5D02G048400 // TraesCS1D02G134200 // TraesCS2D02G218800 // TraesCS6B02G145300 // TraesCS4D02G020600 // TraesCS4A02G043500 // TraesCS7D02G472600 // TraesCS1A02G381700 // TraesCS3A02G335500 // TraesCS4A02G245500 // TraesCS1A02G315900 // TraesCS7D02G465500 // TraesCS2D02G259600 // …
GO:0050794	P	regulation of cellular process	81	242	27690	85761	0.37	0.51	// TraesCS2D02G245700 // TraesCS6D02G013100 // TraesCS2B02G496700 // TraesCS3D02G350200 // TraesCS7D02G416000 // TraesCS4D02G153100 // TraesCS3B02G042300 // TraesCS7D02G233200 // TraesCS6D02G014900 // TraesCS2D02G091000 // TraesCS2D02G543900 // TraesCS3A02G258000 // TraesCS2D02G154600 // TraesCS5A02G181200 // TraesCS5B02G130400 // TraesCS2B02G044900 // TraesCS3B02G404300 // TraesCS1A02G134100 // …
GO:0019538	P	protein metabolic process	69	242	23620	85761	0.39	0.53	// TraesCS2D02G245700 // TraesCS3B02G362700 // TraesCS6B02G051000 // TraesCS6D02G013100 // TraesCS6D02G070900 // TraesCS6B02G272000 // TraesCS4D02G099800 // TraesCS1D02G141600 // TraesCS7B02G234400 // TraesCS2D02G091000 // TraesCS5A02G194300 // TraesCS3D02G438800 // TraesCS2B02G231700 // TraesCS3B02G404300 // TraesCS2A02G229300 // TraesCS3D02G454200 // TraesCS4A02G382900 // TraesCS6A02G183800 // …
GO:0009790	P	embryo development	13	242	4280	85761	0.43	0.57	// TraesCS5B02G511200 // TraesCS7A02G054900 // TraesCS3D02G058800 // TraesCS6A02G183800 // TraesCS3A02G335500 // TraesCS5D02G048500 // TraesCS7D02G297500 // TraesCS3D02G454200 // TraesCS7D02G233200 // TraesCS2D02G091000 // TraesCS2B02G049800 // TraesCS3D02G032700 // TraesCS3B02G404300
GO:0040007	P	growth	22	242	7381	85761	0.43	0.57	// TraesCS2D02G245700 // TraesCS2B02G496700 // TraesCS3D02G350200 // TraesCS7D02G297500 // TraesCS2D02G091000 // TraesCS3A02G258000 // TraesCS5A02G181200 // TraesCS5A02G058600 // TraesCS6A02G295300 // TraesCS6D02G231300 // TraesCS3D02G454200 // TraesCS4A02G372500 // TraesCS5B02G367400 // TraesCS2D02G218800 // TraesCS3B02G025100 // TraesCS6B02G145300 // TraesCS1A02G363100 // TraesCS5D02G119100 // …
GO:0007154	P	cell communication	46	242	15984	85761	0.47	0.59	// TraesCS2D02G245700 // TraesCS6D02G013100 // TraesCS2B02G496700 // TraesCS3D02G350200 // TraesCS2D02G297100 // TraesCS6D02G014900 // TraesCS2D02G091000 // TraesCS3A02G258000 // TraesCS5A02G181200 // TraesCS5D02G266800 // TraesCS2B02G044900 // TraesCS3B02G404300 // TraesCS1A02G134100 // TraesCS6A02G183800 // TraesCS4A02G057800 // TraesCS5A02G058600 // TraesCS5D02G119100 // TraesCS3D02G454200 // …
GO:0019748	P	secondary metabolic process	16	242	5410	85761	0.46	0.59	// TraesCS1A02G136800 // TraesCS1A02G283100 // TraesCS3A02G335500 // TraesCS5A02G308700 // TraesCS3A02G257800 // TraesCS4A02G043500 // TraesCS3D02G171000 // TraesCS7B02G234400 // TraesCS3D02G412700 // TraesCS7A02G380100 // TraesCS3B02G116400 // TraesCS2D02G502100 // TraesCS3D02G438800 // TraesCS2D02G091000 // TraesCS7D02G106400 // TraesCS3A02G360900
GO:0040029	P	regulation of gene expression, epigenetic	5	242	1621	85761	0.48	0.6	// TraesCS1D02G043400 // TraesCS3A02G441200 // TraesCS2D02G458200 // TraesCS6A02G183800 // TraesCS3B02G229100
GO:0065008	P	regulation of biological quality	33	242	11825	85761	0.56	0.65	// TraesCS3B02G042300 // TraesCS7B02G234400 // TraesCS2D02G091000 // TraesCS1A02G023300 // TraesCS3A02G258000 // TraesCS4A02G130300 // TraesCS5D02G266800 // TraesCS3B02G404300 // TraesCS6A02G183800 // TraesCS5D02G229800 // TraesCS5A02G058600 // TraesCS5D02G048400 // TraesCS2A02G226200 // TraesCS1D02G134200 // TraesCS2D02G218800 // TraesCS6B02G145300 // TraesCS4D02G020600 // TraesCS3A02G441200 // …
GO:0019725	P	cellular homeostasis	6	242	2087	85761	0.54	0.65	// TraesCS4A02G245500 // TraesCS2D02G259600 // TraesCS4A02G043500 // TraesCS1A02G381700 // TraesCS5D02G266800 // TraesCS3D02G032700
GO:0006950	P	response to stress	82	242	29274	85761	0.56	0.65	// TraesCS7D02G106400 // TraesCS4B02G050500 // TraesCS2D02G245700 // TraesCS6D02G013100 // TraesCS2B02G496700 // TraesCS3D02G350200 // TraesCS2D02G259600 // TraesCS1D02G141600 // TraesCS3B02G042300 // TraesCS3D02G412700 // TraesCS2D02G091000 // TraesCS1A02G023300 // TraesCS7B02G234400 // TraesCS5A02G181200 // TraesCS2D02G224000 // TraesCS2A02G457600 // TraesCS2B02G044900 // TraesCS3B02G404300 // …
GO:0006091	P	generation of precursor metabolites and energy	9	242	3330	85761	0.6	0.69	// TraesCS7D02G465500 // TraesCS2D02G238700 // TraesCS4D02G042800 // TraesCS5D02G123200 // TraesCS5A02G308600 // TraesCS4B02G054900 // TraesCS7B02G234400 // TraesCS7A02G523600 // TraesCS3D02G032700
GO:0007275	P	multicellular organism development	56	242	20549	85761	0.64	0.73	// TraesCS7D02G465500 // TraesCS2D02G245700 // TraesCS2B02G496700 // TraesCS3D02G350200 // TraesCS7D02G297500 // TraesCS4D02G099800 // TraesCS3B02G042300 // TraesCS2D02G474100 // TraesCS5A02G391700 // TraesCS2D02G091000 // TraesCS3A02G258000 // TraesCS4A02G130300 // TraesCS5A02G181200 // TraesCS3B02G404300 // TraesCS5B02G511200 // TraesCS3D02G454200 // TraesCS3D02G058800 // TraesCS6A02G183800 // …
GO:0007165	P	signal transduction	37	242	13882	85761	0.67	0.73	// TraesCS2D02G245700 // TraesCS6D02G013100 // TraesCS2B02G496700 // TraesCS3D02G350200 // TraesCS6D02G014900 // TraesCS2D02G091000 // TraesCS3A02G258000 // TraesCS5A02G181200 // TraesCS5D02G266800 // TraesCS2B02G044900 // TraesCS3B02G404300 // TraesCS1A02G134100 // TraesCS6A02G183800 // TraesCS4A02G057800 // TraesCS5A02G058600 // TraesCS5D02G119100 // TraesCS3D02G454200 // TraesCS5A02G120600 // …
GO:0007049	P	cell cycle	11	242	4292	85761	0.67	0.73	// TraesCS3A02G335500 // TraesCS1A02G315900 // TraesCS3A02G441200 // TraesCS7A02G495100 // TraesCS2D02G154600 // TraesCS5D02G048400 // TraesCS2D02G091000 // TraesCS2D02G458200 // TraesCS4D02G133500 // TraesCS4B02G314200 // TraesCS2D02G218800
GO:0032501	P	multicellular organismal process	67	242	24629	85761	0.66	0.73	// TraesCS7D02G465500 // TraesCS2D02G245700 // TraesCS2B02G496700 // TraesCS3D02G350200 // TraesCS7D02G297500 // TraesCS4D02G099800 // TraesCS2D02G297100 // TraesCS3B02G042300 // TraesCS2D02G474100 // TraesCS5A02G391700 // TraesCS2D02G091000 // TraesCS2D02G543900 // TraesCS1A02G023300 // TraesCS3A02G258000 // TraesCS4A02G130300 // TraesCS5A02G181200 // TraesCS3B02G404300 // TraesCS5B02G511200 // …
GO:0009991	P	response to extracellular stimulus	9	242	3585	85761	0.69	0.73	// TraesCS3A02G335500 // TraesCS4B02G220200 // TraesCS2B02G493600 // TraesCS7D02G459500 // TraesCS4A02G043500 // TraesCS3A02G288800 // TraesCS2D02G091000 // TraesCS5B02G367400 // TraesCS5D02G266800
GO:0006412	P	translation	9	242	3880	85761	0.77	0.8	// TraesCS6A02G183800 // TraesCS7D02G285100 // TraesCS2B02G449300 // TraesCS3A02G441200 // TraesCS2D02G458200 // TraesCS5A02G058600 // TraesCS4B02G054900 // TraesCS3B02G229100 // TraesCS5D02G382700
GO:0050896	P	response to stimulus	104	242	39029	85761	0.8	0.83	// TraesCS4B02G050500 // TraesCS2D02G245700 // TraesCS3A02G258000 // TraesCS2D02G023100 // TraesCS6D02G231300 // TraesCS1A02G101000 // TraesCS6A02G183800 // TraesCS4A02G170900 // TraesCS4A02G057800 // TraesCS5A02G308700 // TraesCS5A02G058600 // TraesCS7A02G380100 // TraesCS1D02G019900 // TraesCS3D02G032700 // TraesCS2B02G477500 // TraesCS1A02G212600 // TraesCS3A02G441200 // TraesCS7D02G459500 // …
GO:0006629	P	lipid metabolic process	19	242	8205	85761	0.85	0.86	// TraesCS4A02G456400 // TraesCS1A02G283100 // TraesCS1D02G063000 // TraesCS5D02G266800 // TraesCS2D02G023100 // TraesCS5B02G367400 // TraesCS5D02G229800 // TraesCS2B02G049800 // TraesCS5A02G199700 // TraesCS1D02G278000 // TraesCS7B02G234400 // TraesCS1A02G137200 // TraesCS3B02G229100 // TraesCS7D02G472600 // TraesCS2A02G226200 // TraesCS5D02G169100 // TraesCS2A02G457600 // TraesCS4B02G382300 // …
GO:0009056	P	catabolic process	29	242	12766	85761	0.92	0.92	// TraesCS1A02G136800 // TraesCS6D02G070900 // TraesCS4D02G099800 // TraesCS1D02G141600 // TraesCS7B02G234400 // TraesCS3D02G438800 // TraesCS7B02G265000 // TraesCS2A02G457600 // TraesCS3D02G032700 // TraesCS5A02G194300 // TraesCS1A02G104000 // TraesCS4A02G170900 // TraesCS6A02G295300 // TraesCS6D02G046800 // TraesCS4B02G054900 // TraesCS3B02G116400 // TraesCS2A02G056000 // TraesCS1A02G033100 // …
GO:0016818	F	hydrolase activity, acting on acid anhydrides, in phosphorus-containing anhydrides	22	242	3909	85761	0.0018	0.0095	// TraesCS1A02G141400 // TraesCS5A02G181200 // TraesCS6D02G013100 // TraesCS2B02G496700 // TraesCS7D02G297500 // TraesCS4D02G153100 // TraesCS3A02G258000 // TraesCS4A02G130300 // TraesCS2A02G457600 // TraesCS1A02G101000 // TraesCS6A02G183800 // TraesCS7A02G356100 // TraesCS7D02G252900 // TraesCS6D02G012700 // TraesCS3D02G032700 // TraesCS6A02G239100 // TraesCS4D02G042800 // TraesCS1A02G315900 // …
GO:0016817	F	hydrolase activity, acting on acid anhydrides	22	242	3921	85761	0.0019	0.0095	// TraesCS1A02G141400 // TraesCS5A02G181200 // TraesCS6D02G013100 // TraesCS2B02G496700 // TraesCS7D02G297500 // TraesCS4D02G153100 // TraesCS3A02G258000 // TraesCS4A02G130300 // TraesCS2A02G457600 // TraesCS1A02G101000 // TraesCS6A02G183800 // TraesCS7A02G356100 // TraesCS7D02G252900 // TraesCS6D02G012700 // TraesCS3D02G032700 // TraesCS6A02G239100 // TraesCS4D02G042800 // TraesCS1A02G315900 // …
GO:0016462	F	pyrophosphatase activity	22	242	3859	85761	0.0016	0.0095	// TraesCS1A02G141400 // TraesCS5A02G181200 // TraesCS6D02G013100 // TraesCS2B02G496700 // TraesCS7D02G297500 // TraesCS4D02G153100 // TraesCS3A02G258000 // TraesCS4A02G130300 // TraesCS2A02G457600 // TraesCS1A02G101000 // TraesCS6A02G183800 // TraesCS7A02G356100 // TraesCS7D02G252900 // TraesCS6D02G012700 // TraesCS3D02G032700 // TraesCS6A02G239100 // TraesCS4D02G042800 // TraesCS1A02G315900 // …
GO:0005215	F	transporter activity	32	242	6287	85761	0.00094	0.0095	// TraesCS1A02G141400 // TraesCS5D02G419200 // TraesCS4D02G153100 // TraesCS2B02G164100 // TraesCS7B02G234400 // TraesCS3A02G258000 // TraesCS4A02G130300 // TraesCS6B02G321900 // TraesCS5D02G266800 // TraesCS1A02G134100 // TraesCS1A02G283100 // TraesCS1B02G224900 // TraesCS5A02G194300 // TraesCS5A02G120600 // TraesCS5A02G308700 // TraesCS5D02G229800 // TraesCS1D02G275600 // TraesCS4B02G137800 // …
GO:0017111	F	nucleoside-triphosphatase activity	22	242	3662	85761	0.00081	0.0095	// TraesCS1A02G141400 // TraesCS5A02G181200 // TraesCS6D02G013100 // TraesCS2B02G496700 // TraesCS7D02G297500 // TraesCS4D02G153100 // TraesCS3A02G258000 // TraesCS4A02G130300 // TraesCS2A02G457600 // TraesCS1A02G101000 // TraesCS6A02G183800 // TraesCS7A02G356100 // TraesCS7D02G252900 // TraesCS6D02G012700 // TraesCS3D02G032700 // TraesCS6A02G239100 // TraesCS4D02G042800 // TraesCS1A02G315900 // …
GO:0005515	F	protein binding	106	242	31444	85761	0.013	0.056	// TraesCS2D02G023100 // TraesCS4A02G076400 // TraesCS7B02G200200 // TraesCS3A02G258000 // TraesCS4A02G130300 // TraesCS2D02G245700 // TraesCS2B02G231700 // TraesCS6A02G183800 // TraesCS4A02G057800 // TraesCS1D02G275600 // TraesCS5A02G463000 // TraesCS1B02G246500 // TraesCS7D02G252900 // TraesCS3B02G229100 // TraesCS2A02G226200 // TraesCS1D02G019900 // TraesCS1A02G033100 // TraesCS5D02G019000 // …
GO:0003682	F	chromatin binding	9	242	1554	85761	0.034	0.12	// TraesCS7B02G200700 // TraesCS7D02G233200 // TraesCS7D02G297500 // TraesCS3A02G257800 // TraesCS7D02G416000 // TraesCS5D02G048400 // TraesCS7B02G200200 // TraesCS2D02G458200 // TraesCS1D02G019900
GO:0016740	F	transferase activity	66	242	19729	85761	0.069	0.22	// TraesCS4A02G456400 // TraesCS1A02G136800 // TraesCS2D02G245700 // TraesCS3A02G439900 // TraesCS6B02G051000 // TraesCS6D02G070900 // TraesCS7A02G196000 // TraesCS6B02G272000 // TraesCS4D02G099800 // TraesCS1D02G141600 // TraesCS3B02G042300 // TraesCS2B02G206300 // TraesCS2D02G091000 // TraesCS2D02G213600 // TraesCS3D02G438800 // TraesCS2D02G023100 // TraesCS7B02G265000 // TraesCS2B02G231700 // …
GO:0003677	F	DNA binding	38	242	10994	85761	0.11	0.3	// TraesCS7D02G465500 // TraesCS7B02G200700 // TraesCS7D02G297500 // TraesCS4D02G153100 // TraesCS7D02G233200 // TraesCS5A02G391700 // TraesCS7B02G234400 // TraesCS2D02G474100 // TraesCS7A02G523600 // TraesCS5B02G130400 // TraesCS3B02G404300 // TraesCS3A02G257800 // TraesCS2A02G159800 // TraesCS4A02G164800 // TraesCS5D02G048400 // TraesCS6B02G329200 // TraesCS1D02G072500 // TraesCS6D02G012700 // …
GO:0003700	F	transcription factor activity, sequence-specific DNA binding	21	242	6006	85761	0.18	0.46	// TraesCS3A02G432900 // TraesCS7D02G233200 // TraesCS7B02G200700 // TraesCS6D02G013100 // TraesCS4D02G020600 // TraesCS3D02G350200 // TraesCS7D02G416000 // TraesCS2A02G159800 // TraesCS5A02G058600 // TraesCS3A02G285800 // TraesCS6A02G266300 // TraesCS5D02G048400 // TraesCS5A02G391700 // TraesCS4A02G164800 // TraesCS3B02G404300 // TraesCS3A02G360900 // TraesCS2D02G474100 // TraesCS6D02G012700 // …
GO:0060089	F	molecular transducer activity	13	242	3964	85761	0.33	0.5	// TraesCS3A02G335500 // TraesCS6B02G145300 // TraesCS2A02G229300 // TraesCS1A02G363100 // TraesCS7A02G049500 // TraesCS3D02G454200 // TraesCS5A02G120600 // TraesCS4A02G191900 // TraesCS2D02G091000 // TraesCS4A02G382900 // TraesCS6B02G466000 // TraesCS2A02G211900 // TraesCS5D02G266800
GO:0000166	F	nucleotide binding	52	242	17081	85761	0.29	0.5	// TraesCS1A02G141400 // TraesCS2D02G245700 // TraesCS6B02G051000 // TraesCS6D02G013100 // TraesCS2B02G496700 // TraesCS4D02G099800 // TraesCS1D02G141600 // TraesCS7B02G234400 // TraesCS2D02G091000 // TraesCS3A02G258000 // TraesCS4A02G130300 // TraesCS5A02G181200 // TraesCS2A02G457600 // TraesCS2B02G044900 // TraesCS1A02G101000 // TraesCS6A02G183800 // TraesCS3D02G063100 // TraesCS5B02G389600 // …
GO:0003676	F	nucleic acid binding	50	242	16166	85761	0.26	0.5	// TraesCS7D02G465500 // TraesCS7B02G200700 // TraesCS3D02G350200 // TraesCS7D02G297500 // TraesCS4D02G153100 // TraesCS7D02G233200 // TraesCS6D02G014900 // TraesCS7D02G450600 // TraesCS7B02G234400 // TraesCS2D02G474100 // TraesCS7A02G523600 // TraesCS5B02G130400 // TraesCS3B02G404300 // TraesCS3A02G136900 // TraesCS5D02G048400 // TraesCS3A02G257800 // TraesCS2A02G159800 // TraesCS4B02G054900 // …
GO:0016787	F	hydrolase activity	46	242	14673	85761	0.24	0.5	// TraesCS1A02G141400 // TraesCS2D02G023100 // TraesCS6D02G013100 // TraesCS2B02G496700 // TraesCS7D02G297500 // TraesCS4D02G153100 // TraesCS6D02G295900 // TraesCS3D02G438800 // TraesCS3A02G258000 // TraesCS4A02G130300 // TraesCS5A02G181200 // TraesCS7B02G265000 // TraesCS2A02G457600 // TraesCS7A02G523600 // TraesCS1A02G283100 // TraesCS1A02G101000 // TraesCS6A02G183800 // TraesCS4A02G170900 // …
GO:0016301	F	kinase activity	25	242	8052	85761	0.34	0.5	// TraesCS2D02G245700 // TraesCS6B02G051000 // TraesCS4D02G099800 // TraesCS2D02G091000 // TraesCS2B02G231700 // TraesCS2A02G229300 // TraesCS6A02G183800 // TraesCS3D02G063100 // TraesCS2D02G297100 // TraesCS3D02G454200 // TraesCS4A02G108700 // TraesCS6D02G012700 // TraesCS6B02G145300 // TraesCS5B02G539900 // TraesCS4A02G382900 // TraesCS2A02G563900 // TraesCS6A02G149900 // TraesCS3D02G063000 // …
GO:0016772	F	transferase activity, transferring phosphorus-containing groups	28	242	8914	85761	0.3	0.5	// TraesCS2D02G245700 // TraesCS6B02G051000 // TraesCS4D02G099800 // TraesCS2B02G206300 // TraesCS2D02G091000 // TraesCS2B02G231700 // TraesCS2A02G229300 // TraesCS3D02G058800 // TraesCS6A02G183800 // TraesCS3D02G063100 // TraesCS2D02G297100 // TraesCS3D02G454200 // TraesCS4A02G108700 // TraesCS6D02G012700 // TraesCS6B02G145300 // TraesCS5B02G539900 // TraesCS4A02G382900 // TraesCS2A02G563900 // …
GO:0004872	F	receptor activity	13	242	3964	85761	0.33	0.5	// TraesCS3A02G335500 // TraesCS6B02G145300 // TraesCS2A02G229300 // TraesCS1A02G363100 // TraesCS7A02G049500 // TraesCS3D02G454200 // TraesCS5A02G120600 // TraesCS4A02G191900 // TraesCS2D02G091000 // TraesCS4A02G382900 // TraesCS6B02G466000 // TraesCS2A02G211900 // TraesCS5D02G266800
GO:0005488	F	binding	169	242	58931	85761	0.38	0.5	// TraesCS1A02G141400 // TraesCS4D02G143500 // TraesCS2D02G023100 // TraesCS3A02G335500 // TraesCS4A02G076400 // TraesCS7B02G200200 // TraesCS3A02G258000 // TraesCS4A02G130300 // TraesCS2D02G245700 // TraesCS2B02G231700 // TraesCS4A02G399000 // TraesCS1A02G101000 // TraesCS6A02G183800 // TraesCS4A02G057800 // TraesCS4B02G382300 // TraesCS5A02G058600 // TraesCS5D02G119100 // TraesCS5A02G463000 // …
GO:0004871	F	signal transducer activity	16	242	5132	85761	0.38	0.5	// TraesCS3A02G335500 // TraesCS6B02G145300 // TraesCS2A02G229300 // TraesCS1A02G363100 // TraesCS7D02G106400 // TraesCS4A02G164800 // TraesCS7A02G049500 // TraesCS3D02G454200 // TraesCS5A02G120600 // TraesCS6D02G014900 // TraesCS4A02G191900 // TraesCS2D02G091000 // TraesCS4A02G382900 // TraesCS6B02G466000 // TraesCS2A02G211900 // TraesCS5D02G266800
GO:0005198	F	structural molecule activity	9	242	3082	85761	0.51	0.63	// TraesCS1A02G212600 // TraesCS1A02G101000 // TraesCS7D02G285100 // TraesCS4B02G137800 // TraesCS4A02G164800 // TraesCS3B02G229100 // TraesCS7B02G291000 // TraesCS6D02G231300 // TraesCS5D02G382700
GO:0003824	F	catalytic activity	118	242	42216	85761	0.58	0.66	// TraesCS1A02G141400 // TraesCS2D02G023100 // TraesCS3A02G439900 // TraesCS3A02G258000 // TraesCS4A02G130300 // TraesCS2D02G245700 // TraesCS2B02G231700 // TraesCS4A02G399000 // TraesCS3D02G058800 // TraesCS6A02G183800 // TraesCS4A02G170900 // TraesCS4B02G382300 // TraesCS7D02G252900 // TraesCS3B02G229100 // TraesCS7A02G380100 // TraesCS3D02G032700 // TraesCS5D02G019000 // TraesCS5B02G539900 // …
GO:0030234	F	enzyme regulator activity	5	242	1772	85761	0.56	0.66	// TraesCS7B02G291000 // TraesCS5B02G533000 // TraesCS3D02G494100 // TraesCS1D02G005800 // TraesCS5D02G123200
GO:0030246	F	carbohydrate binding	7	242	2974	85761	0.74	0.8	// TraesCS6D02G070900 // TraesCS6D02G046800 // TraesCS2A02G211900 // TraesCS2D02G502100 // TraesCS6B02G466000 // TraesCS2B02G231700 // TraesCS5D02G019000
GO:0016788	F	hydrolase activity, acting on ester bonds	9	242	4682	85761	0.92	0.92	// TraesCS1A02G283100 // TraesCS2A02G165200 // TraesCS4A02G245500 // TraesCS2D02G023100 // TraesCS5D02G048500 // TraesCS6A02G389700 // TraesCS1D02G278000 // TraesCS5D02G169100 // TraesCS2D02G076300
GO:0003723	F	RNA binding	9	242	4508	85761	0.89	0.92	// TraesCS2B02G206300 // TraesCS7D02G285100 // TraesCS2B02G449300 // TraesCS4B02G137800 // TraesCS5D02G048500 // TraesCS4B02G054900 // TraesCS5B02G533000 // TraesCS7A02G276800 // TraesCS1D02G084700
GO:0043231	C	intracellular membrane-bounded organelle	167	242	54543	85761	0.045	0.25	// TraesCS4B02G050500 // TraesCS4D02G143500 // TraesCS2D02G023100 // TraesCS3A02G439900 // TraesCS4A02G076400 // TraesCS2B02G164100 // TraesCS4A02G130300 // TraesCS2D02G245700 // TraesCS3D02G058800 // TraesCS6A02G183800 // TraesCS4A02G057800 // TraesCS5A02G308700 // TraesCS5D02G229800 // TraesCS5A02G058600 // TraesCS5A02G463000 // TraesCS2A02G409100 // TraesCS3B02G229100 // TraesCS2A02G226200 // …
GO:0044424	C	intracellular part	182	242	60136	85761	0.047	0.25	// TraesCS4B02G050500 // TraesCS4D02G143500 // TraesCS2D02G023100 // TraesCS3A02G439900 // TraesCS4A02G076400 // TraesCS2B02G164100 // TraesCS7B02G200200 // TraesCS4A02G130300 // TraesCS2D02G245700 // TraesCS1D02G005800 // TraesCS3D02G058800 // TraesCS6A02G183800 // TraesCS4A02G057800 // TraesCS5A02G308700 // TraesCS5D02G229800 // TraesCS5A02G058600 // TraesCS5A02G463000 // TraesCS2A02G409100 // …
GO:0043229	C	intracellular organelle	171	242	55574	85761	0.032	0.25	// TraesCS4B02G050500 // TraesCS4D02G143500 // TraesCS2D02G023100 // TraesCS3A02G439900 // TraesCS4A02G076400 // TraesCS2B02G164100 // TraesCS4A02G130300 // TraesCS2D02G245700 // TraesCS3D02G058800 // TraesCS6A02G183800 // TraesCS4A02G057800 // TraesCS5A02G308700 // TraesCS5D02G229800 // TraesCS5A02G058600 // TraesCS5A02G463000 // TraesCS2A02G409100 // TraesCS3B02G229100 // TraesCS2A02G226200 // …
GO:0043227	C	membrane-bounded organelle	168	242	54652	85761	0.037	0.25	// TraesCS4B02G050500 // TraesCS4D02G143500 // TraesCS2D02G023100 // TraesCS3A02G439900 // TraesCS4A02G076400 // TraesCS2B02G164100 // TraesCS4A02G130300 // TraesCS2D02G245700 // TraesCS1D02G005800 // TraesCS3D02G058800 // TraesCS6A02G183800 // TraesCS4A02G057800 // TraesCS5A02G308700 // TraesCS5D02G229800 // TraesCS5A02G058600 // TraesCS5A02G463000 // TraesCS2A02G409100 // TraesCS3B02G229100 // …
GO:0012505	C	endomembrane system	42	242	11525	85761	0.049	0.25	// TraesCS4A02G456400 // TraesCS3A02G228200 // TraesCS2D02G245700 // TraesCS3A02G439900 // TraesCS6D02G013100 // TraesCS2B02G496700 // TraesCS6B02G272000 // TraesCS7B02G234400 // TraesCS2D02G091000 // TraesCS4A02G130300 // TraesCS5A02G181200 // TraesCS2B02G044900 // TraesCS1A02G134100 // TraesCS1A02G101000 // TraesCS6A02G183800 // TraesCS1D02G275600 // TraesCS4B02G137800 // TraesCS5A02G463000 // …
GO:0044464	C	cell part	197	242	65148	85761	0.026	0.25	// TraesCS1A02G141400 // TraesCS4D02G143500 // TraesCS2D02G023100 // TraesCS3A02G439900 // TraesCS4A02G076400 // TraesCS5D02G419200 // TraesCS4B02G050500 // TraesCS2B02G164100 // TraesCS7B02G200200 // TraesCS3A02G258000 // TraesCS4A02G130300 // TraesCS2D02G245700 // TraesCS4B02G137800 // TraesCS1D02G005800 // TraesCS3D02G058800 // TraesCS6A02G183800 // TraesCS4A02G170900 // TraesCS4A02G057800 // …
GO:0005623	C	cell	197	242	65175	85761	0.027	0.25	// TraesCS1A02G141400 // TraesCS4D02G143500 // TraesCS2D02G023100 // TraesCS3A02G439900 // TraesCS4A02G076400 // TraesCS5D02G419200 // TraesCS4B02G050500 // TraesCS2B02G164100 // TraesCS7B02G200200 // TraesCS3A02G258000 // TraesCS4A02G130300 // TraesCS2D02G245700 // TraesCS4B02G137800 // TraesCS1D02G005800 // TraesCS3D02G058800 // TraesCS6A02G183800 // TraesCS4A02G170900 // TraesCS4A02G057800 // …
GO:0043226	C	organelle	172	242	55713	85761	0.026	0.25	// TraesCS4B02G050500 // TraesCS4D02G143500 // TraesCS2D02G023100 // TraesCS3A02G439900 // TraesCS4A02G076400 // TraesCS2B02G164100 // TraesCS4A02G130300 // TraesCS2D02G245700 // TraesCS1D02G005800 // TraesCS3D02G058800 // TraesCS6A02G183800 // TraesCS4A02G057800 // TraesCS5A02G308700 // TraesCS5D02G229800 // TraesCS5A02G058600 // TraesCS5A02G463000 // TraesCS2A02G409100 // TraesCS3B02G229100 // …
GO:0005622	C	intracellular	182	242	60496	85761	0.063	0.28	// TraesCS4B02G050500 // TraesCS4D02G143500 // TraesCS2D02G023100 // TraesCS3A02G439900 // TraesCS4A02G076400 // TraesCS2B02G164100 // TraesCS7B02G200200 // TraesCS4A02G130300 // TraesCS2D02G245700 // TraesCS1D02G005800 // TraesCS3D02G058800 // TraesCS6A02G183800 // TraesCS4A02G057800 // TraesCS5A02G308700 // TraesCS5D02G229800 // TraesCS5A02G058600 // TraesCS5A02G463000 // TraesCS2A02G409100 // …
GO:0016020	C	membrane	106	242	33934	85761	0.1	0.29	// TraesCS1A02G141400 // TraesCS2D02G245700 // TraesCS3A02G439900 // TraesCS5D02G419200 // TraesCS2B02G164100 // TraesCS3A02G258000 // TraesCS4A02G130300 // TraesCS5A02G181200 // TraesCS4B02G137800 // TraesCS1B02G224900 // TraesCS5A02G308700 // TraesCS5D02G229800 // TraesCS1D02G275600 // TraesCS5A02G463000 // TraesCS7D02G252900 // TraesCS3B02G229100 // TraesCS2A02G226200 // TraesCS2B02G477500 // …
GO:0005777	C	peroxisome	6	242	1137	85761	0.11	0.29	// TraesCS2D02G245700 // TraesCS7D02G465500 // TraesCS5A02G199700 // TraesCS7B02G234400 // TraesCS3D02G438800 // TraesCS5B02G533000
GO:0042579	C	microbody	6	242	1137	85761	0.11	0.29	// TraesCS2D02G245700 // TraesCS7D02G465500 // TraesCS5A02G199700 // TraesCS7B02G234400 // TraesCS3D02G438800 // TraesCS5B02G533000
GO:0005794	C	Golgi apparatus	21	242	5538	85761	0.11	0.29	// TraesCS3A02G335500 // TraesCS7A02G049200 // TraesCS1A02G101000 // TraesCS6A02G183800 // TraesCS3A02G439900 // TraesCS2A02G270700 // TraesCS1A02G363100 // TraesCS7D02G106400 // TraesCS6B02G272000 // TraesCS2D02G259600 // TraesCS2D02G213600 // TraesCS4D02G153700 // TraesCS7B02G234400 // TraesCS4A02G191900 // TraesCS2D02G091000 // TraesCS3B02G025100 // TraesCS2B02G049800 // TraesCS4A02G130300 // …
GO:0005634	C	nucleus	93	242	29056	85761	0.078	0.29	// TraesCS4B02G050500 // TraesCS2D02G245700 // TraesCS4A02G076400 // TraesCS2D02G023100 // TraesCS6A02G183800 // TraesCS4A02G057800 // TraesCS5A02G058600 // TraesCS2A02G409100 // TraesCS3B02G229100 // TraesCS3A02G514800 // TraesCS1A02G033100 // TraesCS5D02G019000 // TraesCS3A02G441200 // TraesCS7D02G459500 // TraesCS4A02G139900 // TraesCS2A02G211900 // TraesCS1D02G043400 // TraesCS7A02G495100 // …
GO:0032991	C	macromolecular complex	44	242	12610	85761	0.079	0.29	// TraesCS7D02G288000 // TraesCS6D02G070900 // TraesCS7D02G297500 // TraesCS4D02G153100 // TraesCS2B02G164100 // TraesCS2D02G091000 // TraesCS5A02G463000 // TraesCS7A02G523600 // TraesCS1A02G035000 // TraesCS5D02G382700 // TraesCS4A02G382900 // TraesCS6A02G183800 // TraesCS5B02G389600 // TraesCS2D02G315200 // TraesCS1D02G275600 // TraesCS5A02G120600 // TraesCS4B02G137800 // TraesCS6D02G046800 // …
GO:0005886	C	plasma membrane	52	242	15639	85761	0.11	0.29	// TraesCS1A02G141400 // TraesCS2D02G245700 // TraesCS6D02G013100 // TraesCS2B02G496700 // TraesCS5D02G419200 // TraesCS6B02G272000 // TraesCS5A02G308600 // TraesCS7B02G200200 // TraesCS2D02G091000 // TraesCS3A02G258000 // TraesCS4A02G130300 // TraesCS6B02G321900 // TraesCS7B02G265000 // TraesCS5D02G266800 // TraesCS2B02G044900 // TraesCS1A02G134100 // TraesCS1A02G101000 // TraesCS5A02G194300 // …
GO:0005737	C	cytoplasm	144	242	47682	85761	0.12	0.29	// TraesCS4B02G050500 // TraesCS4D02G143500 // TraesCS2D02G023100 // TraesCS3A02G439900 // TraesCS2B02G164100 // TraesCS4A02G130300 // TraesCS2D02G245700 // TraesCS1D02G005800 // TraesCS3D02G058800 // TraesCS6A02G183800 // TraesCS5A02G308700 // TraesCS5D02G229800 // TraesCS1D02G275600 // TraesCS5A02G463000 // TraesCS3B02G229100 // TraesCS2A02G226200 // TraesCS3D02G032700 // TraesCS2A02G270700 // …
GO:0005768	C	endosome	13	242	3228	85761	0.13	0.29	// TraesCS3A02G335500 // TraesCS7A02G049200 // TraesCS3A02G439900 // TraesCS2A02G527600 // TraesCS4D02G153700 // TraesCS1A02G363100 // TraesCS6B02G466000 // TraesCS5A02G463000 // TraesCS2D02G091000 // TraesCS3B02G025100 // TraesCS4A02G130300 // TraesCS2A02G226200 // TraesCS2A02G229300
GO:0043232	C	intracellular non-membrane-bounded organelle	26	242	7462	85761	0.16	0.32	// TraesCS4A02G456400 // TraesCS7D02G288000 // TraesCS7D02G297500 // TraesCS7B02G234400 // TraesCS7B02G291000 // TraesCS7A02G523600 // TraesCS5B02G130400 // TraesCS5D02G382700 // TraesCS1A02G101000 // TraesCS5D02G048400 // TraesCS2D02G458200 // TraesCS1D02G072500 // TraesCS5B02G533000 // TraesCS6A02G239100 // TraesCS7D02G285100 // TraesCS5D02G048500 // TraesCS3A02G441200 // TraesCS2D02G238700 // …
GO:0005576	C	extracellular region	31	242	9049	85761	0.15	0.32	// TraesCS1A02G141400 // TraesCS4D02G153100 // TraesCS7B02G234400 // TraesCS2D02G091000 // TraesCS3D02G438800 // TraesCS7B02G265000 // TraesCS5D02G266800 // TraesCS5D02G382700 // TraesCS4A02G170900 // TraesCS3D02G171000 // TraesCS6A02G295300 // TraesCS6D02G231300 // TraesCS7A02G380100 // TraesCS3B02G116400 // TraesCS5B02G367400 // TraesCS2A02G165200 // TraesCS2D02G315200 // TraesCS3A02G012500 // …
GO:0044428	C	nuclear part	18	242	5008	85761	0.18	0.33	// TraesCS6A02G183800 // TraesCS2D02G474100 // TraesCS1A02G315900 // TraesCS1D02G043400 // TraesCS2D02G458200 // TraesCS4B02G220200 // TraesCS1A02G035000 // TraesCS4B02G137800 // TraesCS5D02G048400 // TraesCS7B02G234400 // TraesCS1D02G280400 // TraesCS7D02G297500 // TraesCS3B02G229100 // TraesCS4D02G133500 // TraesCS1D02G134200 // TraesCS5B02G533000 // TraesCS5B02G130400 // TraesCS3A02G285800
GO:0043228	C	non-membrane-bounded organelle	26	242	7597	85761	0.18	0.33	// TraesCS4A02G456400 // TraesCS7D02G288000 // TraesCS7D02G297500 // TraesCS7B02G234400 // TraesCS7B02G291000 // TraesCS7A02G523600 // TraesCS5B02G130400 // TraesCS5D02G382700 // TraesCS1A02G101000 // TraesCS5D02G048400 // TraesCS2D02G458200 // TraesCS1D02G072500 // TraesCS5B02G533000 // TraesCS6A02G239100 // TraesCS7D02G285100 // TraesCS5D02G048500 // TraesCS3A02G441200 // TraesCS2D02G238700 // …
GO:0005856	C	cytoskeleton	8	242	1949	85761	0.19	0.34	// TraesCS7D02G288000 // TraesCS1A02G101000 // TraesCS6A02G239100 // TraesCS2D02G458200 // TraesCS7D02G106400 // TraesCS2D02G154600 // TraesCS2A02G487500 // TraesCS7B02G291000
GO:0005773	C	vacuole	27	242	8086	85761	0.21	0.35	// TraesCS3A02G439900 // TraesCS6B02G272000 // TraesCS4A02G130300 // TraesCS2D02G091000 // TraesCS7B02G234400 // TraesCS5D02G266800 // TraesCS1A02G101000 // TraesCS5A02G463000 // TraesCS3B02G116400 // TraesCS2A02G226200 // TraesCS3B02G025100 // TraesCS2A02G229300 // TraesCS1A02G363100 // TraesCS3A02G012500 // TraesCS3B02G039300 // TraesCS2D02G076300 // TraesCS2A02G211900 // TraesCS4D02G153700 // …
GO:0044444	C	cytoplasmic part	122	242	40994	85761	0.23	0.37	// TraesCS4B02G050500 // TraesCS4D02G143500 // TraesCS2D02G023100 // TraesCS3A02G439900 // TraesCS2B02G164100 // TraesCS4A02G130300 // TraesCS2D02G245700 // TraesCS4A02G113600 // TraesCS3D02G058800 // TraesCS6A02G183800 // TraesCS5A02G308700 // TraesCS5D02G229800 // TraesCS1D02G275600 // TraesCS5A02G463000 // TraesCS3B02G229100 // TraesCS2A02G226200 // TraesCS3D02G032700 // TraesCS2A02G270700 // …
GO:0031974	C	membrane-enclosed lumen	16	242	4946	85761	0.32	0.41	// TraesCS6A02G183800 // TraesCS2D02G474100 // TraesCS1A02G315900 // TraesCS7D02G285100 // TraesCS1D02G043400 // TraesCS2D02G458200 // TraesCS4B02G220200 // TraesCS5D02G048400 // TraesCS7B02G234400 // TraesCS3D02G412700 // TraesCS7D02G297500 // TraesCS4D02G133500 // TraesCS1D02G134200 // TraesCS5B02G533000 // TraesCS5B02G130400 // TraesCS3A02G285800
GO:0031981	C	nuclear lumen	14	242	4074	85761	0.26	0.41	// TraesCS6A02G183800 // TraesCS2D02G474100 // TraesCS1A02G315900 // TraesCS1D02G043400 // TraesCS2D02G458200 // TraesCS4B02G220200 // TraesCS5D02G048400 // TraesCS7B02G234400 // TraesCS7D02G297500 // TraesCS4D02G133500 // TraesCS1D02G134200 // TraesCS5B02G533000 // TraesCS5B02G130400 // TraesCS3A02G285800
GO:0043233	C	organelle lumen	16	242	4946	85761	0.32	0.41	// TraesCS6A02G183800 // TraesCS2D02G474100 // TraesCS1A02G315900 // TraesCS7D02G285100 // TraesCS1D02G043400 // TraesCS2D02G458200 // TraesCS4B02G220200 // TraesCS5D02G048400 // TraesCS7B02G234400 // TraesCS3D02G412700 // TraesCS7D02G297500 // TraesCS4D02G133500 // TraesCS1D02G134200 // TraesCS5B02G533000 // TraesCS5B02G130400 // TraesCS3A02G285800
GO:0044422	C	organelle part	65	242	21477	85761	0.28	0.41	// TraesCS4A02G456400 // TraesCS7D02G288000 // TraesCS2D02G023100 // TraesCS3A02G439900 // TraesCS1A02G035000 // TraesCS2D02G259600 // TraesCS6B02G272000 // TraesCS7D02G297500 // TraesCS3B02G042300 // TraesCS7B02G234400 // TraesCS3D02G412700 // TraesCS2D02G091000 // TraesCS2D02G154600 // TraesCS4A02G130300 // TraesCS2D02G245700 // TraesCS7A02G523600 // TraesCS5B02G130400 // TraesCS1A02G101000 // …
GO:0005654	C	nucleoplasm	6	242	1615	85761	0.31	0.41	// TraesCS6A02G183800 // TraesCS2D02G474100 // TraesCS4D02G133500 // TraesCS1D02G134200 // TraesCS5B02G130400 // TraesCS3A02G285800
GO:0044446	C	intracellular organelle part	64	242	21339	85761	0.31	0.41	// TraesCS4A02G456400 // TraesCS7D02G288000 // TraesCS2D02G023100 // TraesCS3A02G439900 // TraesCS1A02G035000 // TraesCS2D02G259600 // TraesCS6B02G272000 // TraesCS7D02G297500 // TraesCS3B02G042300 // TraesCS7B02G234400 // TraesCS3D02G412700 // TraesCS2D02G091000 // TraesCS2D02G154600 // TraesCS4A02G130300 // TraesCS2D02G245700 // TraesCS7A02G523600 // TraesCS5B02G130400 // TraesCS1A02G101000 // …
GO:0070013	C	intracellular organelle lumen	16	242	4946	85761	0.32	0.41	// TraesCS6A02G183800 // TraesCS2D02G474100 // TraesCS1A02G315900 // TraesCS7D02G285100 // TraesCS1D02G043400 // TraesCS2D02G458200 // TraesCS4B02G220200 // TraesCS5D02G048400 // TraesCS7B02G234400 // TraesCS3D02G412700 // TraesCS7D02G297500 // TraesCS4D02G133500 // TraesCS1D02G134200 // TraesCS5B02G533000 // TraesCS5B02G130400 // TraesCS3A02G285800
GO:0005829	C	cytosol	31	242	10311	85761	0.38	0.47	// TraesCS2D02G245700 // TraesCS2B02G496700 // TraesCS1D02G141600 // TraesCS3D02G412700 // TraesCS2D02G091000 // TraesCS7B02G234400 // TraesCS5A02G181200 // TraesCS1A02G108300 // TraesCS7A02G523600 // TraesCS1A02G101000 // TraesCS5B02G389600 // TraesCS7A02G276800 // TraesCS3A02G396200 // TraesCS4B02G054900 // TraesCS1A02G363100 // TraesCS5B02G533000 // TraesCS2D02G023100 // TraesCS7D02G459500 // …
GO:0005783	C	endoplasmic reticulum	17	242	6204	85761	0.59	0.71	// TraesCS4A02G456400 // TraesCS2D02G076300 // TraesCS3A02G228200 // TraesCS5A02G194300 // TraesCS2D02G245700 // TraesCS3A02G335500 // TraesCS4D02G153700 // TraesCS1A02G363100 // TraesCS6B02G272000 // TraesCS1D02G278000 // TraesCS7D02G472600 // TraesCS4A02G191900 // TraesCS7D02G538700 // TraesCS2B02G049800 // TraesCS4A02G130300 // TraesCS2D02G091000 // TraesCS2D02G218800
GO:0005730	C	nucleolus	6	242	2234	85761	0.6	0.71	// TraesCS7D02G297500 // TraesCS4B02G220200 // TraesCS5D02G048400 // TraesCS7B02G234400 // TraesCS5B02G533000 // TraesCS5B02G130400
GO:0009536	C	plastid	53	242	19432	85761	0.64	0.72	// TraesCS4A02G456400 // TraesCS4B02G050500 // TraesCS2D02G245700 // TraesCS1A02G035000 // TraesCS4D02G153100 // TraesCS3B02G042300 // TraesCS5A02G308600 // TraesCS2D02G091000 // TraesCS1A02G023300 // TraesCS7B02G234400 // TraesCS6B02G321900 // TraesCS2A02G457600 // TraesCS7A02G054900 // TraesCS3D02G058800 // TraesCS5A02G120600 // TraesCS5A02G308700 // TraesCS5D02G229800 // TraesCS4D02G143500 // …
GO:0031967	C	organelle envelope	11	242	4426	85761	0.71	0.78	// TraesCS5A02G120600 // TraesCS5A02G308700 // TraesCS7D02G465500 // TraesCS2D02G238700 // TraesCS1A02G035000 // TraesCS4B02G137800 // TraesCS2B02G164100 // TraesCS5B02G157900 // TraesCS7B02G234400 // TraesCS3B02G229100 // TraesCS7D02G472600
GO:0031975	C	envelope	11	242	4509	85761	0.73	0.79	// TraesCS5A02G120600 // TraesCS5A02G308700 // TraesCS7D02G465500 // TraesCS2D02G238700 // TraesCS1A02G035000 // TraesCS4B02G137800 // TraesCS2B02G164100 // TraesCS5B02G157900 // TraesCS7B02G234400 // TraesCS3B02G229100 // TraesCS7D02G472600
GO:0005739	C	mitochondrion	35	242	14224	85761	0.83	0.85	// TraesCS1A02G136800 // TraesCS7D02G288000 // TraesCS5A02G181200 // TraesCS2B02G496700 // TraesCS2B02G164100 // TraesCS3D02G412700 // TraesCS2D02G091000 // TraesCS7B02G234400 // TraesCS5B02G130400 // TraesCS3D02G063100 // TraesCS4D02G143500 // TraesCS5A02G120600 // TraesCS4B02G054900 // TraesCS4A02G191900 // TraesCS7A02G380100 // TraesCS3B02G229100 // TraesCS1D02G072500 // TraesCS5B02G533000 // …
GO:0030312	C	external encapsulating structure	14	242	6243	85761	0.85	0.85	// TraesCS3A02G335500 // TraesCS1A02G212600 // TraesCS1A02G101000 // TraesCS4A02G170900 // TraesCS3A02G012500 // TraesCS6D02G231300 // TraesCS7B02G234400 // TraesCS2D02G091000 // TraesCS3B02G116400 // TraesCS2D02G502100 // TraesCS6B02G466000 // TraesCS5B02G367400 // TraesCS7B02G265000 // TraesCS5D02G169100
GO:0005618	C	cell wall	14	242	6231	85761	0.84	0.85	// TraesCS3A02G335500 // TraesCS1A02G212600 // TraesCS1A02G101000 // TraesCS4A02G170900 // TraesCS3A02G012500 // TraesCS6D02G231300 // TraesCS7B02G234400 // TraesCS2D02G091000 // TraesCS3B02G116400 // TraesCS2D02G502100 // TraesCS6B02G466000 // TraesCS5B02G367400 // TraesCS7B02G265000 // TraesCS5D02G169100

## Sheet: WP_vs_WK_upmethylated
GO_acc	term_type	Term	queryitem	querytotal	bgitem	bgtotal	pvalue	FDR	entries
GO:0009628	P	response to abiotic stimulus	21	119	21261	85761	0.98	1	// TraesCS1D02G403400 // TraesCS7D02G084700 // TraesCS7B02G258300 // TraesCS4D02G054900 // TraesCS3D02G236900 // TraesCS3A02G198400 // TraesCS4A02G092800 // TraesCS1D02G302000 // TraesCS6A02G325500 // TraesCS2D02G302400 // TraesCS7D02G520500 // TraesCS2B02G008400 // TraesCS4B02G194100 // TraesCS2A02G239000 // TraesCS7A02G358800 // TraesCS2A02G226500 // TraesCS2B02G297800 // TraesCS6B02G081300 // …
GO:0019222	P	regulation of metabolic process	26	119	18524	85761	0.51	1	// TraesCS2A02G226500 // TraesCS2B02G008400 // TraesCS6B02G297700 // TraesCS2A02G449500 // TraesCS3A02G198400 // TraesCS4B02G194100 // TraesCS1D02G331200 // TraesCS2A02G239000 // TraesCS5A02G460600 // TraesCS5D02G411500 // TraesCS5D02G273600 // TraesCS1D02G403400 // TraesCS2B02G297800 // TraesCS6D02G185100 // TraesCS6A02G325500 // TraesCS3B02G594900 // TraesCS3A02G356100 // TraesCS2A02G140900 // …
GO:0009791	P	post-embryonic development	14	119	14295	85761	0.95	1	// TraesCS2A02G226500 // TraesCS3A02G198400 // TraesCS4A02G150500 // TraesCS5B02G106500 // TraesCS6A02G325500 // TraesCS2B02G008400 // TraesCS4A02G351200 // TraesCS1D02G302000 // TraesCS3D02G282800 // TraesCS5D02G253700 // TraesCS2B02G246500 // TraesCS7D02G225500 // TraesCS5D02G411500 // TraesCS3B02G489500
GO:0044249	P	cellular biosynthetic process	40	119	30853	85761	0.73	1	// TraesCS1D02G123100 // TraesCS3A02G165100 // TraesCS2B02G008400 // TraesCS1D02G331200 // TraesCS5D02G253700 // TraesCS2B02G246500 // TraesCS3A02G123900 // TraesCS5D02G403200 // TraesCS2A02G449500 // TraesCS4B02G194100 // TraesCS3A02G160300 // TraesCS6B02G297700 // TraesCS5A02G109600 // TraesCS2A02G239000 // TraesCS2A02G526700 // TraesCS5A02G460600 // TraesCS5D02G411500 // TraesCS5D02G273600 // …
GO:0006807	P	nitrogen compound metabolic process	37	119	29364	85761	0.79	1	// TraesCS4A02G048100 // TraesCS2A02G226500 // TraesCS3A02G165100 // TraesCS2B02G008400 // TraesCS1D02G331200 // TraesCS5D02G253700 // TraesCS2A02G105300 // TraesCS6B02G297700 // TraesCS5D02G403200 // TraesCS2A02G449500 // TraesCS4A02G150500 // TraesCS4B02G194100 // TraesCS3A02G160300 // TraesCS5A02G109600 // TraesCS2A02G239000 // TraesCS5A02G460600 // TraesCS5D02G411500 // TraesCS5D02G273600 // …
GO:0007165	P	signal transduction	18	119	13882	85761	0.66	1	// TraesCS1D02G403400 // TraesCS6D02G295700 // TraesCS3B02G280200 // TraesCS6D02G070000 // TraesCS7B02G262500 // TraesCS5A02G116100 // TraesCS6A02G325500 // TraesCS1D02G331200 // TraesCS3A02G356100 // TraesCS2B02G008400 // TraesCS6A02G197400 // TraesCS2A02G140900 // TraesCS1D02G348400 // TraesCS1D02G302000 // TraesCS3D02G282800 // TraesCS3A02G252500 // TraesCS6B02G240800 // TraesCS5D02G273600
GO:0034645	P	cellular macromolecule biosynthetic process	27	119	20349	85761	0.64	1	// TraesCS1D02G123100 // TraesCS2B02G008400 // TraesCS1D02G331200 // TraesCS5D02G253700 // TraesCS3A02G123900 // TraesCS5D02G403200 // TraesCS2A02G449500 // TraesCS4B02G194100 // TraesCS3A02G160300 // TraesCS6B02G297700 // TraesCS2A02G239000 // TraesCS2A02G526700 // TraesCS5A02G460600 // TraesCS5D02G411500 // TraesCS5D02G273600 // TraesCS1D02G403400 // TraesCS2B02G297800 // TraesCS6D02G185100 // …
GO:0007154	P	cell communication	18	119	15984	85761	0.87	1	// TraesCS1D02G403400 // TraesCS6D02G295700 // TraesCS3B02G280200 // TraesCS6D02G070000 // TraesCS7B02G262500 // TraesCS5A02G116100 // TraesCS6A02G325500 // TraesCS1D02G331200 // TraesCS3A02G356100 // TraesCS2B02G008400 // TraesCS6A02G197400 // TraesCS2A02G140900 // TraesCS1D02G348400 // TraesCS1D02G302000 // TraesCS3D02G282800 // TraesCS3A02G252500 // TraesCS6B02G240800 // TraesCS5D02G273600
GO:0009653	P	anatomical structure morphogenesis	8	119	10401	85761	0.98	1	// TraesCS6B02G081300 // TraesCS3A02G198400 // TraesCS2B02G297800 // TraesCS5B02G106500 // TraesCS1D02G348400 // TraesCS3B02G230100 // TraesCS1D02G302000 // TraesCS4A02G351200
GO:0050789	P	regulation of biological process	40	119	30871	85761	0.74	1	// TraesCS6D02G295700 // TraesCS4A02G048100 // TraesCS6B02G081300 // TraesCS2A02G226500 // TraesCS2B02G008400 // TraesCS5D02G253700 // TraesCS6B02G297700 // TraesCS2A02G449500 // TraesCS3A02G198400 // TraesCS7B02G262500 // TraesCS4B02G194100 // TraesCS1D02G331200 // TraesCS6A02G197400 // TraesCS2A02G239000 // TraesCS5A02G460600 // TraesCS5D02G411500 // TraesCS5D02G273600 // TraesCS1D02G403400 // …
GO:0007049	P	cell cycle	6	119	4292	85761	0.55	1	// TraesCS6D02G152600 // TraesCS2A02G226500 // TraesCS7D02G084700 // TraesCS3B02G230100 // TraesCS1D02G302000 // TraesCS5A02G460600
GO:0009719	P	response to endogenous stimulus	18	119	15578	85761	0.84	1	// TraesCS1D02G403400 // TraesCS4D02G054900 // TraesCS3B02G280200 // TraesCS6D02G070000 // TraesCS7B02G262500 // TraesCS6A02G325500 // TraesCS2D02G302400 // TraesCS1D02G331200 // TraesCS3A02G356100 // TraesCS2B02G008400 // TraesCS7A02G362500 // TraesCS1D02G302000 // TraesCS3D02G282800 // TraesCS7A02G502900 // TraesCS6B02G081300 // TraesCS3B02G489500 // TraesCS4A02G351200 // TraesCS5D02G273600
GO:0044267	P	cellular protein metabolic process	26	119	21181	85761	0.79	1	// TraesCS2B02G008400 // TraesCS2B02G246500 // TraesCS3D02G450200 // TraesCS3D02G064200 // TraesCS5D02G403200 // TraesCS7B02G262500 // TraesCS3A02G160300 // TraesCS3B02G569900 // TraesCS2A02G526700 // TraesCS1D02G123100 // TraesCS6A02G325500 // TraesCS3B02G594900 // TraesCS3A02G271100 // TraesCS1D02G209300 // TraesCS3D02G282800 // TraesCS6B02G469900 // TraesCS4A02G351200 // TraesCS5D02G123700 // …
GO:0000003	P	reproduction	15	119	15261	85761	0.95	1	// TraesCS7D02G084700 // TraesCS6B02G081300 // TraesCS2A02G226500 // TraesCS3A02G198400 // TraesCS4A02G150500 // TraesCS5B02G106500 // TraesCS6A02G325500 // TraesCS2B02G008400 // TraesCS3B02G230100 // TraesCS1D02G302000 // TraesCS3D02G282800 // TraesCS5D02G253700 // TraesCS2B02G246500 // TraesCS5D02G411500 // TraesCS3B02G489500
GO:0044260	P	cellular macromolecule metabolic process	55	119	36166	85761	0.21	1	// TraesCS1D02G123100 // TraesCS4A02G048100 // TraesCS2A02G226500 // TraesCS3A02G165100 // TraesCS2B02G008400 // TraesCS1D02G331200 // TraesCS5D02G253700 // TraesCS2B02G246500 // TraesCS2A02G105300 // TraesCS3D02G450200 // TraesCS6B02G297700 // TraesCS3D02G064200 // TraesCS3A02G378100 // TraesCS5D02G403200 // TraesCS2A02G449500 // TraesCS4A02G150500 // TraesCS7B02G262500 // TraesCS4B02G194100 // …
GO:0048869	P	cellular developmental process	6	119	9509	85761	0.99	1	// TraesCS6B02G081300 // TraesCS3A02G198400 // TraesCS2B02G297800 // TraesCS7D02G084700 // TraesCS3B02G230100 // TraesCS1D02G302000
GO:0010467	P	gene expression	27	119	19933	85761	0.59	1	// TraesCS3A02G165100 // TraesCS2B02G008400 // TraesCS1D02G331200 // TraesCS2A02G105300 // TraesCS6B02G297700 // TraesCS5D02G403200 // TraesCS2A02G449500 // TraesCS4A02G150500 // TraesCS4B02G194100 // TraesCS3A02G160300 // TraesCS2A02G239000 // TraesCS5A02G460600 // TraesCS5D02G411500 // TraesCS5D02G273600 // TraesCS1D02G403400 // TraesCS2B02G297800 // TraesCS6D02G185100 // TraesCS3A02G356100 // …
GO:0016043	P	cellular component organization	20	119	19949	85761	0.97	1	// TraesCS1D02G403400 // TraesCS5D02G403200 // TraesCS6B02G081300 // TraesCS6A02G330900 // TraesCS3A02G198400 // TraesCS4A02G092800 // TraesCS6D02G070000 // TraesCS6A02G325500 // TraesCS4B02G194100 // TraesCS7B02G258300 // TraesCS6D02G152600 // TraesCS3B02G280200 // TraesCS1D02G074300 // TraesCS3B02G230100 // TraesCS2A02G226500 // TraesCS5D02G253700 // TraesCS5A02G460600 // TraesCS1D02G302000 // …
GO:0007275	P	multicellular organism development	26	119	20549	85761	0.74	1	// TraesCS6B02G081300 // TraesCS2A02G226500 // TraesCS2B02G008400 // TraesCS5D02G253700 // TraesCS2B02G246500 // TraesCS2A02G449500 // TraesCS3A02G198400 // TraesCS4A02G150500 // TraesCS5D02G411500 // TraesCS2B02G297800 // TraesCS6A02G325500 // TraesCS3A02G356100 // TraesCS7D02G084700 // TraesCS2A02G140900 // TraesCS3B02G230100 // TraesCS3D02G282800 // TraesCS6B02G469900 // TraesCS7D02G225500 // …
GO:0042592	P	homeostatic process	5	119	7067	85761	0.97	1	// TraesCS1D02G302000 // TraesCS6A02G325500 // TraesCS4B02G194100 // TraesCS2A02G226500 // TraesCS7D02G520500
GO:0065007	P	biological regulation	44	119	35465	85761	0.86	1	// TraesCS6D02G295700 // TraesCS4A02G048100 // TraesCS6B02G081300 // TraesCS2A02G226500 // TraesCS4D02G160200 // TraesCS2B02G008400 // TraesCS5D02G253700 // TraesCS6B02G297700 // TraesCS2A02G449500 // TraesCS3A02G198400 // TraesCS7B02G262500 // TraesCS4B02G194100 // TraesCS1D02G331200 // TraesCS6A02G197400 // TraesCS2A02G239000 // TraesCS2A02G526700 // TraesCS5A02G460600 // TraesCS5D02G411500 // …
GO:0065008	P	regulation of biological quality	10	119	11825	85761	0.97	1	// TraesCS6B02G081300 // TraesCS2A02G226500 // TraesCS4D02G160200 // TraesCS6A02G325500 // TraesCS4B02G194100 // TraesCS7D02G520500 // TraesCS2A02G526700 // TraesCS1D02G302000 // TraesCS7B02G258300 // TraesCS3B02G230100
GO:0010468	P	regulation of gene expression	18	119	13706	85761	0.64	1	// TraesCS1D02G403400 // TraesCS2A02G140900 // TraesCS2A02G449500 // TraesCS2B02G297800 // TraesCS6D02G185100 // TraesCS4B02G194100 // TraesCS1D02G331200 // TraesCS3A02G356100 // TraesCS2B02G008400 // TraesCS2A02G239000 // TraesCS7A02G362500 // TraesCS5B02G106500 // TraesCS1D02G302000 // TraesCS6B02G224800 // TraesCS5A02G460600 // TraesCS6B02G297700 // TraesCS5D02G411500 // TraesCS5D02G273600
GO:0032502	P	developmental process	28	119	23141	85761	0.83	1	// TraesCS6B02G081300 // TraesCS2A02G226500 // TraesCS2B02G008400 // TraesCS5D02G253700 // TraesCS2B02G246500 // TraesCS6B02G297700 // TraesCS2A02G449500 // TraesCS3A02G198400 // TraesCS4A02G150500 // TraesCS5D02G411500 // TraesCS3B02G280200 // TraesCS2B02G297800 // TraesCS6A02G325500 // TraesCS3A02G356100 // TraesCS7D02G084700 // TraesCS2A02G140900 // TraesCS3B02G230100 // TraesCS3D02G282800 // …
GO:0032501	P	multicellular organismal process	28	119	24629	85761	0.91	1	// TraesCS6B02G081300 // TraesCS2A02G226500 // TraesCS2B02G008400 // TraesCS5D02G253700 // TraesCS2B02G246500 // TraesCS2B02G303300 // TraesCS2A02G449500 // TraesCS3A02G198400 // TraesCS4A02G150500 // TraesCS4B02G194100 // TraesCS5D02G411500 // TraesCS2B02G297800 // TraesCS6A02G325500 // TraesCS3A02G356100 // TraesCS7D02G084700 // TraesCS2A02G140900 // TraesCS3B02G230100 // TraesCS3D02G282800 // …
GO:0048608	P	reproductive structure development	11	119	11435	85761	0.93	1	// TraesCS2A02G226500 // TraesCS3A02G198400 // TraesCS4A02G150500 // TraesCS5B02G106500 // TraesCS6A02G325500 // TraesCS2B02G008400 // TraesCS1D02G302000 // TraesCS5D02G253700 // TraesCS2B02G246500 // TraesCS5D02G411500 // TraesCS3B02G489500
GO:0006629	P	lipid metabolic process	12	119	8205	85761	0.47	1	// TraesCS6D02G179300 // TraesCS1D02G074300 // TraesCS2B02G297800 // TraesCS4D02G160200 // TraesCS3A02G165100 // TraesCS7B02G258300 // TraesCS5D02G253700 // TraesCS5A02G116100 // TraesCS7A02G502900 // TraesCS2B02G246500 // TraesCS3D02G197500 // TraesCS3D02G236900
GO:0006139	P	nucleobase-containing compound metabolic process	35	119	22725	85761	0.27	1	// TraesCS4A02G048100 // TraesCS2A02G226500 // TraesCS3A02G165100 // TraesCS2B02G008400 // TraesCS1D02G331200 // TraesCS5D02G253700 // TraesCS2A02G105300 // TraesCS6B02G297700 // TraesCS5D02G403200 // TraesCS2A02G449500 // TraesCS4A02G150500 // TraesCS4B02G194100 // TraesCS3A02G160300 // TraesCS5A02G109600 // TraesCS2A02G239000 // TraesCS5A02G460600 // TraesCS5D02G411500 // TraesCS5D02G273600 // …
GO:0060255	P	regulation of macromolecule metabolic process	22	119	15862	85761	0.54	1	// TraesCS2A02G226500 // TraesCS2B02G008400 // TraesCS6B02G297700 // TraesCS2A02G449500 // TraesCS4B02G194100 // TraesCS1D02G331200 // TraesCS2A02G239000 // TraesCS5A02G460600 // TraesCS5D02G411500 // TraesCS5D02G273600 // TraesCS1D02G403400 // TraesCS2B02G297800 // TraesCS6D02G185100 // TraesCS3A02G356100 // TraesCS2A02G140900 // TraesCS5D02G305000 // TraesCS5B02G106500 // TraesCS6D02G152600 // …
GO:0006810	P	transport	16	119	16882	85761	0.97	1	// TraesCS1D02G403400 // TraesCS2D02G452200 // TraesCS6B02G081300 // TraesCS4B02G128600 // TraesCS3A02G198400 // TraesCS1D02G302000 // TraesCS5B02G106500 // TraesCS6A02G325500 // TraesCS6A02G189200 // TraesCS6A02G202900 // TraesCS3B02G230100 // TraesCS5A02G168500 // TraesCS5A02G116100 // TraesCS2D02G239000 // TraesCS5D02G192200 // TraesCS7B02G258300
GO:0006464	P	cellular protein modification process	23	119	16206	85761	0.49	1	// TraesCS2B02G008400 // TraesCS2B02G246500 // TraesCS3D02G064200 // TraesCS5D02G403200 // TraesCS7B02G262500 // TraesCS3B02G569900 // TraesCS2A02G526700 // TraesCS1D02G123100 // TraesCS6A02G325500 // TraesCS3B02G594900 // TraesCS3A02G271100 // TraesCS1D02G209300 // TraesCS3D02G282800 // TraesCS6B02G469900 // TraesCS4A02G351200 // TraesCS5D02G123700 // TraesCS1A02G017900 // TraesCS6D02G070000 // …
GO:0050794	P	regulation of cellular process	36	119	27690	85761	0.71	1	// TraesCS6D02G295700 // TraesCS4A02G048100 // TraesCS6B02G081300 // TraesCS2A02G226500 // TraesCS2B02G008400 // TraesCS6B02G297700 // TraesCS2A02G449500 // TraesCS3A02G198400 // TraesCS7B02G262500 // TraesCS4B02G194100 // TraesCS1D02G331200 // TraesCS6A02G197400 // TraesCS2A02G239000 // TraesCS5A02G460600 // TraesCS5D02G411500 // TraesCS5D02G273600 // TraesCS1D02G403400 // TraesCS3B02G280200 // …
GO:0009058	P	biosynthetic process	44	119	32675	85761	0.63	1	// TraesCS1D02G123100 // TraesCS6B02G081300 // TraesCS4D02G160200 // TraesCS3A02G165100 // TraesCS2B02G008400 // TraesCS7A02G502900 // TraesCS1D02G331200 // TraesCS5D02G253700 // TraesCS2B02G246500 // TraesCS6B02G297700 // TraesCS5D02G403200 // TraesCS2A02G449500 // TraesCS4B02G194100 // TraesCS3A02G160300 // TraesCS3A02G123900 // TraesCS5A02G109600 // TraesCS2A02G239000 // TraesCS2A02G526700 // …
GO:0003006	P	developmental process involved in reproduction	15	119	13497	85761	0.86	1	// TraesCS7D02G084700 // TraesCS6B02G081300 // TraesCS2A02G226500 // TraesCS3A02G198400 // TraesCS4A02G150500 // TraesCS5B02G106500 // TraesCS6A02G325500 // TraesCS2B02G008400 // TraesCS3B02G230100 // TraesCS1D02G302000 // TraesCS3D02G282800 // TraesCS5D02G253700 // TraesCS2B02G246500 // TraesCS5D02G411500 // TraesCS3B02G489500
GO:0006950	P	response to stress	34	119	29274	85761	0.92	1	// TraesCS6D02G295700 // TraesCS4A02G048100 // TraesCS6B02G081300 // TraesCS2A02G226500 // TraesCS4A02G092800 // TraesCS2B02G008400 // TraesCS2B02G246500 // TraesCS2A02G267300 // TraesCS3B02G600800 // TraesCS4B02G194100 // TraesCS1D02G331200 // TraesCS2A02G239000 // TraesCS3D02G526600 // TraesCS5D02G411500 // TraesCS1D02G403400 // TraesCS2B02G297800 // TraesCS6A02G325500 // TraesCS3A02G356100 // …
GO:0009059	P	macromolecule biosynthetic process	27	119	20720	85761	0.68	1	// TraesCS1D02G123100 // TraesCS2B02G008400 // TraesCS1D02G331200 // TraesCS5D02G253700 // TraesCS3A02G123900 // TraesCS5D02G403200 // TraesCS2A02G449500 // TraesCS4B02G194100 // TraesCS3A02G160300 // TraesCS6B02G297700 // TraesCS2A02G239000 // TraesCS2A02G526700 // TraesCS5A02G460600 // TraesCS5D02G411500 // TraesCS5D02G273600 // TraesCS1D02G403400 // TraesCS2B02G297800 // TraesCS6D02G185100 // …
GO:0008152	P	metabolic process	80	119	57664	85761	0.54	1	// TraesCS1D02G123100 // TraesCS4A02G048100 // TraesCS5B02G106500 // TraesCS6B02G081300 // TraesCS2A02G226500 // TraesCS4D02G160200 // TraesCS3A02G165100 // TraesCS2A02G140900 // TraesCS2B02G008400 // TraesCS7A02G502900 // TraesCS1D02G331200 // TraesCS7B02G258300 // TraesCS5D02G253700 // TraesCS2B02G246500 // TraesCS2A02G105300 // TraesCS3D02G450200 // TraesCS6B02G297700 // TraesCS3D02G064200 // …
GO:0040007	P	growth	5	119	7381	85761	0.98	1	// TraesCS1D02G348400 // TraesCS6B02G081300 // TraesCS1D02G302000 // TraesCS6A02G330900 // TraesCS3A02G356100
GO:0051234	P	establishment of localization	16	119	17156	85761	0.98	1	// TraesCS1D02G403400 // TraesCS2D02G452200 // TraesCS6B02G081300 // TraesCS4B02G128600 // TraesCS3A02G198400 // TraesCS1D02G302000 // TraesCS5B02G106500 // TraesCS6A02G325500 // TraesCS6A02G189200 // TraesCS6A02G202900 // TraesCS3B02G230100 // TraesCS5A02G168500 // TraesCS5A02G116100 // TraesCS2D02G239000 // TraesCS5D02G192200 // TraesCS7B02G258300
GO:0009056	P	catabolic process	13	119	12766	85761	0.91	1	// TraesCS4D02G054900 // TraesCS2B02G297800 // TraesCS5D02G305000 // TraesCS6A02G325500 // TraesCS3B02G594900 // TraesCS5D02G253700 // TraesCS5A02G168500 // TraesCS6B02G469900 // TraesCS2B02G246500 // TraesCS2A02G249700 // TraesCS3D02G450200 // TraesCS7D02G225500 // TraesCS4A02G351200
GO:0051179	P	localization	18	119	18699	85761	0.97	1	// TraesCS1D02G403400 // TraesCS2D02G452200 // TraesCS6B02G081300 // TraesCS4B02G128600 // TraesCS3A02G198400 // TraesCS1D02G302000 // TraesCS5B02G106500 // TraesCS6A02G325500 // TraesCS6A02G189200 // TraesCS6A02G202900 // TraesCS6A02G197400 // TraesCS3B02G230100 // TraesCS5A02G168500 // TraesCS5A02G116100 // TraesCS2D02G239000 // TraesCS5D02G192200 // TraesCS7B02G258300 // TraesCS5D02G411500
GO:0019748	P	secondary metabolic process	5	119	5410	85761	0.88	1	// TraesCS7D02G084700 // TraesCS6B02G469900 // TraesCS6A02G325500 // TraesCS1D02G302000 // TraesCS2B02G297800
GO:0051704	P	multi-organism process	11	119	16180	85761	1	1	// TraesCS1D02G348400 // TraesCS6B02G081300 // TraesCS4B02G128600 // TraesCS5B02G106500 // TraesCS6A02G325500 // TraesCS4B02G194100 // TraesCS2B02G008400 // TraesCS2A02G239000 // TraesCS1D02G302000 // TraesCS2B02G246500 // TraesCS4A02G351200
GO:0044238	P	primary metabolic process	66	119	47561	85761	0.54	1	// TraesCS1D02G123100 // TraesCS4A02G048100 // TraesCS2A02G226500 // TraesCS4D02G160200 // TraesCS3A02G165100 // TraesCS2B02G008400 // TraesCS7A02G502900 // TraesCS1D02G331200 // TraesCS7B02G258300 // TraesCS5D02G253700 // TraesCS2B02G246500 // TraesCS2A02G105300 // TraesCS3D02G450200 // TraesCS6B02G297700 // TraesCS3D02G064200 // TraesCS3A02G378100 // TraesCS5D02G403200 // TraesCS2A02G449500 // …
GO:0009607	P	response to biotic stimulus	10	119	12580	85761	0.99	1	// TraesCS1D02G348400 // TraesCS6B02G081300 // TraesCS4B02G128600 // TraesCS6A02G325500 // TraesCS4B02G194100 // TraesCS2B02G008400 // TraesCS2A02G239000 // TraesCS1D02G302000 // TraesCS2B02G246500 // TraesCS4A02G351200
GO:0009605	P	response to external stimulus	11	119	15659	85761	1	1	// TraesCS1D02G348400 // TraesCS6B02G081300 // TraesCS4B02G128600 // TraesCS6A02G325500 // TraesCS4B02G194100 // TraesCS2B02G008400 // TraesCS2A02G239000 // TraesCS1D02G302000 // TraesCS3D02G282800 // TraesCS2B02G246500 // TraesCS4A02G351200
GO:0022414	P	reproductive process	15	119	15247	85761	0.95	1	// TraesCS7D02G084700 // TraesCS6B02G081300 // TraesCS2A02G226500 // TraesCS3A02G198400 // TraesCS4A02G150500 // TraesCS5B02G106500 // TraesCS6A02G325500 // TraesCS2B02G008400 // TraesCS3B02G230100 // TraesCS1D02G302000 // TraesCS3D02G282800 // TraesCS5D02G253700 // TraesCS2B02G246500 // TraesCS5D02G411500 // TraesCS3B02G489500
GO:0019538	P	protein metabolic process	28	119	23620	85761	0.86	1	// TraesCS2B02G008400 // TraesCS2B02G246500 // TraesCS3D02G450200 // TraesCS3D02G064200 // TraesCS5D02G403200 // TraesCS7B02G262500 // TraesCS3A02G160300 // TraesCS3B02G569900 // TraesCS2A02G526700 // TraesCS5A02G168500 // TraesCS5A02G460600 // TraesCS1D02G123100 // TraesCS6A02G325500 // TraesCS3B02G594900 // TraesCS3A02G271100 // TraesCS1D02G209300 // TraesCS3D02G282800 // TraesCS6B02G469900 // …
GO:0050896	P	response to stimulus	50	119	39029	85761	0.8	1	// TraesCS6D02G295700 // TraesCS4A02G048100 // TraesCS6B02G081300 // TraesCS2A02G226500 // TraesCS4A02G092800 // TraesCS2B02G008400 // TraesCS2B02G246500 // TraesCS2A02G267300 // TraesCS3A02G123900 // TraesCS3A02G198400 // TraesCS7B02G262500 // TraesCS3B02G600800 // TraesCS4B02G194100 // TraesCS1D02G331200 // TraesCS6A02G197400 // TraesCS2A02G239000 // TraesCS5A02G168500 // TraesCS3D02G526600 // …
GO:0048856	P	anatomical structure development	27	119	22911	85761	0.86	1	// TraesCS6B02G081300 // TraesCS2A02G226500 // TraesCS2B02G008400 // TraesCS5D02G253700 // TraesCS2B02G246500 // TraesCS2A02G449500 // TraesCS3A02G198400 // TraesCS4A02G150500 // TraesCS5D02G411500 // TraesCS3B02G280200 // TraesCS2B02G297800 // TraesCS6A02G325500 // TraesCS3A02G356100 // TraesCS7D02G084700 // TraesCS2A02G140900 // TraesCS3B02G230100 // TraesCS3D02G282800 // TraesCS6B02G469900 // …
GO:0043412	P	macromolecule modification	26	119	18019	85761	0.45	1	// TraesCS2B02G008400 // TraesCS2B02G246500 // TraesCS2A02G105300 // TraesCS3D02G064200 // TraesCS5D02G403200 // TraesCS4A02G150500 // TraesCS7B02G262500 // TraesCS3B02G569900 // TraesCS2A02G526700 // TraesCS5A02G460600 // TraesCS1D02G123100 // TraesCS6A02G325500 // TraesCS3B02G594900 // TraesCS3A02G271100 // TraesCS1D02G209300 // TraesCS3D02G282800 // TraesCS6B02G469900 // TraesCS4A02G351200 // …
GO:0044237	P	cellular metabolic process	69	119	49214	85761	0.49	1	// TraesCS1D02G123100 // TraesCS4A02G048100 // TraesCS6B02G081300 // TraesCS2A02G226500 // TraesCS4D02G160200 // TraesCS3A02G165100 // TraesCS2B02G008400 // TraesCS1D02G331200 // TraesCS7B02G258300 // TraesCS5D02G253700 // TraesCS2B02G246500 // TraesCS2A02G105300 // TraesCS3D02G450200 // TraesCS6B02G297700 // TraesCS3D02G064200 // TraesCS3A02G378100 // TraesCS5D02G403200 // TraesCS2A02G449500 // …
GO:0043170	P	macromolecule metabolic process	58	119	38931	85761	0.26	1	// TraesCS1D02G123100 // TraesCS4A02G048100 // TraesCS5B02G106500 // TraesCS2A02G226500 // TraesCS4D02G160200 // TraesCS3A02G165100 // TraesCS2B02G008400 // TraesCS1D02G331200 // TraesCS5D02G253700 // TraesCS2B02G246500 // TraesCS2A02G105300 // TraesCS3D02G450200 // TraesCS6B02G297700 // TraesCS3D02G064200 // TraesCS3A02G378100 // TraesCS5D02G403200 // TraesCS2A02G449500 // TraesCS4A02G150500 // …
GO:0005975	P	carbohydrate metabolic process	13	119	8137	85761	0.34	1	// TraesCS1D02G123100 // TraesCS4D02G160200 // TraesCS6A02G325500 // TraesCS4B02G194100 // TraesCS3A02G123900 // TraesCS2A02G526700 // TraesCS1D02G302000 // TraesCS3D02G282800 // TraesCS5D02G253700 // TraesCS1D02G348500 // TraesCS1D02G022900 // TraesCS7D02G225500 // TraesCS3B02G230100
GO:0006259	P	DNA metabolic process	7	119	3573	85761	0.23	1	// TraesCS4A02G048100 // TraesCS2A02G226500 // TraesCS3A02G160300 // TraesCS3A02G378100 // TraesCS6D02G152600 // TraesCS5A02G460600 // TraesCS2A02G249700
GO:0009987	P	cellular process	80	119	58786	85761	0.66	1	// TraesCS6D02G295700 // TraesCS4A02G048100 // TraesCS5B02G106500 // TraesCS6B02G081300 // TraesCS6A02G330900 // TraesCS4D02G160200 // TraesCS4A02G092800 // TraesCS3A02G165100 // TraesCS6A02G197400 // TraesCS2B02G008400 // TraesCS1D02G331200 // TraesCS7B02G258300 // TraesCS5D02G253700 // TraesCS2B02G246500 // TraesCS2A02G105300 // TraesCS2A02G267300 // TraesCS3D02G450200 // TraesCS6B02G297700 // …
GO:0004871	F	signal transducer activity	9	119	5132	85761	0.28	0.74	// TraesCS6B02G240800 // TraesCS4D02G160200 // TraesCS6D02G070000 // TraesCS7B02G262500 // TraesCS2B02G008400 // TraesCS3A02G252500 // TraesCS1D02G302000 // TraesCS7A02G502900 // TraesCS3A02G123900
GO:0003676	F	nucleic acid binding	21	119	16166	85761	0.67	0.74	// TraesCS1D02G403400 // TraesCS2A02G449500 // TraesCS3B02G594900 // TraesCS2A02G226500 // TraesCS3A02G198400 // TraesCS5D02G305000 // TraesCS4A02G150500 // TraesCS6D02G185100 // TraesCS2D02G302400 // TraesCS3A02G160300 // TraesCS6A02G278300 // TraesCS3A02G356100 // TraesCS2A02G140900 // TraesCS7A02G362500 // TraesCS1D02G331200 // TraesCS6B02G224800 // TraesCS2A02G105300 // TraesCS7D02G520500 // …
GO:0005515	F	protein binding	42	119	31444	85761	0.65	0.74	// TraesCS6B02G081300 // TraesCS4A02G092800 // TraesCS2B02G008400 // TraesCS4D02G171900 // TraesCS6A02G285700 // TraesCS5B02G105000 // TraesCS2B02G246500 // TraesCS2A02G267300 // TraesCS3D02G450200 // TraesCS1D02G174000 // TraesCS2A02G449500 // TraesCS3A02G198400 // TraesCS1B02G171000 // TraesCS7B02G262500 // TraesCS3B02G600800 // TraesCS6A02G197400 // TraesCS2A02G239000 // TraesCS2A02G526700 // …
GO:0003824	F	catalytic activity	59	119	42216	85761	0.51	0.74	// TraesCS7A02G104900 // TraesCS2A02G226500 // TraesCS4D02G160200 // TraesCS7A02G358800 // TraesCS7B02G258300 // TraesCS5D02G253700 // TraesCS2B02G246500 // TraesCS2A02G105300 // TraesCS3D02G450200 // TraesCS1D02G174000 // TraesCS7B02G233200 // TraesCS6D02G152600 // TraesCS3A02G198400 // TraesCS4A02G150500 // TraesCS7B02G262500 // TraesCS4B02G194100 // TraesCS3A02G160300 // TraesCS7D02G225500 // …
GO:0016817	F	hydrolase activity, acting on acid anhydrides	7	119	3921	85761	0.3	0.74	// TraesCS6D02G179300 // TraesCS3A02G198400 // TraesCS2A02G226500 // TraesCS3A02G160300 // TraesCS3D02G507400 // TraesCS6B02G224800 // TraesCS1D02G174000
GO:0003700	F	transcription factor activity, sequence-specific DNA binding	8	119	6006	85761	0.6	0.74	// TraesCS1D02G403400 // TraesCS6D02G185100 // TraesCS1D02G331200 // TraesCS3A02G356100 // TraesCS2A02G140900 // TraesCS7A02G362500 // TraesCS5D02G411500 // TraesCS5D02G273600
GO:0005215	F	transporter activity	9	119	6287	85761	0.51	0.74	// TraesCS2D02G452200 // TraesCS6B02G081300 // TraesCS4B02G128600 // TraesCS3A02G198400 // TraesCS6A02G189200 // TraesCS6A02G202900 // TraesCS5A02G168500 // TraesCS3A02G252500 // TraesCS5D02G192200
GO:0004872	F	receptor activity	8	119	3964	85761	0.19	0.74	// TraesCS6B02G081300 // TraesCS4D02G160200 // TraesCS7B02G262500 // TraesCS2B02G008400 // TraesCS3A02G252500 // TraesCS1D02G302000 // TraesCS7A02G502900 // TraesCS6B02G240800
GO:0016787	F	hydrolase activity	19	119	14673	85761	0.67	0.74	// TraesCS6D02G179300 // TraesCS3D02G507400 // TraesCS2A02G226500 // TraesCS3A02G198400 // TraesCS4D02G160200 // TraesCS1D02G174000 // TraesCS3A02G160300 // TraesCS7D02G225500 // TraesCS6B02G224800 // TraesCS1A02G138000 // TraesCS1D02G209300 // TraesCS5A02G168500 // TraesCS5A02G116100 // TraesCS6B02G469900 // TraesCS2B02G246500 // TraesCS5A02G460600 // TraesCS2A02G249700 // TraesCS3D02G197500 // …
GO:0000166	F	nucleotide binding	32	119	17081	85761	0.04	0.74	// TraesCS6D02G295700 // TraesCS6B02G081300 // TraesCS2A02G226500 // TraesCS7A02G358800 // TraesCS7D02G520500 // TraesCS1D02G174000 // TraesCS3D02G064200 // TraesCS3A02G198400 // TraesCS7B02G262500 // TraesCS3A02G160300 // TraesCS3B02G569900 // TraesCS7D02G018900 // TraesCS3D02G526600 // TraesCS5D02G192200 // TraesCS6D02G179300 // TraesCS3B02G594900 // TraesCS6A02G278300 // TraesCS1D02G348400 // …
GO:0017111	F	nucleoside-triphosphatase activity	7	119	3662	85761	0.25	0.74	// TraesCS6D02G179300 // TraesCS3A02G198400 // TraesCS2A02G226500 // TraesCS3A02G160300 // TraesCS3D02G507400 // TraesCS6B02G224800 // TraesCS1D02G174000
GO:0016788	F	hydrolase activity, acting on ester bonds	8	119	4682	85761	0.32	0.74	// TraesCS6D02G179300 // TraesCS1A02G138000 // TraesCS1D02G209300 // TraesCS5A02G116100 // TraesCS2B02G246500 // TraesCS5A02G460600 // TraesCS2A02G249700 // TraesCS3D02G197500
GO:0016818	F	hydrolase activity, acting on acid anhydrides, in phosphorus-containing anhydrides	7	119	3909	85761	0.3	0.74	// TraesCS6D02G179300 // TraesCS3A02G198400 // TraesCS2A02G226500 // TraesCS3A02G160300 // TraesCS3D02G507400 // TraesCS6B02G224800 // TraesCS1D02G174000
GO:0016772	F	transferase activity, transferring phosphorus-containing groups	11	119	8914	85761	0.7	0.74	// TraesCS3A02G198400 // TraesCS1A02G017900 // TraesCS6D02G070000 // TraesCS7B02G262500 // TraesCS3A02G271100 // TraesCS2B02G008400 // TraesCS3B02G569900 // TraesCS1D02G302000 // TraesCS3D02G282800 // TraesCS1D02G348500 // TraesCS3D02G064200
GO:0016462	F	pyrophosphatase activity	7	119	3859	85761	0.29	0.74	// TraesCS6D02G179300 // TraesCS3A02G198400 // TraesCS2A02G226500 // TraesCS3A02G160300 // TraesCS3D02G507400 // TraesCS6B02G224800 // TraesCS1D02G174000
GO:0016740	F	transferase activity	28	119	19729	85761	0.48	0.74	// TraesCS7A02G104900 // TraesCS2B02G008400 // TraesCS2A02G105300 // TraesCS3D02G450200 // TraesCS3D02G064200 // TraesCS6D02G152600 // TraesCS3A02G198400 // TraesCS4A02G150500 // TraesCS7B02G262500 // TraesCS4B02G194100 // TraesCS3B02G569900 // TraesCS3B02G594900 // TraesCS3A02G271100 // TraesCS3B02G230100 // TraesCS3D02G282800 // TraesCS6B02G469900 // TraesCS1D02G348500 // TraesCS7B02G258300 // …
GO:0060089	F	molecular transducer activity	8	119	3964	85761	0.19	0.74	// TraesCS6B02G081300 // TraesCS4D02G160200 // TraesCS7B02G262500 // TraesCS2B02G008400 // TraesCS3A02G252500 // TraesCS1D02G302000 // TraesCS7A02G502900 // TraesCS6B02G240800
GO:0003723	F	RNA binding	6	119	4508	85761	0.6	0.74	// TraesCS4A02G150500 // TraesCS2D02G302400 // TraesCS6A02G278300 // TraesCS6B02G224800 // TraesCS2A02G105300 // TraesCS6B02G297700
GO:0016301	F	kinase activity	10	119	8052	85761	0.69	0.74	// TraesCS1A02G017900 // TraesCS6D02G070000 // TraesCS7B02G262500 // TraesCS3A02G271100 // TraesCS2B02G008400 // TraesCS3B02G569900 // TraesCS1D02G302000 // TraesCS3D02G282800 // TraesCS1D02G348500 // TraesCS3D02G064200
GO:0005488	F	binding	82	119	58931	85761	0.53	0.74	// TraesCS2B02G246500 // TraesCS6D02G295700 // TraesCS4A02G048100 // TraesCS5B02G106500 // TraesCS1D02G111200 // TraesCS2A02G226500 // TraesCS4A02G092800 // TraesCS6A02G285700 // TraesCS2A02G140900 // TraesCS6A02G197400 // TraesCS7A02G358800 // TraesCS4B02G218400 // TraesCS4D02G171900 // TraesCS1D02G331200 // TraesCS7D02G018900 // TraesCS5B02G105000 // TraesCS6B02G081300 // TraesCS2A02G105300 // …
GO:0003677	F	DNA binding	12	119	10994	85761	0.85	0.85	// TraesCS1D02G403400 // TraesCS2A02G449500 // TraesCS2A02G226500 // TraesCS6D02G185100 // TraesCS2D02G302400 // TraesCS3A02G160300 // TraesCS2A02G140900 // TraesCS7A02G362500 // TraesCS1D02G331200 // TraesCS6B02G297700 // TraesCS5D02G411500 // TraesCS5D02G273600
GO:0031975	C	envelope	9	119	4509	85761	0.18	0.63	// TraesCS1D02G074300 // TraesCS3A02G198400 // TraesCS2B02G297800 // TraesCS6A02G202900 // TraesCS2A02G526700 // TraesCS5A02G168500 // TraesCS5D02G253700 // TraesCS7B02G258300 // TraesCS7D02G281500
GO:0031967	C	organelle envelope	9	119	4426	85761	0.16	0.63	// TraesCS1D02G074300 // TraesCS3A02G198400 // TraesCS2B02G297800 // TraesCS6A02G202900 // TraesCS2A02G526700 // TraesCS5A02G168500 // TraesCS5D02G253700 // TraesCS7B02G258300 // TraesCS7D02G281500
GO:0043231	C	intracellular membrane-bounded organelle	81	119	54543	85761	0.18	0.63	// TraesCS1D02G123100 // TraesCS5B02G106500 // TraesCS6B02G081300 // TraesCS2A02G226500 // TraesCS4D02G160200 // TraesCS4A02G092800 // TraesCS3A02G165100 // TraesCS2A02G140900 // TraesCS7A02G358800 // TraesCS7A02G502900 // TraesCS4D02G171900 // TraesCS1D02G331200 // TraesCS5B02G105000 // TraesCS5D02G253700 // TraesCS2B02G246500 // TraesCS2A02G105300 // TraesCS4D02G171800 // TraesCS5D02G267600 // …
GO:0043229	C	intracellular organelle	82	119	55574	85761	0.2	0.63	// TraesCS1D02G123100 // TraesCS5B02G106500 // TraesCS6B02G081300 // TraesCS2A02G226500 // TraesCS4D02G160200 // TraesCS4A02G092800 // TraesCS3A02G165100 // TraesCS2A02G140900 // TraesCS7A02G358800 // TraesCS7A02G502900 // TraesCS4D02G171900 // TraesCS1D02G331200 // TraesCS5B02G105000 // TraesCS5D02G253700 // TraesCS2B02G246500 // TraesCS2A02G105300 // TraesCS4D02G171800 // TraesCS5D02G267600 // …
GO:0043227	C	membrane-bounded organelle	81	119	54652	85761	0.19	0.63	// TraesCS1D02G123100 // TraesCS5B02G106500 // TraesCS6B02G081300 // TraesCS2A02G226500 // TraesCS4D02G160200 // TraesCS4A02G092800 // TraesCS3A02G165100 // TraesCS2A02G140900 // TraesCS7A02G358800 // TraesCS7A02G502900 // TraesCS4D02G171900 // TraesCS1D02G331200 // TraesCS5B02G105000 // TraesCS5D02G253700 // TraesCS2B02G246500 // TraesCS2A02G105300 // TraesCS4D02G171800 // TraesCS5D02G267600 // …
GO:0044444	C	cytoplasmic part	66	119	40994	85761	0.057	0.63	// TraesCS1D02G123100 // TraesCS5B02G106500 // TraesCS6B02G081300 // TraesCS2A02G226500 // TraesCS4D02G160200 // TraesCS4A02G092800 // TraesCS3A02G165100 // TraesCS7A02G358800 // TraesCS4D02G171900 // TraesCS5D02G253700 // TraesCS2B02G246500 // TraesCS2A02G105300 // TraesCS4D02G171800 // TraesCS6B02G297700 // TraesCS7B02G233200 // TraesCS5A02G109600 // TraesCS2A02G449500 // TraesCS3A02G198400 // …
GO:0005739	C	mitochondrion	27	119	14224	85761	0.052	0.63	// TraesCS3A02G165100 // TraesCS2A02G105300 // TraesCS4D02G171800 // TraesCS6B02G297700 // TraesCS1B02G171000 // TraesCS3A02G160300 // TraesCS6A02G202900 // TraesCS2A02G526700 // TraesCS5D02G192200 // TraesCS5B02G337700 // TraesCS6D02G179300 // TraesCS3B02G280200 // TraesCS6B02G240800 // TraesCS6A02G325500 // TraesCS1D02G348400 // TraesCS5D02G267600 // TraesCS1D02G209300 // TraesCS7A02G502900 // …
GO:0009536	C	plastid	34	119	19432	85761	0.079	0.63	// TraesCS1D02G123100 // TraesCS2A02G226500 // TraesCS7A02G358800 // TraesCS4D02G171900 // TraesCS5D02G253700 // TraesCS2B02G246500 // TraesCS6B02G297700 // TraesCS7B02G233200 // TraesCS3A02G198400 // TraesCS4A02G150500 // TraesCS3B02G373400 // TraesCS3A02G160300 // TraesCS5A02G109600 // TraesCS5A02G168500 // TraesCS5B02G337700 // TraesCS1D02G403400 // TraesCS2B02G297800 // TraesCS6D02G185100 // …
GO:0043226	C	organelle	82	119	55713	85761	0.21	0.63	// TraesCS1D02G123100 // TraesCS5B02G106500 // TraesCS6B02G081300 // TraesCS2A02G226500 // TraesCS4D02G160200 // TraesCS4A02G092800 // TraesCS3A02G165100 // TraesCS2A02G140900 // TraesCS7A02G358800 // TraesCS7A02G502900 // TraesCS4D02G171900 // TraesCS1D02G331200 // TraesCS5B02G105000 // TraesCS5D02G253700 // TraesCS2B02G246500 // TraesCS2A02G105300 // TraesCS4D02G171800 // TraesCS5D02G267600 // …
GO:0016020	C	membrane	51	119	33934	85761	0.26	0.7	// TraesCS4A02G048100 // TraesCS6B02G081300 // TraesCS6A02G330900 // TraesCS4D02G160200 // TraesCS3A02G165100 // TraesCS7A02G502900 // TraesCS2B02G008400 // TraesCS4B02G218400 // TraesCS2D02G452200 // TraesCS3A02G123900 // TraesCS7B02G233200 // TraesCS5A02G109600 // TraesCS3A02G198400 // TraesCS7B02G262500 // TraesCS2B02G179000 // TraesCS4B02G194100 // TraesCS6A02G202900 // TraesCS6A02G197400 // …
GO:0005783	C	endoplasmic reticulum	9	119	6204	85761	0.5	0.9	// TraesCS6B02G081300 // TraesCS4A02G092800 // TraesCS3B02G373400 // TraesCS6A02G325500 // TraesCS4B02G194100 // TraesCS7D02G084700 // TraesCS6A02G378800 // TraesCS1D02G302000 // TraesCS1D02G111200
GO:0044424	C	intracellular part	84	119	60136	85761	0.5	0.9	// TraesCS1D02G123100 // TraesCS5B02G106500 // TraesCS6B02G081300 // TraesCS2A02G226500 // TraesCS4D02G160200 // TraesCS4A02G092800 // TraesCS3A02G165100 // TraesCS2A02G140900 // TraesCS7A02G358800 // TraesCS7A02G502900 // TraesCS4D02G171900 // TraesCS1D02G331200 // TraesCS5B02G105000 // TraesCS5D02G253700 // TraesCS2B02G246500 // TraesCS2A02G105300 // TraesCS4D02G171800 // TraesCS3D02G450200 // …
GO:0005622	C	intracellular	85	119	60496	85761	0.46	0.9	// TraesCS1D02G123100 // TraesCS5B02G106500 // TraesCS6B02G081300 // TraesCS2A02G226500 // TraesCS4D02G160200 // TraesCS4A02G092800 // TraesCS3A02G165100 // TraesCS2A02G140900 // TraesCS7A02G358800 // TraesCS7A02G502900 // TraesCS4D02G171900 // TraesCS1D02G331200 // TraesCS5B02G105000 // TraesCS5D02G253700 // TraesCS2B02G246500 // TraesCS2A02G105300 // TraesCS4D02G171800 // TraesCS3D02G450200 // …
GO:0032991	C	macromolecular complex	18	119	12610	85761	0.49	0.9	// TraesCS5A02G109600 // TraesCS5D02G403200 // TraesCS2B02G297800 // TraesCS5D02G305000 // TraesCS3A02G160300 // TraesCS1D02G174000 // TraesCS6A02G202900 // TraesCS3A02G252500 // TraesCS2A02G239000 // TraesCS3B02G230100 // TraesCS1D02G302000 // TraesCS3D02G282800 // TraesCS6B02G469900 // TraesCS1B02G286600 // TraesCS3D02G450200 // TraesCS7B02G258300 // TraesCS4A02G351200 // TraesCS2A02G526700
GO:0005737	C	cytoplasm	68	119	47682	85761	0.4	0.9	// TraesCS1D02G123100 // TraesCS5B02G106500 // TraesCS6B02G081300 // TraesCS2A02G226500 // TraesCS4D02G160200 // TraesCS4A02G092800 // TraesCS3A02G165100 // TraesCS7A02G358800 // TraesCS7A02G502900 // TraesCS4D02G171900 // TraesCS5D02G253700 // TraesCS2B02G246500 // TraesCS2A02G105300 // TraesCS4D02G171800 // TraesCS6B02G297700 // TraesCS7B02G233200 // TraesCS5A02G109600 // TraesCS2A02G449500 // …
GO:0044464	C	cell part	90	119	65148	85761	0.58	0.93	// TraesCS4A02G048100 // TraesCS6A02G330900 // TraesCS7A02G358800 // TraesCS4D02G171800 // TraesCS6B02G297700 // TraesCS7B02G233200 // TraesCS3A02G198400 // TraesCS4A02G150500 // TraesCS7B02G262500 // TraesCS3A02G160300 // TraesCS6A02G202900 // TraesCS2A02G239000 // TraesCS5A02G168500 // TraesCS6D02G179300 // TraesCS7D02G084700 // TraesCS1D02G209300 // TraesCS3B02G230100 // TraesCS4D02G292600 // …
GO:0005623	C	cell	90	119	65175	85761	0.59	0.93	// TraesCS4A02G048100 // TraesCS6A02G330900 // TraesCS7A02G358800 // TraesCS4D02G171800 // TraesCS6B02G297700 // TraesCS7B02G233200 // TraesCS3A02G198400 // TraesCS4A02G150500 // TraesCS7B02G262500 // TraesCS3A02G160300 // TraesCS6A02G202900 // TraesCS2A02G239000 // TraesCS5A02G168500 // TraesCS6D02G179300 // TraesCS7D02G084700 // TraesCS1D02G209300 // TraesCS3B02G230100 // TraesCS4D02G292600 // …
GO:0005829	C	cytosol	13	119	10311	85761	0.69	0.97	// TraesCS1D02G348400 // TraesCS2A02G449500 // TraesCS1D02G302000 // TraesCS6D02G070000 // TraesCS6A02G325500 // TraesCS3A02G160300 // TraesCS3A02G378100 // TraesCS7A02G358800 // TraesCS1B02G286600 // TraesCS5A02G168500 // TraesCS5A02G116100 // TraesCS5D02G253700 // TraesCS7B02G258300
GO:0044428	C	nuclear part	5	119	5008	85761	0.83	0.97	// TraesCS5D02G403200 // TraesCS2A02G239000 // TraesCS1B02G286600 // TraesCS5D02G411500 // TraesCS3D02G282800
GO:0044422	C	organelle part	27	119	21477	85761	0.75	0.97	// TraesCS6B02G081300 // TraesCS4A02G092800 // TraesCS2B02G008400 // TraesCS4D02G171900 // TraesCS5D02G253700 // TraesCS1D02G174000 // TraesCS5D02G403200 // TraesCS3A02G198400 // TraesCS4A02G150500 // TraesCS4B02G194100 // TraesCS3A02G160300 // TraesCS6A02G202900 // TraesCS2A02G239000 // TraesCS2A02G526700 // TraesCS5A02G168500 // TraesCS5D02G411500 // TraesCS6D02G179300 // TraesCS2B02G297800 // …
GO:0044446	C	intracellular organelle part	26	119	21339	85761	0.81	0.97	// TraesCS6B02G081300 // TraesCS4A02G092800 // TraesCS2B02G008400 // TraesCS4D02G171900 // TraesCS5D02G253700 // TraesCS1D02G174000 // TraesCS5D02G403200 // TraesCS3A02G198400 // TraesCS4A02G150500 // TraesCS4B02G194100 // TraesCS3A02G160300 // TraesCS6A02G202900 // TraesCS2A02G239000 // TraesCS2A02G526700 // TraesCS5A02G168500 // TraesCS5D02G411500 // TraesCS2B02G297800 // TraesCS1B02G286600 // …
GO:0005886	C	plasma membrane	19	119	15639	85761	0.77	0.97	// TraesCS6B02G224800 // TraesCS7D02G084700 // TraesCS1D02G302000 // TraesCS6B02G081300 // TraesCS6A02G330900 // TraesCS3A02G198400 // TraesCS4D02G160200 // TraesCS6D02G070000 // TraesCS7B02G262500 // TraesCS6A02G325500 // TraesCS2B02G008400 // TraesCS4B02G128600 // TraesCS1A02G138000 // TraesCS3B02G230100 // TraesCS5A02G168500 // TraesCS6B02G469900 // TraesCS3A02G123900 // TraesCS5D02G411500 // …
GO:0005576	C	extracellular region	11	119	9049	85761	0.72	0.97	// TraesCS1D02G123100 // TraesCS4A02G048100 // TraesCS1D02G302000 // TraesCS3A02G378100 // TraesCS7B02G262500 // TraesCS2D02G302400 // TraesCS7D02G225500 // TraesCS2B02G008400 // TraesCS5A02G168500 // TraesCS4D02G171800 // TraesCS3D02G197500
GO:0012505	C	endomembrane system	12	119	11525	85761	0.89	0.98	// TraesCS7D02G084700 // TraesCS4A02G048100 // TraesCS6B02G081300 // TraesCS4D02G160200 // TraesCS4A02G092800 // TraesCS3B02G373400 // TraesCS6A02G325500 // TraesCS4B02G194100 // TraesCS2B02G008400 // TraesCS6A02G378800 // TraesCS1D02G302000 // TraesCS1D02G111200
GO:0005634	C	nucleus	34	119	29056	85761	0.91	0.98	// TraesCS2A02G226500 // TraesCS7A02G358800 // TraesCS5B02G105000 // TraesCS2B02G246500 // TraesCS2A02G105300 // TraesCS5D02G403200 // TraesCS2A02G449500 // TraesCS7B02G262500 // TraesCS4B02G194100 // TraesCS1D02G331200 // TraesCS2A02G239000 // TraesCS5D02G411500 // TraesCS5D02G273600 // TraesCS1D02G403400 // TraesCS6B02G240800 // TraesCS6D02G185100 // TraesCS3B02G594900 // TraesCS3A02G356100 // …
GO:0005773	C	vacuole	6	119	8086	85761	0.97	0.98	// TraesCS1D02G123100 // TraesCS5A02G168500 // TraesCS4B02G194100 // TraesCS3A02G160300 // TraesCS2B02G008400 // TraesCS1D02G302000
GO:0043228	C	non-membrane-bounded organelle	5	119	7597	85761	0.98	0.98	// TraesCS4A02G150500 // TraesCS1D02G302000 // TraesCS4D02G171900 // TraesCS1D02G174000 // TraesCS3A02G160300

## Sheet: WP_vs_WK_x_downmethylated
GO_acc	term_type	Term	queryitem	querytotal	bgitem	bgtotal	pvalue	FDR	entries
GO:0006810	P	transport	42	157	16882	85761	0.02	0.32	// TraesCS1A02G141400 // TraesCS2D02G245700 // TraesCS6D02G013100 // TraesCS2B02G496700 // TraesCS4D02G153100 // TraesCS3A02G351400 // TraesCS2B02G164100 // TraesCS5A02G543300 // TraesCS3A02G258000 // TraesCS7B02G234400 // TraesCS6B02G321900 // TraesCS7A02G523600 // TraesCS2A02G457600 // TraesCS1A02G134100 // TraesCS5A02G194300 // TraesCS5A02G120600 // TraesCS5D02G229800 // TraesCS2D02G315200 // …
GO:0051234	P	establishment of localization	43	157	17156	85761	0.016	0.32	// TraesCS1A02G141400 // TraesCS2D02G245700 // TraesCS6D02G013100 // TraesCS2B02G496700 // TraesCS4D02G153100 // TraesCS3A02G351400 // TraesCS2B02G164100 // TraesCS5A02G543300 // TraesCS3A02G258000 // TraesCS7B02G234400 // TraesCS6B02G321900 // TraesCS7A02G523600 // TraesCS2A02G457600 // TraesCS1A02G134100 // TraesCS5A02G194300 // TraesCS5A02G120600 // TraesCS5D02G229800 // TraesCS2D02G315200 // …
GO:0044238	P	primary metabolic process	103	157	47561	85761	0.0062	0.32	// TraesCS2D02G245700 // TraesCS3D02G352700 // TraesCS2D02G023100 // TraesCS6B02G297700 // TraesCS6D02G046800 // TraesCS3D02G058800 // TraesCS6B02G051000 // TraesCS4A02G057800 // TraesCS5D02G229800 // TraesCS5A02G463000 // TraesCS2A02G226200 // TraesCS1A02G033100 // TraesCS2A02G526700 // TraesCS7D02G285100 // TraesCS3A02G441200 // TraesCS7D02G459500 // TraesCS4A02G139900 // TraesCS1D02G278000 // …
GO:0043170	P	macromolecule metabolic process	85	157	38931	85761	0.017	0.32	// TraesCS7D02G106400 // TraesCS2D02G245700 // TraesCS5A02G480400 // TraesCS6D02G013100 // TraesCS1A02G035000 // TraesCS3D02G350200 // TraesCS5D02G119100 // TraesCS3D02G352700 // TraesCS2D02G297100 // TraesCS7B02G234400 // TraesCS6D02G014900 // TraesCS5A02G543300 // TraesCS5D02G253700 // TraesCS7B02G200700 // TraesCS4A02G038400 // TraesCS2A02G457600 // TraesCS6B02G297700 // TraesCS3B02G404300 // …
GO:0009719	P	response to endogenous stimulus	38	157	15578	85761	0.035	0.33	// TraesCS2D02G245700 // TraesCS3D02G350200 // TraesCS3A02G351400 // TraesCS3B02G042300 // TraesCS3A02G258000 // TraesCS7B02G234400 // TraesCS2D02G023100 // TraesCS3B02G404300 // TraesCS1A02G134100 // TraesCS3D02G454200 // TraesCS4A02G057800 // TraesCS3A02G257800 // TraesCS6D02G231300 // TraesCS6D02G046800 // TraesCS5D02G048400 // TraesCS4A02G226300 // TraesCS7A02G380100 // TraesCS4A02G382900 // …
GO:0044260	P	cellular macromolecule metabolic process	78	157	36166	85761	0.035	0.33	// TraesCS7D02G106400 // TraesCS2D02G245700 // TraesCS5A02G480400 // TraesCS6D02G013100 // TraesCS1A02G035000 // TraesCS3D02G350200 // TraesCS3D02G352700 // TraesCS2D02G297100 // TraesCS7B02G234400 // TraesCS6D02G014900 // TraesCS5A02G543300 // TraesCS5D02G253700 // TraesCS7B02G200700 // TraesCS2A02G457600 // TraesCS6B02G297700 // TraesCS3B02G404300 // TraesCS3D02G273400 // TraesCS5D02G189000 // …
GO:0051179	P	localization	45	157	18699	85761	0.026	0.33	// TraesCS1A02G141400 // TraesCS2D02G245700 // TraesCS6D02G013100 // TraesCS2B02G496700 // TraesCS4D02G153100 // TraesCS3A02G351400 // TraesCS2B02G164100 // TraesCS5A02G543300 // TraesCS3A02G258000 // TraesCS7B02G234400 // TraesCS6B02G321900 // TraesCS7A02G523600 // TraesCS2A02G457600 // TraesCS3B02G404300 // TraesCS1A02G134100 // TraesCS5A02G194300 // TraesCS2D02G474100 // TraesCS5A02G120600 // …
GO:0008152	P	metabolic process	114	157	57664	85761	0.087	0.47	// TraesCS1A02G141400 // TraesCS4D02G143500 // TraesCS2D02G023100 // TraesCS3D02G352700 // TraesCS3A02G258000 // TraesCS2D02G245700 // TraesCS6B02G297700 // TraesCS6D02G046800 // TraesCS3D02G058800 // TraesCS6B02G051000 // TraesCS4A02G057800 // TraesCS5D02G229800 // TraesCS5A02G463000 // TraesCS2A02G226200 // TraesCS1A02G033100 // TraesCS2A02G526700 // TraesCS2A02G270700 // TraesCS3A02G441200 // …
GO:0044237	P	cellular metabolic process	99	157	49214	85761	0.087	0.47	// TraesCS2D02G245700 // TraesCS3D02G352700 // TraesCS2D02G023100 // TraesCS6B02G297700 // TraesCS6D02G046800 // TraesCS3D02G058800 // TraesCS6B02G051000 // TraesCS4A02G057800 // TraesCS5A02G463000 // TraesCS2A02G226200 // TraesCS1A02G033100 // TraesCS2A02G526700 // TraesCS7D02G285100 // TraesCS3A02G441200 // TraesCS7D02G459500 // TraesCS4A02G139900 // TraesCS1D02G278000 // TraesCS5B02G533000 // …
GO:0005975	P	carbohydrate metabolic process	21	157	8137	85761	0.069	0.47	// TraesCS4A02G456400 // TraesCS3A02G335500 // TraesCS2A02G527600 // TraesCS2D02G023100 // TraesCS4A02G057800 // TraesCS3D02G171000 // TraesCS2A02G526700 // TraesCS6A02G325500 // TraesCS5D02G253700 // TraesCS1D02G101200 // TraesCS4A02G283700 // TraesCS5D02G048400 // TraesCS7B02G234400 // TraesCS6A02G295300 // TraesCS1A02G137200 // TraesCS2D02G502100 // TraesCS4D02G133500 // TraesCS2A02G226200 // …
GO:0006259	P	DNA metabolic process	11	157	3573	85761	0.065	0.47	// TraesCS3A02G441200 // TraesCS1A02G035000 // TraesCS1D02G101200 // TraesCS5D02G048400 // TraesCS3D02G231600 // TraesCS2D02G154600 // TraesCS2D02G458200 // TraesCS4D02G133500 // TraesCS5A02G460600 // TraesCS2A02G457600 // TraesCS2D02G218800
GO:0009987	P	cellular process	116	157	58786	85761	0.086	0.47	// TraesCS4D02G143500 // TraesCS2D02G245700 // TraesCS3D02G352700 // TraesCS3A02G258000 // TraesCS2D02G023100 // TraesCS6B02G297700 // TraesCS6D02G046800 // TraesCS3D02G058800 // TraesCS6B02G051000 // TraesCS4A02G057800 // TraesCS5A02G463000 // TraesCS2A02G226200 // TraesCS1D02G019900 // TraesCS1A02G033100 // TraesCS2A02G526700 // TraesCS2A02G270700 // TraesCS3A02G441200 // TraesCS7D02G459500 // …
GO:0019222	P	regulation of metabolic process	40	157	18524	85761	0.14	0.48	// TraesCS7B02G200700 // TraesCS5A02G480400 // TraesCS6D02G013100 // TraesCS3D02G350200 // TraesCS3D02G352700 // TraesCS3B02G042300 // TraesCS6D02G014900 // TraesCS3D02G231600 // TraesCS2D02G474100 // TraesCS6B02G297700 // TraesCS3B02G404300 // TraesCS4A02G057800 // TraesCS3A02G257800 // TraesCS5D02G048400 // TraesCS5D02G473000 // TraesCS2D02G458200 // TraesCS5A02G460600 // TraesCS2D02G218800 // …
GO:0009653	P	anatomical structure morphogenesis	24	157	10401	85761	0.14	0.48	// TraesCS2D02G245700 // TraesCS2B02G496700 // TraesCS3D02G352700 // TraesCS3B02G042300 // TraesCS3A02G258000 // TraesCS2D02G023100 // TraesCS3B02G404300 // TraesCS3D02G454200 // TraesCS3A02G257800 // TraesCS6D02G231300 // TraesCS6D02G046800 // TraesCS5A02G463000 // TraesCS1A02G363100 // TraesCS5B02G533000 // TraesCS2D02G218800 // TraesCS3A02G441200 // TraesCS5A02G181200 // TraesCS5D02G119100 // …
GO:0006139	P	nucleobase-containing compound metabolic process	49	157	22725	85761	0.11	0.48	// TraesCS7B02G200700 // TraesCS5A02G480400 // TraesCS6D02G013100 // TraesCS1A02G035000 // TraesCS3D02G350200 // TraesCS3D02G352700 // TraesCS7B02G234400 // TraesCS6D02G014900 // TraesCS5A02G543300 // TraesCS5D02G253700 // TraesCS2D02G474100 // TraesCS7A02G523600 // TraesCS2A02G457600 // TraesCS6B02G297700 // TraesCS3B02G404300 // TraesCS5D02G189000 // TraesCS3D02G058800 // TraesCS5B02G389600 // …
GO:0060255	P	regulation of macromolecule metabolic process	35	157	15862	85761	0.13	0.48	// TraesCS7B02G200700 // TraesCS6D02G013100 // TraesCS3D02G350200 // TraesCS3D02G352700 // TraesCS6D02G014900 // TraesCS3D02G231600 // TraesCS2D02G474100 // TraesCS6B02G297700 // TraesCS3B02G404300 // TraesCS4A02G057800 // TraesCS3A02G257800 // TraesCS5D02G048400 // TraesCS5D02G473000 // TraesCS2D02G458200 // TraesCS5A02G460600 // TraesCS2D02G218800 // TraesCS2B02G449300 // TraesCS3A02G441200 // …
GO:0009058	P	biosynthetic process	68	157	32675	85761	0.1	0.48	// TraesCS4A02G456400 // TraesCS2D02G023100 // TraesCS5A02G480400 // TraesCS6D02G013100 // TraesCS1A02G035000 // TraesCS3D02G350200 // TraesCS3D02G352700 // TraesCS3A02G351400 // TraesCS3B02G042300 // TraesCS7B02G234400 // TraesCS6D02G014900 // TraesCS5A02G543300 // TraesCS5D02G253700 // TraesCS7B02G200700 // TraesCS6B02G297700 // TraesCS3B02G404300 // TraesCS1A02G134100 // TraesCS4A02G382900 // …
[truncated: 108 more rows]

[truncated: 3 more sheets: WP_vs_WK_x_upmethylated, WP_vs_WK_y_downmethylated, WP_vs_WK_y_upmethylated]
